# Supplementary material for: Clinical characterization and placental pathology of mpox infection in hospitalized patients in the Democratic Republic of the Congo
Source: PLoS Negl Trop Dis. 2023 Apr 20;17(4):e0010384. doi: 10.1371/journal.pntd.0010384 (PMC10153724; doi:10.1371/journal.pntd.0010384)
Supplement: S1 Dataset — (XLS) [file pntd.0010384.s004.xls]

## Sheet: Table 1 Demographics
Patient Number	Sex	Marital Status	Age at Admission	Age Category(1=<5; 2=5-11; 3>=12)
0001	M	S	7	2
0002	M	S	5	2
0003	M	S	1	1
0004	M	S	7	2
0005	F	M	22	3
0006	F	M	22	3
0007	M	S	13	3
0008	M	S	16	3
0009	M	S	17	3
0010	M	S	19	3
0011	M	S	13	3
0014	M	S	10	2
0015	M	S	8	2
0016	F	S	8	2
0017	F	S	13	3
0018	M	S	18	3
0019	M	S	10	2
0020	M	S	14	3
0021	M	S	11	2
0022	M	S	8	2
0023	M	M	32	3
0024	M	S	7	2
0025	M	S	21	3
0026	M	S	15	3
0027	M	S	7	2
0028	M	S	26	3
0029	M	S	21	3
0030	M	S	15	3
0031	M	S	5	2
0032	M	S	18	3
0033	M	S	17	3
0034	M	S	10	2
0035	M	S	10	2
0036	M	S	3	1
0037	F	M	30	3
0038	M	S	9	2
0039	F	M	32	3
0040	F	S	3	1
0041	M	M	27	3
0042	F	M	19	3
0043	M	S	19	3
0044	M	S	11	2
0045	M	S	10	2
0046	M	S	13	3
0047	M	S	0	1
0048	M	S	24	3
0049	M	M	28	3
0050	F	S	9	2
0051	F	S	0	1
0052	M	S	5	2
0053	M	S	24	3
0054	M	S	8	2
0055	F	S	20	3
0056	M	S	9	2
0057	F	S	5	2
0058	F	S	11	2
0059	F	S	7	2
0060	M	S	15	3
0061	F	M	25	3
0062	F	S	5	2
0064	F	S	17	3
0065	M	S	8	2
0066	F	S	4	1
0067	M	S	15	3
0068	M	S	16	3
0069	M	S	6	2
0070	M	S	15	3
0071	M	S	13	3
0072	M	S	21	3
0073	F	S	3	1
0074	F	S	1	1
0075	F	S	10	2
0076	F	M	22	3
0077	M	M	23	3
0078	F	M	22	3
0079	M	S	16	3
0080	M	S	3	1
0081	M	M	39	3
0082	F	S	12	3
0083	M	S	2	1
0084	F	M	25	3
0085	F	M	25	3
0086	M	S	9	2
0087	M	S	2	1
0090	F	S	9	2
0091	F	S	12	3
0092	F	S	4	1
0093	M	S	10	2
0094	M	S	13	3
0095	M	S	15	3
0096	M	S	20	3
0097	F	S	3	1
0098	M	S	17	3
0100	F	S	10	2
0101	F	S	18	3
0102	F	S	3	1
0103	F	S	1	1
0104	M	S	8	2
0105	F	S	5	2
0106	F	S	2	1
0107	M	S	1	1
0108	M	M	21	3
0110	M	M	42	3
0111	F	M	43	3
0112	F	S	0	1
0113	M	S	14	3
0114	M	S	8	2
0115	M	S	1	1
0116	M	M	38	3
0117	F	S	17	3
0118	F	S	18	3
0119	M	M	35	3
0120	F	S	20	3
0121	M	S	10	2
0122	M	S	21	3
0123	M	S	6	2
0124	M	M	33	3
0125	M	M	22	3
0126	F	S	5	2
0127	F	S	9	2
0129	F	S	17	3
0130	F	S	2	1
0132	F	S	17	3
0133	F	S	4	1
0134	M	S	15	3
0135	F	S	22	3
0138	M	S	10	2
0139	M	S	23	3
0140	F	M	20	3
0150	F	S	7	2
0151	M	S	5	2
0152	F	S	26	3
0153	F	S	10	2
0155	M	S	5	2
0157	F	S	61	3
0158	M	S	9	2
0159	M	S	15	3
0160	M	S	15	3
0161	M	S	21	3
0162	M	S	14	3
0163	M	S	14	3
0164	M	S	16	3
0165	M	S	14	3
0166	M	S	14	3
0167	M	S	16	3
0168	M	S	14	3
0169	M	S	23	3
0171	M	S	8	2
0172	M	M	28	3
0173	M	S	17	3
0174	M	M	28	3
0175	F	S	5	2
0176	M	S	3	1
0177	M	M	30	3
0178	M	S	14	3
0179	M	S	11	2
0180	F	S	15	3
0183	M	S	16	3
0184	M	S	15	3
0185	M	S	4	1
0186	M	S	8	2
0187	F	S	11	2
0188	M	S	9	2
0189	M	S	5	2
0191	M	S	3	1
0194	M	M	34	3
0195	M	S	11	2
0196	F	S	9	2
0197	F	S	16	3
0198	F	S	12	3
0199	M	S	11	2
0200	M	S	20	3
0201	M	S	13	3
0202	F	M	35	3
0203	M	S	19	3
0204	F	M	30	3
0205	F	M	24	3
0206	M	M	27	3
0207	M	S	6	2
0208	M	S	12	3
0209	M	S	44	3
0210	M	S	7	2
0211	F	S	13	3
0212	F	S	7	2
0213	M	S	10	2
0214	F	S	16	3
0215	M	M	48	3
0216	F	M	26	3
0217	F	S	3	1
0218	M	S	18	3
0219	M	S	10	2
0220	M	S	19	3
0221	F	M	25	3
0223	F	S	2	1
0224	M	S	5	2
0225	F	S	3	1
0226	M	S	5	2
0227	F	S	0	1
0228	M	S	17	3
0230	F	M	23	3
0231	F	S	3	1
0233	M	S	15	3
0234	M	S	19	3
0235	M	S	24	3
0236	M	S	8	2
0237	M	S	6	2
0238	M	S	4	1
0239	M	S	6	2
0240	M	S	19	3
0242	F	S	15	3
0243	M	S	19	3
0245	F	S	5	2
0247	M	S	15	3
0248	F	S	11	2
0249	F	S	3	1
0250	F	S	14	3

## Sheet: Table 1 Exposures
Patient Number	Age Category (1=<5; 2=5-11; 3>=12)	MH Question 1 Prompt Code	MH Question 1 Prompt Decode	MH Question 1 Response	MH Question 1 Specify Other/Details
0001	2	EHQ11	DEAD ANIMAL	Y
0001	2	EHQ13	HANDLED UNCOOKED, FRESHLY BUTCHERED MEAT	Y
0001	2	EHQ14	MEAT OF MONKEY	N
0001	2	EHQ15	MEAT OF GROUND SQUIRREL	Y
0001	2	EHQ16	MEAT OF GAMBIAN RAT OR OTHER RODENT	N
0001	2	EHQ17	OTHER WILD GAME, SPECIFY	N
0001	2	EHQ18	INITIAL MPX CONTACT WITH BLOOD, BODY FLUIDS, OR PERSON WITH TISSUE OR SECRETIONS (MPX COMPATIBLE ILLNESS)	N
0001	2	EHQ19	INITIAL CLOSE CONTACT OF INFECTED INDIVIDUAL (HOUSEHOLD)	Y
0001	2	EHQ12	CLEAN/DRESSED CONSUMPTION OF WILD GAME	Y
0002	2	EHQ11	DEAD ANIMAL	Y
0002	2	EHQ13	HANDLED UNCOOKED, FRESHLY BUTCHERED MEAT	Y
0002	2	EHQ14	MEAT OF MONKEY	N
0002	2	EHQ15	MEAT OF GROUND SQUIRREL	Y
0002	2	EHQ16	MEAT OF GAMBIAN RAT OR OTHER RODENT	N
0002	2	EHQ17	OTHER WILD GAME, SPECIFY	N
0002	2	EHQ18	INITIAL MPX CONTACT WITH BLOOD, BODY FLUIDS, OR PERSON WITH TISSUE OR SECRETIONS (MPX COMPATIBLE ILLNESS)	N
0002	2	EHQ19	INITIAL CLOSE CONTACT OF INFECTED INDIVIDUAL (HOUSEHOLD)	Y
0002	2	EHQ12	CLEAN/DRESSED CONSUMPTION OF WILD GAME	Y
0003	1	EHQ18	INITIAL MPX CONTACT WITH BLOOD, BODY FLUIDS, OR PERSON WITH TISSUE OR SECRETIONS (MPX COMPATIBLE ILLNESS)	Y
0003	1	EHQ17	OTHER WILD GAME, SPECIFY	Y	PORCUPINE, HARE
0003	1	EHQ11	DEAD ANIMAL	N
0003	1	EHQ12	CLEAN/DRESSED CONSUMPTION OF WILD GAME	Y
0003	1	EHQ13	HANDLED UNCOOKED, FRESHLY BUTCHERED MEAT	Y
0003	1	EHQ14	MEAT OF MONKEY	Y
0003	1	EHQ15	MEAT OF GROUND SQUIRREL	Y
0003	1	EHQ16	MEAT OF GAMBIAN RAT OR OTHER RODENT	N
0003	1	EHQ19	INITIAL CLOSE CONTACT OF INFECTED INDIVIDUAL (HOUSEHOLD)	Y
0004	2	EHQ18	INITIAL MPX CONTACT WITH BLOOD, BODY FLUIDS, OR PERSON WITH TISSUE OR SECRETIONS (MPX COMPATIBLE ILLNESS)	N
0004	2	EHQ19	INITIAL CLOSE CONTACT OF INFECTED INDIVIDUAL (HOUSEHOLD)	Y
0004	2	EHQ11	DEAD ANIMAL	N
0004	2	EHQ12	CLEAN/DRESSED CONSUMPTION OF WILD GAME	Y
0004	2	EHQ13	HANDLED UNCOOKED, FRESHLY BUTCHERED MEAT	Y
0004	2	EHQ14	MEAT OF MONKEY	Y
0004	2	EHQ15	MEAT OF GROUND SQUIRREL	N
0004	2	EHQ16	MEAT OF GAMBIAN RAT OR OTHER RODENT	N
0004	2	EHQ17	OTHER WILD GAME, SPECIFY	N
0005	3	EHQ11	DEAD ANIMAL	N
0005	3	EHQ13	HANDLED UNCOOKED, FRESHLY BUTCHERED MEAT	Y
0005	3	EHQ14	MEAT OF MONKEY	Y
0005	3	EHQ15	MEAT OF GROUND SQUIRREL	Y
0005	3	EHQ16	MEAT OF GAMBIAN RAT OR OTHER RODENT	Y
0005	3	EHQ17	OTHER WILD GAME, SPECIFY	Y	ANTELOPE, GAZELLE
0005	3	EHQ18	INITIAL MPX CONTACT WITH BLOOD, BODY FLUIDS, OR PERSON WITH TISSUE OR SECRETIONS (MPX COMPATIBLE ILLNESS)	Y
0005	3	EHQ19	INITIAL CLOSE CONTACT OF INFECTED INDIVIDUAL (HOUSEHOLD)	Y
0005	3	EHQ12	CLEAN/DRESSED CONSUMPTION OF WILD GAME	Y
0006	3	EHQ11	DEAD ANIMAL	N
0006	3	EHQ13	HANDLED UNCOOKED, FRESHLY BUTCHERED MEAT	Y
0006	3	EHQ14	MEAT OF MONKEY	Y
0006	3	EHQ15	MEAT OF GROUND SQUIRREL	Y
0006	3	EHQ16	MEAT OF GAMBIAN RAT OR OTHER RODENT	N
0006	3	EHQ17	OTHER WILD GAME, SPECIFY	Y	ANTILOPE, GAZELLE
0006	3	EHQ18	INITIAL MPX CONTACT WITH BLOOD, BODY FLUIDS, OR PERSON WITH TISSUE OR SECRETIONS (MPX COMPATIBLE ILLNESS)	N
0006	3	EHQ19	INITIAL CLOSE CONTACT OF INFECTED INDIVIDUAL (HOUSEHOLD)	N
0006	3	EHQ12	CLEAN/DRESSED CONSUMPTION OF WILD GAME	Y
0007	3	EHQ11	DEAD ANIMAL	Y
0007	3	EHQ12	CLEAN/DRESSED CONSUMPTION OF WILD GAME	Y
0007	3	EHQ13	HANDLED UNCOOKED, FRESHLY BUTCHERED MEAT	Y
0007	3	EHQ14	MEAT OF MONKEY	N
0007	3	EHQ15	MEAT OF GROUND SQUIRREL	Y
0007	3	EHQ16	MEAT OF GAMBIAN RAT OR OTHER RODENT	N
0007	3	EHQ17	OTHER WILD GAME, SPECIFY	N
0007	3	EHQ18	INITIAL MPX CONTACT WITH BLOOD, BODY FLUIDS, OR PERSON WITH TISSUE OR SECRETIONS (MPX COMPATIBLE ILLNESS)	N
0007	3	EHQ19	INITIAL CLOSE CONTACT OF INFECTED INDIVIDUAL (HOUSEHOLD)	N
0008	3	EHQ11	DEAD ANIMAL	N
0008	3	EHQ13	HANDLED UNCOOKED, FRESHLY BUTCHERED MEAT	Y
0008	3	EHQ14	MEAT OF MONKEY	Y
0008	3	EHQ15	MEAT OF GROUND SQUIRREL	N
0008	3	EHQ16	MEAT OF GAMBIAN RAT OR OTHER RODENT	N
0008	3	EHQ17	OTHER WILD GAME, SPECIFY	N
0008	3	EHQ18	INITIAL MPX CONTACT WITH BLOOD, BODY FLUIDS, OR PERSON WITH TISSUE OR SECRETIONS (MPX COMPATIBLE ILLNESS)	N
0008	3	EHQ19	INITIAL CLOSE CONTACT OF INFECTED INDIVIDUAL (HOUSEHOLD)	N
0008	3	EHQ12	CLEAN/DRESSED CONSUMPTION OF WILD GAME	Y
0009	3	EHQ11	DEAD ANIMAL	Y
0009	3	EHQ13	HANDLED UNCOOKED, FRESHLY BUTCHERED MEAT	N
0009	3	EHQ14	MEAT OF MONKEY	N
0009	3	EHQ15	MEAT OF GROUND SQUIRREL	Y
0009	3	EHQ16	MEAT OF GAMBIAN RAT OR OTHER RODENT	N
0009	3	EHQ17	OTHER WILD GAME, SPECIFY	N
0009	3	EHQ18	INITIAL MPX CONTACT WITH BLOOD, BODY FLUIDS, OR PERSON WITH TISSUE OR SECRETIONS (MPX COMPATIBLE ILLNESS)	N
0009	3	EHQ19	INITIAL CLOSE CONTACT OF INFECTED INDIVIDUAL (HOUSEHOLD)	N
0009	3	EHQ12	CLEAN/DRESSED CONSUMPTION OF WILD GAME	Y
0010	3	EHQ15	MEAT OF GROUND SQUIRREL	N
0010	3	EHQ14	MEAT OF MONKEY	Y
0010	3	EHQ17	OTHER WILD GAME, SPECIFY	N
0010	3	EHQ18	INITIAL MPX CONTACT WITH BLOOD, BODY FLUIDS, OR PERSON WITH TISSUE OR SECRETIONS (MPX COMPATIBLE ILLNESS)	N
0010	3	EHQ19	INITIAL CLOSE CONTACT OF INFECTED INDIVIDUAL (HOUSEHOLD)	N
0010	3	EHQ11	DEAD ANIMAL	N
0010	3	EHQ12	CLEAN/DRESSED CONSUMPTION OF WILD GAME	Y
0010	3	EHQ13	HANDLED UNCOOKED, FRESHLY BUTCHERED MEAT	Y
0010	3	EHQ16	MEAT OF GAMBIAN RAT OR OTHER RODENT	N
0011	3	EHQ11	DEAD ANIMAL	Y
0011	3	EHQ12	CLEAN/DRESSED CONSUMPTION OF WILD GAME	Y
0011	3	EHQ13	HANDLED UNCOOKED, FRESHLY BUTCHERED MEAT	Y
0011	3	EHQ14	MEAT OF MONKEY	Y
0011	3	EHQ15	MEAT OF GROUND SQUIRREL	Y
0011	3	EHQ16	MEAT OF GAMBIAN RAT OR OTHER RODENT	N
0011	3	EHQ17	OTHER WILD GAME, SPECIFY	Y	HARE
0011	3	EHQ18	INITIAL MPX CONTACT WITH BLOOD, BODY FLUIDS, OR PERSON WITH TISSUE OR SECRETIONS (MPX COMPATIBLE ILLNESS)	N
0011	3	EHQ19	INITIAL CLOSE CONTACT OF INFECTED INDIVIDUAL (HOUSEHOLD)	Y
0013	2	EHQ11	DEAD ANIMAL	N
0013	2	EHQ12	CLEAN/DRESSED CONSUMPTION OF WILD GAME	Y
0013	2	EHQ13	HANDLED UNCOOKED, FRESHLY BUTCHERED MEAT	Y
0013	2	EHQ14	MEAT OF MONKEY	Y
0013	2	EHQ15	MEAT OF GROUND SQUIRREL	N
0013	2	EHQ16	MEAT OF GAMBIAN RAT OR OTHER RODENT	N
0013	2	EHQ17	OTHER WILD GAME, SPECIFY	Y	ANTELOPE, HARE
0013	2	EHQ18	INITIAL MPX CONTACT WITH BLOOD, BODY FLUIDS, OR PERSON WITH TISSUE OR SECRETIONS (MPX COMPATIBLE ILLNESS)	N
0013	2	EHQ19	INITIAL CLOSE CONTACT OF INFECTED INDIVIDUAL (HOUSEHOLD)	Y
0014	2	EHQ11	DEAD ANIMAL	N
0014	2	EHQ12	CLEAN/DRESSED CONSUMPTION OF WILD GAME	Y
0014	2	EHQ13	HANDLED UNCOOKED, FRESHLY BUTCHERED MEAT	N
0014	2	EHQ14	MEAT OF MONKEY	Y
0014	2	EHQ15	MEAT OF GROUND SQUIRREL	N
0014	2	EHQ16	MEAT OF GAMBIAN RAT OR OTHER RODENT	N
0014	2	EHQ17	OTHER WILD GAME, SPECIFY	Y	GAZELLE
0014	2	EHQ18	INITIAL MPX CONTACT WITH BLOOD, BODY FLUIDS, OR PERSON WITH TISSUE OR SECRETIONS (MPX COMPATIBLE ILLNESS)	N
0014	2	EHQ19	INITIAL CLOSE CONTACT OF INFECTED INDIVIDUAL (HOUSEHOLD)	Y
0015	2	EHQ11	DEAD ANIMAL	N
0015	2	EHQ12	CLEAN/DRESSED CONSUMPTION OF WILD GAME	Y
0015	2	EHQ13	HANDLED UNCOOKED, FRESHLY BUTCHERED MEAT	Y
0015	2	EHQ14	MEAT OF MONKEY	Y
0015	2	EHQ15	MEAT OF GROUND SQUIRREL	N
0015	2	EHQ16	MEAT OF GAMBIAN RAT OR OTHER RODENT	N
0015	2	EHQ17	OTHER WILD GAME, SPECIFY	Y	ANTELOPE, HARE
0015	2	EHQ18	INITIAL MPX CONTACT WITH BLOOD, BODY FLUIDS, OR PERSON WITH TISSUE OR SECRETIONS (MPX COMPATIBLE ILLNESS)	N
0015	2	EHQ19	INITIAL CLOSE CONTACT OF INFECTED INDIVIDUAL (HOUSEHOLD)	Y
0016	2	EHQ11	DEAD ANIMAL	N
0016	2	EHQ13	HANDLED UNCOOKED, FRESHLY BUTCHERED MEAT	Y
0016	2	EHQ14	MEAT OF MONKEY	Y
0016	2	EHQ15	MEAT OF GROUND SQUIRREL	N
0016	2	EHQ16	MEAT OF GAMBIAN RAT OR OTHER RODENT	N
0016	2	EHQ17	OTHER WILD GAME, SPECIFY	Y	ANTELOPE
0016	2	EHQ18	INITIAL MPX CONTACT WITH BLOOD, BODY FLUIDS, OR PERSON WITH TISSUE OR SECRETIONS (MPX COMPATIBLE ILLNESS)	N
0016	2	EHQ19	INITIAL CLOSE CONTACT OF INFECTED INDIVIDUAL (HOUSEHOLD)	N
0016	2	EHQ12	CLEAN/DRESSED CONSUMPTION OF WILD GAME	Y
0017	3	EHQ17	OTHER WILD GAME, SPECIFY	N
0017	3	EHQ16	MEAT OF GAMBIAN RAT OR OTHER RODENT	N
0017	3	EHQ19	INITIAL CLOSE CONTACT OF INFECTED INDIVIDUAL (HOUSEHOLD)	N
0017	3	EHQ11	DEAD ANIMAL	N
0017	3	EHQ12	CLEAN/DRESSED CONSUMPTION OF WILD GAME	Y
0017	3	EHQ13	HANDLED UNCOOKED, FRESHLY BUTCHERED MEAT	Y
0017	3	EHQ14	MEAT OF MONKEY	Y
0017	3	EHQ15	MEAT OF GROUND SQUIRREL	N
0017	3	EHQ18	INITIAL MPX CONTACT WITH BLOOD, BODY FLUIDS, OR PERSON WITH TISSUE OR SECRETIONS (MPX COMPATIBLE ILLNESS)	N
0018	3	EHQ13	HANDLED UNCOOKED, FRESHLY BUTCHERED MEAT	N
0018	3	EHQ12	CLEAN/DRESSED CONSUMPTION OF WILD GAME	Y
0018	3	EHQ15	MEAT OF GROUND SQUIRREL	N
0018	3	EHQ16	MEAT OF GAMBIAN RAT OR OTHER RODENT	N
0018	3	EHQ17	OTHER WILD GAME, SPECIFY	N
0018	3	EHQ18	INITIAL MPX CONTACT WITH BLOOD, BODY FLUIDS, OR PERSON WITH TISSUE OR SECRETIONS (MPX COMPATIBLE ILLNESS)	N
0018	3	EHQ19	INITIAL CLOSE CONTACT OF INFECTED INDIVIDUAL (HOUSEHOLD)	N
0018	3	EHQ11	DEAD ANIMAL	N
0018	3	EHQ14	MEAT OF MONKEY	Y
0019	2	EHQ19	INITIAL CLOSE CONTACT OF INFECTED INDIVIDUAL (HOUSEHOLD)	N
0019	2	EHQ18	INITIAL MPX CONTACT WITH BLOOD, BODY FLUIDS, OR PERSON WITH TISSUE OR SECRETIONS (MPX COMPATIBLE ILLNESS)	N
0019	2	EHQ11	DEAD ANIMAL	N
0019	2	EHQ12	CLEAN/DRESSED CONSUMPTION OF WILD GAME	N
0019	2	EHQ13	HANDLED UNCOOKED, FRESHLY BUTCHERED MEAT	Y
0019	2	EHQ14	MEAT OF MONKEY	N
0019	2	EHQ15	MEAT OF GROUND SQUIRREL	Y
0019	2	EHQ16	MEAT OF GAMBIAN RAT OR OTHER RODENT	N
0019	2	EHQ17	OTHER WILD GAME, SPECIFY	N
0020	3	EHQ19	INITIAL CLOSE CONTACT OF INFECTED INDIVIDUAL (HOUSEHOLD)	Y
0020	3	EHQ11	DEAD ANIMAL	N
0020	3	EHQ12	CLEAN/DRESSED CONSUMPTION OF WILD GAME	Y
0020	3	EHQ13	HANDLED UNCOOKED, FRESHLY BUTCHERED MEAT	Y
0020	3	EHQ14	MEAT OF MONKEY	N
0020	3	EHQ15	MEAT OF GROUND SQUIRREL	Y
0020	3	EHQ16	MEAT OF GAMBIAN RAT OR OTHER RODENT	N
0020	3	EHQ17	OTHER WILD GAME, SPECIFY	Y	PORCUPINE, RABBIT
0020	3	EHQ18	INITIAL MPX CONTACT WITH BLOOD, BODY FLUIDS, OR PERSON WITH TISSUE OR SECRETIONS (MPX COMPATIBLE ILLNESS)	N
0021	2	EHQ11	DEAD ANIMAL	N
0021	2	EHQ13	HANDLED UNCOOKED, FRESHLY BUTCHERED MEAT	Y
0021	2	EHQ14	MEAT OF MONKEY	N
0021	2	EHQ15	MEAT OF GROUND SQUIRREL	N
0021	2	EHQ16	MEAT OF GAMBIAN RAT OR OTHER RODENT	N
0021	2	EHQ17	OTHER WILD GAME, SPECIFY	Y	PORCUPINE, RABBIT
0021	2	EHQ18	INITIAL MPX CONTACT WITH BLOOD, BODY FLUIDS, OR PERSON WITH TISSUE OR SECRETIONS (MPX COMPATIBLE ILLNESS)	N
0021	2	EHQ19	INITIAL CLOSE CONTACT OF INFECTED INDIVIDUAL (HOUSEHOLD)	Y
0021	2	EHQ12	CLEAN/DRESSED CONSUMPTION OF WILD GAME	Y
0022	2	EHQ11	DEAD ANIMAL	N
0022	2	EHQ13	HANDLED UNCOOKED, FRESHLY BUTCHERED MEAT	Y
0022	2	EHQ14	MEAT OF MONKEY	Y
0022	2	EHQ15	MEAT OF GROUND SQUIRREL	N
0022	2	EHQ16	MEAT OF GAMBIAN RAT OR OTHER RODENT	N
0022	2	EHQ17	OTHER WILD GAME, SPECIFY	N
0022	2	EHQ18	INITIAL MPX CONTACT WITH BLOOD, BODY FLUIDS, OR PERSON WITH TISSUE OR SECRETIONS (MPX COMPATIBLE ILLNESS)	N
0022	2	EHQ19	INITIAL CLOSE CONTACT OF INFECTED INDIVIDUAL (HOUSEHOLD)	N
0022	2	EHQ12	CLEAN/DRESSED CONSUMPTION OF WILD GAME	Y
0023	3	EHQ11	DEAD ANIMAL	Y
0023	3	EHQ12	CLEAN/DRESSED CONSUMPTION OF WILD GAME	Y
0023	3	EHQ13	HANDLED UNCOOKED, FRESHLY BUTCHERED MEAT	Y
0023	3	EHQ14	MEAT OF MONKEY	N
0023	3	EHQ15	MEAT OF GROUND SQUIRREL	Y
0023	3	EHQ16	MEAT OF GAMBIAN RAT OR OTHER RODENT	N
0023	3	EHQ17	OTHER WILD GAME, SPECIFY	Y	HARE
0023	3	EHQ18	INITIAL MPX CONTACT WITH BLOOD, BODY FLUIDS, OR PERSON WITH TISSUE OR SECRETIONS (MPX COMPATIBLE ILLNESS)	N
0023	3	EHQ19	INITIAL CLOSE CONTACT OF INFECTED INDIVIDUAL (HOUSEHOLD)	N
0024	2	EHQ11	DEAD ANIMAL	Y
0024	2	EHQ12	CLEAN/DRESSED CONSUMPTION OF WILD GAME	Y
0024	2	EHQ13	HANDLED UNCOOKED, FRESHLY BUTCHERED MEAT	Y
0024	2	EHQ14	MEAT OF MONKEY	Y
0024	2	EHQ15	MEAT OF GROUND SQUIRREL	N
0024	2	EHQ16	MEAT OF GAMBIAN RAT OR OTHER RODENT	Y
0024	2	EHQ17	OTHER WILD GAME, SPECIFY	N
0024	2	EHQ18	INITIAL MPX CONTACT WITH BLOOD, BODY FLUIDS, OR PERSON WITH TISSUE OR SECRETIONS (MPX COMPATIBLE ILLNESS)	N
0024	2	EHQ19	INITIAL CLOSE CONTACT OF INFECTED INDIVIDUAL (HOUSEHOLD)	N
0025	3	EHQ11	DEAD ANIMAL	N
0025	3	EHQ13	HANDLED UNCOOKED, FRESHLY BUTCHERED MEAT	Y
0025	3	EHQ14	MEAT OF MONKEY	Y
0025	3	EHQ15	MEAT OF GROUND SQUIRREL	Y
0025	3	EHQ16	MEAT OF GAMBIAN RAT OR OTHER RODENT	N
0025	3	EHQ17	OTHER WILD GAME, SPECIFY	Y	HARE
0025	3	EHQ18	INITIAL MPX CONTACT WITH BLOOD, BODY FLUIDS, OR PERSON WITH TISSUE OR SECRETIONS (MPX COMPATIBLE ILLNESS)	N
0025	3	EHQ19	INITIAL CLOSE CONTACT OF INFECTED INDIVIDUAL (HOUSEHOLD)	Y
0025	3	EHQ12	CLEAN/DRESSED CONSUMPTION OF WILD GAME	Y
0026	3	EHQ11	DEAD ANIMAL	N
0026	3	EHQ13	HANDLED UNCOOKED, FRESHLY BUTCHERED MEAT	Y
0026	3	EHQ14	MEAT OF MONKEY	Y
0026	3	EHQ15	MEAT OF GROUND SQUIRREL	Y
0026	3	EHQ16	MEAT OF GAMBIAN RAT OR OTHER RODENT	N
0026	3	EHQ17	OTHER WILD GAME, SPECIFY	N
0026	3	EHQ18	INITIAL MPX CONTACT WITH BLOOD, BODY FLUIDS, OR PERSON WITH TISSUE OR SECRETIONS (MPX COMPATIBLE ILLNESS)	N
0026	3	EHQ19	INITIAL CLOSE CONTACT OF INFECTED INDIVIDUAL (HOUSEHOLD)	Y
0026	3	EHQ12	CLEAN/DRESSED CONSUMPTION OF WILD GAME	Y
0027	2	EHQ11	DEAD ANIMAL	N
0027	2	EHQ12	CLEAN/DRESSED CONSUMPTION OF WILD GAME	Y
0027	2	EHQ13	HANDLED UNCOOKED, FRESHLY BUTCHERED MEAT	Y
0027	2	EHQ14	MEAT OF MONKEY	Y
0027	2	EHQ15	MEAT OF GROUND SQUIRREL	N
0027	2	EHQ16	MEAT OF GAMBIAN RAT OR OTHER RODENT	N
0027	2	EHQ17	OTHER WILD GAME, SPECIFY	N
0027	2	EHQ18	INITIAL MPX CONTACT WITH BLOOD, BODY FLUIDS, OR PERSON WITH TISSUE OR SECRETIONS (MPX COMPATIBLE ILLNESS)	N
0027	2	EHQ19	INITIAL CLOSE CONTACT OF INFECTED INDIVIDUAL (HOUSEHOLD)	N
0028	3	EHQ19	INITIAL CLOSE CONTACT OF INFECTED INDIVIDUAL (HOUSEHOLD)	N
0028	3	EHQ18	INITIAL MPX CONTACT WITH BLOOD, BODY FLUIDS, OR PERSON WITH TISSUE OR SECRETIONS (MPX COMPATIBLE ILLNESS)	N
0028	3	EHQ17	OTHER WILD GAME, SPECIFY	N
0028	3	EHQ16	MEAT OF GAMBIAN RAT OR OTHER RODENT	N
0028	3	EHQ15	MEAT OF GROUND SQUIRREL	N
0028	3	EHQ14	MEAT OF MONKEY	Y
0028	3	EHQ13	HANDLED UNCOOKED, FRESHLY BUTCHERED MEAT	N
0028	3	EHQ12	CLEAN/DRESSED CONSUMPTION OF WILD GAME	Y
0028	3	EHQ11	DEAD ANIMAL	N
0029	3	EHQ19	INITIAL CLOSE CONTACT OF INFECTED INDIVIDUAL (HOUSEHOLD)	N
0029	3	EHQ18	INITIAL MPX CONTACT WITH BLOOD, BODY FLUIDS, OR PERSON WITH TISSUE OR SECRETIONS (MPX COMPATIBLE ILLNESS)	N
0029	3	EHQ16	MEAT OF GAMBIAN RAT OR OTHER RODENT	N
0029	3	EHQ15	MEAT OF GROUND SQUIRREL	N
0029	3	EHQ14	MEAT OF MONKEY	Y
0029	3	EHQ13	HANDLED UNCOOKED, FRESHLY BUTCHERED MEAT	Y
0029	3	EHQ12	CLEAN/DRESSED CONSUMPTION OF WILD GAME	Y
0029	3	EHQ11	DEAD ANIMAL	N
0029	3	EHQ17	OTHER WILD GAME, SPECIFY	N
0030	3	EHQ17	OTHER WILD GAME, SPECIFY	Y	HARE
0030	3	EHQ18	INITIAL MPX CONTACT WITH BLOOD, BODY FLUIDS, OR PERSON WITH TISSUE OR SECRETIONS (MPX COMPATIBLE ILLNESS)	N
0030	3	EHQ19	INITIAL CLOSE CONTACT OF INFECTED INDIVIDUAL (HOUSEHOLD)	N
0030	3	EHQ11	DEAD ANIMAL	Y
0030	3	EHQ12	CLEAN/DRESSED CONSUMPTION OF WILD GAME	Y
0030	3	EHQ13	HANDLED UNCOOKED, FRESHLY BUTCHERED MEAT	Y
0030	3	EHQ14	MEAT OF MONKEY	N
0030	3	EHQ15	MEAT OF GROUND SQUIRREL	N
0030	3	EHQ16	MEAT OF GAMBIAN RAT OR OTHER RODENT	N
0031	2	EHQ11	DEAD ANIMAL	Y
0031	2	EHQ13	HANDLED UNCOOKED, FRESHLY BUTCHERED MEAT	N
0031	2	EHQ14	MEAT OF MONKEY	N
0031	2	EHQ15	MEAT OF GROUND SQUIRREL	N
0031	2	EHQ16	MEAT OF GAMBIAN RAT OR OTHER RODENT	N
0031	2	EHQ17	OTHER WILD GAME, SPECIFY	Y	HARE
0031	2	EHQ18	INITIAL MPX CONTACT WITH BLOOD, BODY FLUIDS, OR PERSON WITH TISSUE OR SECRETIONS (MPX COMPATIBLE ILLNESS)	N
0031	2	EHQ19	INITIAL CLOSE CONTACT OF INFECTED INDIVIDUAL (HOUSEHOLD)	N
0031	2	EHQ12	CLEAN/DRESSED CONSUMPTION OF WILD GAME	Y
0032	3	EHQ11	DEAD ANIMAL	N
0032	3	EHQ12	CLEAN/DRESSED CONSUMPTION OF WILD GAME	Y
0032	3	EHQ13	HANDLED UNCOOKED, FRESHLY BUTCHERED MEAT	Y
0032	3	EHQ14	MEAT OF MONKEY	Y
0032	3	EHQ15	MEAT OF GROUND SQUIRREL	Y
0032	3	EHQ16	MEAT OF GAMBIAN RAT OR OTHER RODENT	N
0032	3	EHQ17	OTHER WILD GAME, SPECIFY	N
0032	3	EHQ18	INITIAL MPX CONTACT WITH BLOOD, BODY FLUIDS, OR PERSON WITH TISSUE OR SECRETIONS (MPX COMPATIBLE ILLNESS)	N
0032	3	EHQ19	INITIAL CLOSE CONTACT OF INFECTED INDIVIDUAL (HOUSEHOLD)	N
0033	3	EHQ11	DEAD ANIMAL	Y
0033	3	EHQ13	HANDLED UNCOOKED, FRESHLY BUTCHERED MEAT	Y
0033	3	EHQ14	MEAT OF MONKEY	Y
0033	3	EHQ15	MEAT OF GROUND SQUIRREL	Y
0033	3	EHQ16	MEAT OF GAMBIAN RAT OR OTHER RODENT	N
0033	3	EHQ17	OTHER WILD GAME, SPECIFY	N
0033	3	EHQ18	INITIAL MPX CONTACT WITH BLOOD, BODY FLUIDS, OR PERSON WITH TISSUE OR SECRETIONS (MPX COMPATIBLE ILLNESS)	N
0033	3	EHQ19	INITIAL CLOSE CONTACT OF INFECTED INDIVIDUAL (HOUSEHOLD)	N
0033	3	EHQ12	CLEAN/DRESSED CONSUMPTION OF WILD GAME	Y
0034	2	EHQ11	DEAD ANIMAL	N
0034	2	EHQ13	HANDLED UNCOOKED, FRESHLY BUTCHERED MEAT	Y
0034	2	EHQ14	MEAT OF MONKEY	N
0034	2	EHQ15	MEAT OF GROUND SQUIRREL	Y
0034	2	EHQ16	MEAT OF GAMBIAN RAT OR OTHER RODENT	N
0034	2	EHQ17	OTHER WILD GAME, SPECIFY	N
0034	2	EHQ18	INITIAL MPX CONTACT WITH BLOOD, BODY FLUIDS, OR PERSON WITH TISSUE OR SECRETIONS (MPX COMPATIBLE ILLNESS)	N
0034	2	EHQ19	INITIAL CLOSE CONTACT OF INFECTED INDIVIDUAL (HOUSEHOLD)	N
0034	2	EHQ12	CLEAN/DRESSED CONSUMPTION OF WILD GAME	Y
0035	2	EHQ17	OTHER WILD GAME, SPECIFY	N
0035	2	EHQ16	MEAT OF GAMBIAN RAT OR OTHER RODENT	N
0035	2	EHQ19	INITIAL CLOSE CONTACT OF INFECTED INDIVIDUAL (HOUSEHOLD)	N
0035	2	EHQ11	DEAD ANIMAL	N
0035	2	EHQ12	CLEAN/DRESSED CONSUMPTION OF WILD GAME	Y
0035	2	EHQ13	HANDLED UNCOOKED, FRESHLY BUTCHERED MEAT	Y
0035	2	EHQ14	MEAT OF MONKEY	N
0035	2	EHQ15	MEAT OF GROUND SQUIRREL	Y
0035	2	EHQ18	INITIAL MPX CONTACT WITH BLOOD, BODY FLUIDS, OR PERSON WITH TISSUE OR SECRETIONS (MPX COMPATIBLE ILLNESS)	N
0036	1	EHQ11	DEAD ANIMAL	N
0036	1	EHQ13	HANDLED UNCOOKED, FRESHLY BUTCHERED MEAT	Y
0036	1	EHQ14	MEAT OF MONKEY	Y
0036	1	EHQ15	MEAT OF GROUND SQUIRREL	Y
0036	1	EHQ16	MEAT OF GAMBIAN RAT OR OTHER RODENT	N
0036	1	EHQ17	OTHER WILD GAME, SPECIFY	N
0036	1	EHQ18	INITIAL MPX CONTACT WITH BLOOD, BODY FLUIDS, OR PERSON WITH TISSUE OR SECRETIONS (MPX COMPATIBLE ILLNESS)	N
0036	1	EHQ19	INITIAL CLOSE CONTACT OF INFECTED INDIVIDUAL (HOUSEHOLD)	N
0036	1	EHQ12	CLEAN/DRESSED CONSUMPTION OF WILD GAME	Y
0037	3	EHQ11	DEAD ANIMAL	N
0037	3	EHQ12	CLEAN/DRESSED CONSUMPTION OF WILD GAME	N
0037	3	EHQ13	HANDLED UNCOOKED, FRESHLY BUTCHERED MEAT	Y
0037	3	EHQ14	MEAT OF MONKEY	N
0037	3	EHQ15	MEAT OF GROUND SQUIRREL	N
0037	3	EHQ16	MEAT OF GAMBIAN RAT OR OTHER RODENT	N
0037	3	EHQ17	OTHER WILD GAME, SPECIFY	N
0037	3	EHQ18	INITIAL MPX CONTACT WITH BLOOD, BODY FLUIDS, OR PERSON WITH TISSUE OR SECRETIONS (MPX COMPATIBLE ILLNESS)	Y
0037	3	EHQ19	INITIAL CLOSE CONTACT OF INFECTED INDIVIDUAL (HOUSEHOLD)	Y
0038	2	EHQ11	DEAD ANIMAL	N
0038	2	EHQ13	HANDLED UNCOOKED, FRESHLY BUTCHERED MEAT	Y
0038	2	EHQ14	MEAT OF MONKEY	N
0038	2	EHQ15	MEAT OF GROUND SQUIRREL	Y
0038	2	EHQ16	MEAT OF GAMBIAN RAT OR OTHER RODENT	N
0038	2	EHQ17	OTHER WILD GAME, SPECIFY	N
0038	2	EHQ18	INITIAL MPX CONTACT WITH BLOOD, BODY FLUIDS, OR PERSON WITH TISSUE OR SECRETIONS (MPX COMPATIBLE ILLNESS)	N
0038	2	EHQ19	INITIAL CLOSE CONTACT OF INFECTED INDIVIDUAL (HOUSEHOLD)	N
0038	2	EHQ12	CLEAN/DRESSED CONSUMPTION OF WILD GAME	Y
0039	3	EHQ11	DEAD ANIMAL	Y
0039	3	EHQ13	HANDLED UNCOOKED, FRESHLY BUTCHERED MEAT	Y
0039	3	EHQ14	MEAT OF MONKEY	Y
0039	3	EHQ15	MEAT OF GROUND SQUIRREL	Y
0039	3	EHQ16	MEAT OF GAMBIAN RAT OR OTHER RODENT	N
0039	3	EHQ17	OTHER WILD GAME, SPECIFY	Y	PORCUPINE, HARE
0039	3	EHQ18	INITIAL MPX CONTACT WITH BLOOD, BODY FLUIDS, OR PERSON WITH TISSUE OR SECRETIONS (MPX COMPATIBLE ILLNESS)	N
0039	3	EHQ19	INITIAL CLOSE CONTACT OF INFECTED INDIVIDUAL (HOUSEHOLD)	Y
0039	3	EHQ12	CLEAN/DRESSED CONSUMPTION OF WILD GAME	Y
0040	1	EHQ13	HANDLED UNCOOKED, FRESHLY BUTCHERED MEAT	N
0040	1	EHQ12	CLEAN/DRESSED CONSUMPTION OF WILD GAME	Y
0040	1	EHQ15	MEAT OF GROUND SQUIRREL	N
0040	1	EHQ16	MEAT OF GAMBIAN RAT OR OTHER RODENT	N
0040	1	EHQ17	OTHER WILD GAME, SPECIFY	Y	PORCUPINE
0040	1	EHQ18	INITIAL MPX CONTACT WITH BLOOD, BODY FLUIDS, OR PERSON WITH TISSUE OR SECRETIONS (MPX COMPATIBLE ILLNESS)	N
0040	1	EHQ19	INITIAL CLOSE CONTACT OF INFECTED INDIVIDUAL (HOUSEHOLD)	N
0040	1	EHQ14	MEAT OF MONKEY	Y
0040	1	EHQ11	DEAD ANIMAL	N
0041	3	EHQ11	DEAD ANIMAL	N
0041	3	EHQ19	INITIAL CLOSE CONTACT OF INFECTED INDIVIDUAL (HOUSEHOLD)	Y
0041	3	EHQ18	INITIAL MPX CONTACT WITH BLOOD, BODY FLUIDS, OR PERSON WITH TISSUE OR SECRETIONS (MPX COMPATIBLE ILLNESS)	N
0041	3	EHQ17	OTHER WILD GAME, SPECIFY	Y	PORCUPINE
0041	3	EHQ16	MEAT OF GAMBIAN RAT OR OTHER RODENT	N
0041	3	EHQ15	MEAT OF GROUND SQUIRREL	Y
0041	3	EHQ14	MEAT OF MONKEY	Y
0041	3	EHQ13	HANDLED UNCOOKED, FRESHLY BUTCHERED MEAT	N
0041	3	EHQ12	CLEAN/DRESSED CONSUMPTION OF WILD GAME	Y
0042	3	EHQ11	DEAD ANIMAL	N
0042	3	EHQ12	CLEAN/DRESSED CONSUMPTION OF WILD GAME	Y
0042	3	EHQ13	HANDLED UNCOOKED, FRESHLY BUTCHERED MEAT	Y
0042	3	EHQ14	MEAT OF MONKEY	Y
0042	3	EHQ15	MEAT OF GROUND SQUIRREL	N
0042	3	EHQ16	MEAT OF GAMBIAN RAT OR OTHER RODENT	N
0042	3	EHQ17	OTHER WILD GAME, SPECIFY	N
0042	3	EHQ18	INITIAL MPX CONTACT WITH BLOOD, BODY FLUIDS, OR PERSON WITH TISSUE OR SECRETIONS (MPX COMPATIBLE ILLNESS)	N
0042	3	EHQ19	INITIAL CLOSE CONTACT OF INFECTED INDIVIDUAL (HOUSEHOLD)	N
0043	3	EHQ11	DEAD ANIMAL	N
0043	3	EHQ13	HANDLED UNCOOKED, FRESHLY BUTCHERED MEAT	Y
0043	3	EHQ14	MEAT OF MONKEY	N
0043	3	EHQ15	MEAT OF GROUND SQUIRREL	N
0043	3	EHQ16	MEAT OF GAMBIAN RAT OR OTHER RODENT	N
0043	3	EHQ17	OTHER WILD GAME, SPECIFY	N
0043	3	EHQ18	INITIAL MPX CONTACT WITH BLOOD, BODY FLUIDS, OR PERSON WITH TISSUE OR SECRETIONS (MPX COMPATIBLE ILLNESS)	N
0043	3	EHQ19	INITIAL CLOSE CONTACT OF INFECTED INDIVIDUAL (HOUSEHOLD)	N
0043	3	EHQ12	CLEAN/DRESSED CONSUMPTION OF WILD GAME	Y
0044	2	EHQ11	DEAD ANIMAL	N
0044	2	EHQ12	CLEAN/DRESSED CONSUMPTION OF WILD GAME	Y
0044	2	EHQ13	HANDLED UNCOOKED, FRESHLY BUTCHERED MEAT	Y
0044	2	EHQ14	MEAT OF MONKEY	N
0044	2	EHQ15	MEAT OF GROUND SQUIRREL	N
0044	2	EHQ16	MEAT OF GAMBIAN RAT OR OTHER RODENT	N
0044	2	EHQ17	OTHER WILD GAME, SPECIFY	N
0044	2	EHQ18	INITIAL MPX CONTACT WITH BLOOD, BODY FLUIDS, OR PERSON WITH TISSUE OR SECRETIONS (MPX COMPATIBLE ILLNESS)	N
0044	2	EHQ19	INITIAL CLOSE CONTACT OF INFECTED INDIVIDUAL (HOUSEHOLD)	N
0045	2	EHQ15	MEAT OF GROUND SQUIRREL	Y
0045	2	EHQ11	DEAD ANIMAL	N
0045	2	EHQ12	CLEAN/DRESSED CONSUMPTION OF WILD GAME	Y
0045	2	EHQ13	HANDLED UNCOOKED, FRESHLY BUTCHERED MEAT	Y
0045	2	EHQ14	MEAT OF MONKEY	N
0045	2	EHQ17	OTHER WILD GAME, SPECIFY	Y	HARE
0045	2	EHQ18	INITIAL MPX CONTACT WITH BLOOD, BODY FLUIDS, OR PERSON WITH TISSUE OR SECRETIONS (MPX COMPATIBLE ILLNESS)	N
0045	2	EHQ19	INITIAL CLOSE CONTACT OF INFECTED INDIVIDUAL (HOUSEHOLD)	N
0045	2	EHQ16	MEAT OF GAMBIAN RAT OR OTHER RODENT	N
0046	3	EHQ11	DEAD ANIMAL	N
0046	3	EHQ13	HANDLED UNCOOKED, FRESHLY BUTCHERED MEAT	Y
0046	3	EHQ14	MEAT OF MONKEY	N
0046	3	EHQ15	MEAT OF GROUND SQUIRREL	Y
0046	3	EHQ16	MEAT OF GAMBIAN RAT OR OTHER RODENT	N
0046	3	EHQ17	OTHER WILD GAME, SPECIFY	Y	HARE
0046	3	EHQ18	INITIAL MPX CONTACT WITH BLOOD, BODY FLUIDS, OR PERSON WITH TISSUE OR SECRETIONS (MPX COMPATIBLE ILLNESS)	N
0046	3	EHQ19	INITIAL CLOSE CONTACT OF INFECTED INDIVIDUAL (HOUSEHOLD)	N
0046	3	EHQ12	CLEAN/DRESSED CONSUMPTION OF WILD GAME	Y
0047	1	EHQ11	DEAD ANIMAL	N
0047	1	EHQ12	CLEAN/DRESSED CONSUMPTION OF WILD GAME	N
0047	1	EHQ13	HANDLED UNCOOKED, FRESHLY BUTCHERED MEAT	N
0047	1	EHQ14	MEAT OF MONKEY	N
0047	1	EHQ15	MEAT OF GROUND SQUIRREL	N
0047	1	EHQ16	MEAT OF GAMBIAN RAT OR OTHER RODENT	N
0047	1	EHQ17	OTHER WILD GAME, SPECIFY	N
0047	1	EHQ18	INITIAL MPX CONTACT WITH BLOOD, BODY FLUIDS, OR PERSON WITH TISSUE OR SECRETIONS (MPX COMPATIBLE ILLNESS)	N
0047	1	EHQ19	INITIAL CLOSE CONTACT OF INFECTED INDIVIDUAL (HOUSEHOLD)	Y
0048	3	EHQ11	DEAD ANIMAL	N
0048	3	EHQ12	CLEAN/DRESSED CONSUMPTION OF WILD GAME	N
0048	3	EHQ13	HANDLED UNCOOKED, FRESHLY BUTCHERED MEAT	Y
0048	3	EHQ14	MEAT OF MONKEY	N
0048	3	EHQ15	MEAT OF GROUND SQUIRREL	Y
0048	3	EHQ16	MEAT OF GAMBIAN RAT OR OTHER RODENT	N
0048	3	EHQ17	OTHER WILD GAME, SPECIFY	N
0048	3	EHQ18	INITIAL MPX CONTACT WITH BLOOD, BODY FLUIDS, OR PERSON WITH TISSUE OR SECRETIONS (MPX COMPATIBLE ILLNESS)	N
0048	3	EHQ19	INITIAL CLOSE CONTACT OF INFECTED INDIVIDUAL (HOUSEHOLD)	N
0049	3	EHQ11	DEAD ANIMAL	N
0049	3	EHQ12	CLEAN/DRESSED CONSUMPTION OF WILD GAME	Y
0049	3	EHQ13	HANDLED UNCOOKED, FRESHLY BUTCHERED MEAT	Y
0049	3	EHQ14	MEAT OF MONKEY	N
0049	3	EHQ15	MEAT OF GROUND SQUIRREL	Y
0049	3	EHQ16	MEAT OF GAMBIAN RAT OR OTHER RODENT	N
0049	3	EHQ17	OTHER WILD GAME, SPECIFY	N
0049	3	EHQ18	INITIAL MPX CONTACT WITH BLOOD, BODY FLUIDS, OR PERSON WITH TISSUE OR SECRETIONS (MPX COMPATIBLE ILLNESS)	N
0049	3	EHQ19	INITIAL CLOSE CONTACT OF INFECTED INDIVIDUAL (HOUSEHOLD)	N
0050	2	EHQ11	DEAD ANIMAL	N
0050	2	EHQ13	HANDLED UNCOOKED, FRESHLY BUTCHERED MEAT	N
0050	2	EHQ14	MEAT OF MONKEY	N
0050	2	EHQ15	MEAT OF GROUND SQUIRREL	N
0050	2	EHQ16	MEAT OF GAMBIAN RAT OR OTHER RODENT	N
0050	2	EHQ17	OTHER WILD GAME, SPECIFY	Y	HARE
0050	2	EHQ18	INITIAL MPX CONTACT WITH BLOOD, BODY FLUIDS, OR PERSON WITH TISSUE OR SECRETIONS (MPX COMPATIBLE ILLNESS)	N
0050	2	EHQ19	INITIAL CLOSE CONTACT OF INFECTED INDIVIDUAL (HOUSEHOLD)	N
0050	2	EHQ12	CLEAN/DRESSED CONSUMPTION OF WILD GAME	Y
0051	1	EHQ11	DEAD ANIMAL	N
0051	1	EHQ12	CLEAN/DRESSED CONSUMPTION OF WILD GAME	Y
0051	1	EHQ13	HANDLED UNCOOKED, FRESHLY BUTCHERED MEAT	Y
0051	1	EHQ14	MEAT OF MONKEY	N
0051	1	EHQ15	MEAT OF GROUND SQUIRREL	N
0051	1	EHQ16	MEAT OF GAMBIAN RAT OR OTHER RODENT	N
0051	1	EHQ17	OTHER WILD GAME, SPECIFY	Y	HARE
0051	1	EHQ18	INITIAL MPX CONTACT WITH BLOOD, BODY FLUIDS, OR PERSON WITH TISSUE OR SECRETIONS (MPX COMPATIBLE ILLNESS)	N
0051	1	EHQ19	INITIAL CLOSE CONTACT OF INFECTED INDIVIDUAL (HOUSEHOLD)	N
0052	2	EHQ11	DEAD ANIMAL	N
0052	2	EHQ13	HANDLED UNCOOKED, FRESHLY BUTCHERED MEAT	Y
0052	2	EHQ14	MEAT OF MONKEY	N
0052	2	EHQ15	MEAT OF GROUND SQUIRREL	N
0052	2	EHQ16	MEAT OF GAMBIAN RAT OR OTHER RODENT	Y
0052	2	EHQ17	OTHER WILD GAME, SPECIFY	N
0052	2	EHQ18	INITIAL MPX CONTACT WITH BLOOD, BODY FLUIDS, OR PERSON WITH TISSUE OR SECRETIONS (MPX COMPATIBLE ILLNESS)	N
0052	2	EHQ19	INITIAL CLOSE CONTACT OF INFECTED INDIVIDUAL (HOUSEHOLD)	N
0052	2	EHQ12	CLEAN/DRESSED CONSUMPTION OF WILD GAME	Y
0053	3	EHQ11	DEAD ANIMAL	N
0053	3	EHQ13	HANDLED UNCOOKED, FRESHLY BUTCHERED MEAT	N
0053	3	EHQ14	MEAT OF MONKEY	N
0053	3	EHQ15	MEAT OF GROUND SQUIRREL	N
0053	3	EHQ16	MEAT OF GAMBIAN RAT OR OTHER RODENT	N
0053	3	EHQ17	OTHER WILD GAME, SPECIFY	N
0053	3	EHQ18	INITIAL MPX CONTACT WITH BLOOD, BODY FLUIDS, OR PERSON WITH TISSUE OR SECRETIONS (MPX COMPATIBLE ILLNESS)	Y
0053	3	EHQ19	INITIAL CLOSE CONTACT OF INFECTED INDIVIDUAL (HOUSEHOLD)	Y
0053	3	EHQ12	CLEAN/DRESSED CONSUMPTION OF WILD GAME	N
0054	2	EHQ16	MEAT OF GAMBIAN RAT OR OTHER RODENT	N
0054	2	EHQ17	OTHER WILD GAME, SPECIFY	Y	GAZELLE
0054	2	EHQ18	INITIAL MPX CONTACT WITH BLOOD, BODY FLUIDS, OR PERSON WITH TISSUE OR SECRETIONS (MPX COMPATIBLE ILLNESS)	N
0054	2	EHQ19	INITIAL CLOSE CONTACT OF INFECTED INDIVIDUAL (HOUSEHOLD)	N
0054	2	EHQ11	DEAD ANIMAL	N
0054	2	EHQ12	CLEAN/DRESSED CONSUMPTION OF WILD GAME	Y
0054	2	EHQ13	HANDLED UNCOOKED, FRESHLY BUTCHERED MEAT	Y
0054	2	EHQ14	MEAT OF MONKEY	N
0054	2	EHQ15	MEAT OF GROUND SQUIRREL	N
0055	3	EHQ17	OTHER WILD GAME, SPECIFY	N
0055	3	EHQ16	MEAT OF GAMBIAN RAT OR OTHER RODENT	N
0055	3	EHQ19	INITIAL CLOSE CONTACT OF INFECTED INDIVIDUAL (HOUSEHOLD)	Y
0055	3	EHQ11	DEAD ANIMAL	N
0055	3	EHQ12	CLEAN/DRESSED CONSUMPTION OF WILD GAME	Y
0055	3	EHQ13	HANDLED UNCOOKED, FRESHLY BUTCHERED MEAT	N
0055	3	EHQ14	MEAT OF MONKEY	Y
0055	3	EHQ15	MEAT OF GROUND SQUIRREL	N
0055	3	EHQ18	INITIAL MPX CONTACT WITH BLOOD, BODY FLUIDS, OR PERSON WITH TISSUE OR SECRETIONS (MPX COMPATIBLE ILLNESS)	N
0056	2	EHQ11	DEAD ANIMAL	N
0056	2	EHQ12	CLEAN/DRESSED CONSUMPTION OF WILD GAME	Y
0056	2	EHQ13	HANDLED UNCOOKED, FRESHLY BUTCHERED MEAT	Y
0056	2	EHQ14	MEAT OF MONKEY	N
0056	2	EHQ15	MEAT OF GROUND SQUIRREL	Y
0056	2	EHQ16	MEAT OF GAMBIAN RAT OR OTHER RODENT	N
0056	2	EHQ17	OTHER WILD GAME, SPECIFY	Y	HARE, ANTELOPE
0056	2	EHQ18	INITIAL MPX CONTACT WITH BLOOD, BODY FLUIDS, OR PERSON WITH TISSUE OR SECRETIONS (MPX COMPATIBLE ILLNESS)	N
0056	2	EHQ19	INITIAL CLOSE CONTACT OF INFECTED INDIVIDUAL (HOUSEHOLD)	N
0057	2	EHQ11	DEAD ANIMAL	N
0057	2	EHQ13	HANDLED UNCOOKED, FRESHLY BUTCHERED MEAT	N
0057	2	EHQ14	MEAT OF MONKEY	N
0057	2	EHQ15	MEAT OF GROUND SQUIRREL	Y
0057	2	EHQ16	MEAT OF GAMBIAN RAT OR OTHER RODENT	N
0057	2	EHQ17	OTHER WILD GAME, SPECIFY	Y	HARE
0057	2	EHQ18	INITIAL MPX CONTACT WITH BLOOD, BODY FLUIDS, OR PERSON WITH TISSUE OR SECRETIONS (MPX COMPATIBLE ILLNESS)	N
0057	2	EHQ19	INITIAL CLOSE CONTACT OF INFECTED INDIVIDUAL (HOUSEHOLD)	Y
0057	2	EHQ12	CLEAN/DRESSED CONSUMPTION OF WILD GAME	Y
0058	2	EHQ11	DEAD ANIMAL	N
0058	2	EHQ13	HANDLED UNCOOKED, FRESHLY BUTCHERED MEAT	Y
0058	2	EHQ14	MEAT OF MONKEY	N
0058	2	EHQ15	MEAT OF GROUND SQUIRREL	Y
0058	2	EHQ16	MEAT OF GAMBIAN RAT OR OTHER RODENT	N
0058	2	EHQ17	OTHER WILD GAME, SPECIFY	N
0058	2	EHQ18	INITIAL MPX CONTACT WITH BLOOD, BODY FLUIDS, OR PERSON WITH TISSUE OR SECRETIONS (MPX COMPATIBLE ILLNESS)	N
0058	2	EHQ19	INITIAL CLOSE CONTACT OF INFECTED INDIVIDUAL (HOUSEHOLD)	N
0058	2	EHQ12	CLEAN/DRESSED CONSUMPTION OF WILD GAME	Y
0059	2	EHQ11	DEAD ANIMAL	N
0059	2	EHQ13	HANDLED UNCOOKED, FRESHLY BUTCHERED MEAT	Y
0059	2	EHQ14	MEAT OF MONKEY	N
0059	2	EHQ15	MEAT OF GROUND SQUIRREL	Y
0059	2	EHQ16	MEAT OF GAMBIAN RAT OR OTHER RODENT	N
0059	2	EHQ17	OTHER WILD GAME, SPECIFY	N
0059	2	EHQ18	INITIAL MPX CONTACT WITH BLOOD, BODY FLUIDS, OR PERSON WITH TISSUE OR SECRETIONS (MPX COMPATIBLE ILLNESS)	N
0059	2	EHQ19	INITIAL CLOSE CONTACT OF INFECTED INDIVIDUAL (HOUSEHOLD)	N
0059	2	EHQ12	CLEAN/DRESSED CONSUMPTION OF WILD GAME	Y
0060	3	EHQ11	DEAD ANIMAL	N
0060	3	EHQ13	HANDLED UNCOOKED, FRESHLY BUTCHERED MEAT	N
0060	3	EHQ14	MEAT OF MONKEY	N
0060	3	EHQ15	MEAT OF GROUND SQUIRREL	N
0060	3	EHQ16	MEAT OF GAMBIAN RAT OR OTHER RODENT	N
0060	3	EHQ17	OTHER WILD GAME, SPECIFY	N
0060	3	EHQ18	INITIAL MPX CONTACT WITH BLOOD, BODY FLUIDS, OR PERSON WITH TISSUE OR SECRETIONS (MPX COMPATIBLE ILLNESS)	Y
0060	3	EHQ19	INITIAL CLOSE CONTACT OF INFECTED INDIVIDUAL (HOUSEHOLD)	Y
0060	3	EHQ12	CLEAN/DRESSED CONSUMPTION OF WILD GAME	N
0061	3	EHQ11	DEAD ANIMAL	N
0061	3	EHQ13	HANDLED UNCOOKED, FRESHLY BUTCHERED MEAT	N
0061	3	EHQ14	MEAT OF MONKEY	N
0061	3	EHQ15	MEAT OF GROUND SQUIRREL	N
0061	3	EHQ16	MEAT OF GAMBIAN RAT OR OTHER RODENT	N
0061	3	EHQ17	OTHER WILD GAME, SPECIFY	N
0061	3	EHQ18	INITIAL MPX CONTACT WITH BLOOD, BODY FLUIDS, OR PERSON WITH TISSUE OR SECRETIONS (MPX COMPATIBLE ILLNESS)	Y
0061	3	EHQ19	INITIAL CLOSE CONTACT OF INFECTED INDIVIDUAL (HOUSEHOLD)	Y
0061	3	EHQ12	CLEAN/DRESSED CONSUMPTION OF WILD GAME	N
0062	2	EHQ11	DEAD ANIMAL	N
0062	2	EHQ12	CLEAN/DRESSED CONSUMPTION OF WILD GAME	Y
0062	2	EHQ13	HANDLED UNCOOKED, FRESHLY BUTCHERED MEAT	Y
0062	2	EHQ14	MEAT OF MONKEY	N
0062	2	EHQ15	MEAT OF GROUND SQUIRREL	Y
0062	2	EHQ16	MEAT OF GAMBIAN RAT OR OTHER RODENT	N
0062	2	EHQ17	OTHER WILD GAME, SPECIFY	N
0062	2	EHQ18	INITIAL MPX CONTACT WITH BLOOD, BODY FLUIDS, OR PERSON WITH TISSUE OR SECRETIONS (MPX COMPATIBLE ILLNESS)	Y
0062	2	EHQ19	INITIAL CLOSE CONTACT OF INFECTED INDIVIDUAL (HOUSEHOLD)	Y
0064	3	EHQ11	DEAD ANIMAL	N
0064	3	EHQ12	CLEAN/DRESSED CONSUMPTION OF WILD GAME	Y
0064	3	EHQ13	HANDLED UNCOOKED, FRESHLY BUTCHERED MEAT	N
0064	3	EHQ14	MEAT OF MONKEY	N
0064	3	EHQ15	MEAT OF GROUND SQUIRREL	Y
0064	3	EHQ16	MEAT OF GAMBIAN RAT OR OTHER RODENT	N
0064	3	EHQ17	OTHER WILD GAME, SPECIFY	Y	GAZELLE
0064	3	EHQ18	INITIAL MPX CONTACT WITH BLOOD, BODY FLUIDS, OR PERSON WITH TISSUE OR SECRETIONS (MPX COMPATIBLE ILLNESS)	N
0064	3	EHQ19	INITIAL CLOSE CONTACT OF INFECTED INDIVIDUAL (HOUSEHOLD)	N
0065	2	EHQ17	OTHER WILD GAME, SPECIFY	N
0065	2	EHQ18	INITIAL MPX CONTACT WITH BLOOD, BODY FLUIDS, OR PERSON WITH TISSUE OR SECRETIONS (MPX COMPATIBLE ILLNESS)	N
0065	2	EHQ19	INITIAL CLOSE CONTACT OF INFECTED INDIVIDUAL (HOUSEHOLD)	Y
0065	2	EHQ11	DEAD ANIMAL	N
0065	2	EHQ12	CLEAN/DRESSED CONSUMPTION OF WILD GAME	N
0065	2	EHQ13	HANDLED UNCOOKED, FRESHLY BUTCHERED MEAT	Y
0065	2	EHQ14	MEAT OF MONKEY	N
0065	2	EHQ15	MEAT OF GROUND SQUIRREL	Y
0065	2	EHQ16	MEAT OF GAMBIAN RAT OR OTHER RODENT	N
0066	1	EHQ11	DEAD ANIMAL	N
0066	1	EHQ13	HANDLED UNCOOKED, FRESHLY BUTCHERED MEAT	Y
0066	1	EHQ14	MEAT OF MONKEY	N
0066	1	EHQ15	MEAT OF GROUND SQUIRREL	Y
0066	1	EHQ16	MEAT OF GAMBIAN RAT OR OTHER RODENT	N
0066	1	EHQ17	OTHER WILD GAME, SPECIFY	Y	ANTELOPE
0066	1	EHQ18	INITIAL MPX CONTACT WITH BLOOD, BODY FLUIDS, OR PERSON WITH TISSUE OR SECRETIONS (MPX COMPATIBLE ILLNESS)	N
0066	1	EHQ19	INITIAL CLOSE CONTACT OF INFECTED INDIVIDUAL (HOUSEHOLD)	N
0066	1	EHQ12	CLEAN/DRESSED CONSUMPTION OF WILD GAME	Y
0067	3	EHQ11	DEAD ANIMAL	Y
0067	3	EHQ12	CLEAN/DRESSED CONSUMPTION OF WILD GAME	N
0067	3	EHQ13	HANDLED UNCOOKED, FRESHLY BUTCHERED MEAT	N
0067	3	EHQ14	MEAT OF MONKEY	N
0067	3	EHQ15	MEAT OF GROUND SQUIRREL	Y
0067	3	EHQ16	MEAT OF GAMBIAN RAT OR OTHER RODENT	N
0067	3	EHQ17	OTHER WILD GAME, SPECIFY	N
0067	3	EHQ18	INITIAL MPX CONTACT WITH BLOOD, BODY FLUIDS, OR PERSON WITH TISSUE OR SECRETIONS (MPX COMPATIBLE ILLNESS)	N
0067	3	EHQ19	INITIAL CLOSE CONTACT OF INFECTED INDIVIDUAL (HOUSEHOLD)	N
0068	3	EHQ11	DEAD ANIMAL	Y
0068	3	EHQ12	CLEAN/DRESSED CONSUMPTION OF WILD GAME	Y
0068	3	EHQ13	HANDLED UNCOOKED, FRESHLY BUTCHERED MEAT	Y
0068	3	EHQ14	MEAT OF MONKEY	Y
0068	3	EHQ15	MEAT OF GROUND SQUIRREL	N
0068	3	EHQ16	MEAT OF GAMBIAN RAT OR OTHER RODENT	N
0068	3	EHQ17	OTHER WILD GAME, SPECIFY	Y	HARE
0068	3	EHQ18	INITIAL MPX CONTACT WITH BLOOD, BODY FLUIDS, OR PERSON WITH TISSUE OR SECRETIONS (MPX COMPATIBLE ILLNESS)	N
0068	3	EHQ19	INITIAL CLOSE CONTACT OF INFECTED INDIVIDUAL (HOUSEHOLD)	N
0069	2	EHQ11	DEAD ANIMAL	Y
0069	2	EHQ12	CLEAN/DRESSED CONSUMPTION OF WILD GAME	Y
0069	2	EHQ13	HANDLED UNCOOKED, FRESHLY BUTCHERED MEAT	Y
0069	2	EHQ14	MEAT OF MONKEY	Y
0069	2	EHQ15	MEAT OF GROUND SQUIRREL	Y
0069	2	EHQ16	MEAT OF GAMBIAN RAT OR OTHER RODENT	N
0069	2	EHQ17	OTHER WILD GAME, SPECIFY	N
0069	2	EHQ18	INITIAL MPX CONTACT WITH BLOOD, BODY FLUIDS, OR PERSON WITH TISSUE OR SECRETIONS (MPX COMPATIBLE ILLNESS)	N
0069	2	EHQ19	INITIAL CLOSE CONTACT OF INFECTED INDIVIDUAL (HOUSEHOLD)	N
0070	3	EHQ11	DEAD ANIMAL	Y
0070	3	EHQ13	HANDLED UNCOOKED, FRESHLY BUTCHERED MEAT	Y
0070	3	EHQ14	MEAT OF MONKEY	Y
0070	3	EHQ15	MEAT OF GROUND SQUIRREL	N
0070	3	EHQ16	MEAT OF GAMBIAN RAT OR OTHER RODENT	N
0070	3	EHQ17	OTHER WILD GAME, SPECIFY	N
0070	3	EHQ18	INITIAL MPX CONTACT WITH BLOOD, BODY FLUIDS, OR PERSON WITH TISSUE OR SECRETIONS (MPX COMPATIBLE ILLNESS)	N
0070	3	EHQ19	INITIAL CLOSE CONTACT OF INFECTED INDIVIDUAL (HOUSEHOLD)	N
0070	3	EHQ12	CLEAN/DRESSED CONSUMPTION OF WILD GAME	Y
0071	3	EHQ11	DEAD ANIMAL	Y
0071	3	EHQ13	HANDLED UNCOOKED, FRESHLY BUTCHERED MEAT	Y
0071	3	EHQ14	MEAT OF MONKEY	N
0071	3	EHQ15	MEAT OF GROUND SQUIRREL	Y
0071	3	EHQ16	MEAT OF GAMBIAN RAT OR OTHER RODENT	N
0071	3	EHQ17	OTHER WILD GAME, SPECIFY	N
0071	3	EHQ18	INITIAL MPX CONTACT WITH BLOOD, BODY FLUIDS, OR PERSON WITH TISSUE OR SECRETIONS (MPX COMPATIBLE ILLNESS)	N
0071	3	EHQ19	INITIAL CLOSE CONTACT OF INFECTED INDIVIDUAL (HOUSEHOLD)	N
0071	3	EHQ12	CLEAN/DRESSED CONSUMPTION OF WILD GAME	Y
0072	3	EHQ11	DEAD ANIMAL	N
0072	3	EHQ13	HANDLED UNCOOKED, FRESHLY BUTCHERED MEAT	N
0072	3	EHQ14	MEAT OF MONKEY	N
0072	3	EHQ15	MEAT OF GROUND SQUIRREL	N
0072	3	EHQ16	MEAT OF GAMBIAN RAT OR OTHER RODENT	N
0072	3	EHQ17	OTHER WILD GAME, SPECIFY	N
0072	3	EHQ18	INITIAL MPX CONTACT WITH BLOOD, BODY FLUIDS, OR PERSON WITH TISSUE OR SECRETIONS (MPX COMPATIBLE ILLNESS)	Y
0072	3	EHQ19	INITIAL CLOSE CONTACT OF INFECTED INDIVIDUAL (HOUSEHOLD)	Y
0072	3	EHQ12	CLEAN/DRESSED CONSUMPTION OF WILD GAME	N
0073	1	EHQ11	DEAD ANIMAL	N
0073	1	EHQ12	CLEAN/DRESSED CONSUMPTION OF WILD GAME	N
0073	1	EHQ13	HANDLED UNCOOKED, FRESHLY BUTCHERED MEAT	N
0073	1	EHQ14	MEAT OF MONKEY	N
0073	1	EHQ15	MEAT OF GROUND SQUIRREL	N
0073	1	EHQ16	MEAT OF GAMBIAN RAT OR OTHER RODENT	N
0073	1	EHQ17	OTHER WILD GAME, SPECIFY	N
0073	1	EHQ18	INITIAL MPX CONTACT WITH BLOOD, BODY FLUIDS, OR PERSON WITH TISSUE OR SECRETIONS (MPX COMPATIBLE ILLNESS)	N
0073	1	EHQ19	INITIAL CLOSE CONTACT OF INFECTED INDIVIDUAL (HOUSEHOLD)	Y
0074	1	EHQ11	DEAD ANIMAL	N
0074	1	EHQ13	HANDLED UNCOOKED, FRESHLY BUTCHERED MEAT	N
0074	1	EHQ14	MEAT OF MONKEY	N
0074	1	EHQ15	MEAT OF GROUND SQUIRREL	N
0074	1	EHQ16	MEAT OF GAMBIAN RAT OR OTHER RODENT	N
0074	1	EHQ17	OTHER WILD GAME, SPECIFY	N
0074	1	EHQ18	INITIAL MPX CONTACT WITH BLOOD, BODY FLUIDS, OR PERSON WITH TISSUE OR SECRETIONS (MPX COMPATIBLE ILLNESS)	N
0074	1	EHQ19	INITIAL CLOSE CONTACT OF INFECTED INDIVIDUAL (HOUSEHOLD)	Y
0074	1	EHQ12	CLEAN/DRESSED CONSUMPTION OF WILD GAME	N
0075	2	EHQ11	DEAD ANIMAL	N
0075	2	EHQ13	HANDLED UNCOOKED, FRESHLY BUTCHERED MEAT	Y
0075	2	EHQ14	MEAT OF MONKEY	Y
0075	2	EHQ15	MEAT OF GROUND SQUIRREL	N
0075	2	EHQ16	MEAT OF GAMBIAN RAT OR OTHER RODENT	N
0075	2	EHQ17	OTHER WILD GAME, SPECIFY	N
0075	2	EHQ18	INITIAL MPX CONTACT WITH BLOOD, BODY FLUIDS, OR PERSON WITH TISSUE OR SECRETIONS (MPX COMPATIBLE ILLNESS)	Y
0075	2	EHQ19	INITIAL CLOSE CONTACT OF INFECTED INDIVIDUAL (HOUSEHOLD)	Y
0075	2	EHQ12	CLEAN/DRESSED CONSUMPTION OF WILD GAME	Y
0076	3	EHQ11	DEAD ANIMAL	Y
0076	3	EHQ12	CLEAN/DRESSED CONSUMPTION OF WILD GAME	N
0076	3	EHQ13	HANDLED UNCOOKED, FRESHLY BUTCHERED MEAT	N
0076	3	EHQ14	MEAT OF MONKEY	N
0076	3	EHQ15	MEAT OF GROUND SQUIRREL	Y
0076	3	EHQ16	MEAT OF GAMBIAN RAT OR OTHER RODENT	N
0076	3	EHQ17	OTHER WILD GAME, SPECIFY	N
0076	3	EHQ18	INITIAL MPX CONTACT WITH BLOOD, BODY FLUIDS, OR PERSON WITH TISSUE OR SECRETIONS (MPX COMPATIBLE ILLNESS)	N
0076	3	EHQ19	INITIAL CLOSE CONTACT OF INFECTED INDIVIDUAL (HOUSEHOLD)	N
0077	3	EHQ12	CLEAN/DRESSED CONSUMPTION OF WILD GAME	N
0077	3	EHQ13	HANDLED UNCOOKED, FRESHLY BUTCHERED MEAT	N
0077	3	EHQ14	MEAT OF MONKEY	N
0077	3	EHQ15	MEAT OF GROUND SQUIRREL	Y
0077	3	EHQ16	MEAT OF GAMBIAN RAT OR OTHER RODENT	N
0077	3	EHQ17	OTHER WILD GAME, SPECIFY	N
0077	3	EHQ18	INITIAL MPX CONTACT WITH BLOOD, BODY FLUIDS, OR PERSON WITH TISSUE OR SECRETIONS (MPX COMPATIBLE ILLNESS)	N
0077	3	EHQ19	INITIAL CLOSE CONTACT OF INFECTED INDIVIDUAL (HOUSEHOLD)	N
0077	3	EHQ11	DEAD ANIMAL	N
0078	3	EHQ11	DEAD ANIMAL	N
0078	3	EHQ12	CLEAN/DRESSED CONSUMPTION OF WILD GAME	N
0078	3	EHQ13	HANDLED UNCOOKED, FRESHLY BUTCHERED MEAT	N
0078	3	EHQ14	MEAT OF MONKEY	N
0078	3	EHQ15	MEAT OF GROUND SQUIRREL	N
0078	3	EHQ16	MEAT OF GAMBIAN RAT OR OTHER RODENT	N
0078	3	EHQ17	OTHER WILD GAME, SPECIFY	N
0078	3	EHQ18	INITIAL MPX CONTACT WITH BLOOD, BODY FLUIDS, OR PERSON WITH TISSUE OR SECRETIONS (MPX COMPATIBLE ILLNESS)	Y
0078	3	EHQ19	INITIAL CLOSE CONTACT OF INFECTED INDIVIDUAL (HOUSEHOLD)	Y
0079	3	EHQ11	DEAD ANIMAL	N
0079	3	EHQ13	HANDLED UNCOOKED, FRESHLY BUTCHERED MEAT	N
0079	3	EHQ14	MEAT OF MONKEY	N
0079	3	EHQ15	MEAT OF GROUND SQUIRREL	Y
0079	3	EHQ16	MEAT OF GAMBIAN RAT OR OTHER RODENT	N
0079	3	EHQ17	OTHER WILD GAME, SPECIFY	N
0079	3	EHQ18	INITIAL MPX CONTACT WITH BLOOD, BODY FLUIDS, OR PERSON WITH TISSUE OR SECRETIONS (MPX COMPATIBLE ILLNESS)	N
0079	3	EHQ19	INITIAL CLOSE CONTACT OF INFECTED INDIVIDUAL (HOUSEHOLD)	N
0079	3	EHQ12	CLEAN/DRESSED CONSUMPTION OF WILD GAME	N
0080	1	EHQ12	CLEAN/DRESSED CONSUMPTION OF WILD GAME	Y
0080	1	EHQ11	DEAD ANIMAL	N
0080	1	EHQ14	MEAT OF MONKEY	N
0080	1	EHQ15	MEAT OF GROUND SQUIRREL	Y
0080	1	EHQ16	MEAT OF GAMBIAN RAT OR OTHER RODENT	N
0080	1	EHQ17	OTHER WILD GAME, SPECIFY	N
0080	1	EHQ18	INITIAL MPX CONTACT WITH BLOOD, BODY FLUIDS, OR PERSON WITH TISSUE OR SECRETIONS (MPX COMPATIBLE ILLNESS)	N
0080	1	EHQ19	INITIAL CLOSE CONTACT OF INFECTED INDIVIDUAL (HOUSEHOLD)	N
0080	1	EHQ13	HANDLED UNCOOKED, FRESHLY BUTCHERED MEAT	Y
0081	3	EHQ12	CLEAN/DRESSED CONSUMPTION OF WILD GAME	N
0081	3	EHQ11	DEAD ANIMAL	N
0081	3	EHQ14	MEAT OF MONKEY	Y
0081	3	EHQ15	MEAT OF GROUND SQUIRREL	N
0081	3	EHQ16	MEAT OF GAMBIAN RAT OR OTHER RODENT	N
0081	3	EHQ17	OTHER WILD GAME, SPECIFY	N
0081	3	EHQ18	INITIAL MPX CONTACT WITH BLOOD, BODY FLUIDS, OR PERSON WITH TISSUE OR SECRETIONS (MPX COMPATIBLE ILLNESS)	Y
0081	3	EHQ19	INITIAL CLOSE CONTACT OF INFECTED INDIVIDUAL (HOUSEHOLD)	Y
0081	3	EHQ13	HANDLED UNCOOKED, FRESHLY BUTCHERED MEAT	N
0082	3	EHQ11	DEAD ANIMAL	Y
0082	3	EHQ12	CLEAN/DRESSED CONSUMPTION OF WILD GAME	Y
0082	3	EHQ13	HANDLED UNCOOKED, FRESHLY BUTCHERED MEAT	N
0082	3	EHQ14	MEAT OF MONKEY	Y
0082	3	EHQ15	MEAT OF GROUND SQUIRREL	N
0082	3	EHQ16	MEAT OF GAMBIAN RAT OR OTHER RODENT	N
0082	3	EHQ17	OTHER WILD GAME, SPECIFY	N
0082	3	EHQ18	INITIAL MPX CONTACT WITH BLOOD, BODY FLUIDS, OR PERSON WITH TISSUE OR SECRETIONS (MPX COMPATIBLE ILLNESS)	Y
0082	3	EHQ19	INITIAL CLOSE CONTACT OF INFECTED INDIVIDUAL (HOUSEHOLD)	Y
0083	1	EHQ11	DEAD ANIMAL	N
0083	1	EHQ13	HANDLED UNCOOKED, FRESHLY BUTCHERED MEAT	N
0083	1	EHQ14	MEAT OF MONKEY	Y
0083	1	EHQ15	MEAT OF GROUND SQUIRREL	N
0083	1	EHQ16	MEAT OF GAMBIAN RAT OR OTHER RODENT	N
0083	1	EHQ17	OTHER WILD GAME, SPECIFY	N
0083	1	EHQ18	INITIAL MPX CONTACT WITH BLOOD, BODY FLUIDS, OR PERSON WITH TISSUE OR SECRETIONS (MPX COMPATIBLE ILLNESS)	N
0083	1	EHQ19	INITIAL CLOSE CONTACT OF INFECTED INDIVIDUAL (HOUSEHOLD)	N
0083	1	EHQ12	CLEAN/DRESSED CONSUMPTION OF WILD GAME	N
0084	3	EHQ11	DEAD ANIMAL	N
0084	3	EHQ12	CLEAN/DRESSED CONSUMPTION OF WILD GAME	N
0084	3	EHQ13	HANDLED UNCOOKED, FRESHLY BUTCHERED MEAT	N
0084	3	EHQ14	MEAT OF MONKEY	Y
0084	3	EHQ15	MEAT OF GROUND SQUIRREL	N
0084	3	EHQ16	MEAT OF GAMBIAN RAT OR OTHER RODENT	N
0084	3	EHQ17	OTHER WILD GAME, SPECIFY	N
0084	3	EHQ18	INITIAL MPX CONTACT WITH BLOOD, BODY FLUIDS, OR PERSON WITH TISSUE OR SECRETIONS (MPX COMPATIBLE ILLNESS)	Y
0084	3	EHQ19	INITIAL CLOSE CONTACT OF INFECTED INDIVIDUAL (HOUSEHOLD)	Y
0085	3	EHQ12	CLEAN/DRESSED CONSUMPTION OF WILD GAME	N
0085	3	EHQ13	HANDLED UNCOOKED, FRESHLY BUTCHERED MEAT	N
0085	3	EHQ14	MEAT OF MONKEY	N
0085	3	EHQ15	MEAT OF GROUND SQUIRREL	N
0085	3	EHQ16	MEAT OF GAMBIAN RAT OR OTHER RODENT	N
0085	3	EHQ17	OTHER WILD GAME, SPECIFY	N
0085	3	EHQ18	INITIAL MPX CONTACT WITH BLOOD, BODY FLUIDS, OR PERSON WITH TISSUE OR SECRETIONS (MPX COMPATIBLE ILLNESS)	Y
0085	3	EHQ19	INITIAL CLOSE CONTACT OF INFECTED INDIVIDUAL (HOUSEHOLD)	Y
0085	3	EHQ11	DEAD ANIMAL	N
0086	2	EHQ11	DEAD ANIMAL	N
0086	2	EHQ12	CLEAN/DRESSED CONSUMPTION OF WILD GAME	N
0086	2	EHQ13	HANDLED UNCOOKED, FRESHLY BUTCHERED MEAT	N
0086	2	EHQ14	MEAT OF MONKEY	Y
0086	2	EHQ15	MEAT OF GROUND SQUIRREL	N
0086	2	EHQ16	MEAT OF GAMBIAN RAT OR OTHER RODENT	N
0086	2	EHQ17	OTHER WILD GAME, SPECIFY	N
0086	2	EHQ18	INITIAL MPX CONTACT WITH BLOOD, BODY FLUIDS, OR PERSON WITH TISSUE OR SECRETIONS (MPX COMPATIBLE ILLNESS)	Y
0086	2	EHQ19	INITIAL CLOSE CONTACT OF INFECTED INDIVIDUAL (HOUSEHOLD)	Y
0087	1	EHQ11	DEAD ANIMAL	N
0087	1	EHQ13	HANDLED UNCOOKED, FRESHLY BUTCHERED MEAT	N
0087	1	EHQ14	MEAT OF MONKEY	Y
0087	1	EHQ15	MEAT OF GROUND SQUIRREL	N
0087	1	EHQ16	MEAT OF GAMBIAN RAT OR OTHER RODENT	N
0087	1	EHQ17	OTHER WILD GAME, SPECIFY	N
0087	1	EHQ18	INITIAL MPX CONTACT WITH BLOOD, BODY FLUIDS, OR PERSON WITH TISSUE OR SECRETIONS (MPX COMPATIBLE ILLNESS)	N
0087	1	EHQ19	INITIAL CLOSE CONTACT OF INFECTED INDIVIDUAL (HOUSEHOLD)	N
0087	1	EHQ12	CLEAN/DRESSED CONSUMPTION OF WILD GAME	N
0090	2	EHQ11	DEAD ANIMAL	Y
0090	2	EHQ12	CLEAN/DRESSED CONSUMPTION OF WILD GAME	N
0090	2	EHQ13	HANDLED UNCOOKED, FRESHLY BUTCHERED MEAT	N
0090	2	EHQ14	MEAT OF MONKEY	Y
0090	2	EHQ15	MEAT OF GROUND SQUIRREL	N
0090	2	EHQ16	MEAT OF GAMBIAN RAT OR OTHER RODENT	N
0090	2	EHQ17	OTHER WILD GAME, SPECIFY	N
0090	2	EHQ18	INITIAL MPX CONTACT WITH BLOOD, BODY FLUIDS, OR PERSON WITH TISSUE OR SECRETIONS (MPX COMPATIBLE ILLNESS)	N
0090	2	EHQ19	INITIAL CLOSE CONTACT OF INFECTED INDIVIDUAL (HOUSEHOLD)	N
0091	3	EHQ11	DEAD ANIMAL	N
0091	3	EHQ13	HANDLED UNCOOKED, FRESHLY BUTCHERED MEAT	N
0091	3	EHQ14	MEAT OF MONKEY	N
0091	3	EHQ15	MEAT OF GROUND SQUIRREL	Y
0091	3	EHQ16	MEAT OF GAMBIAN RAT OR OTHER RODENT	N
0091	3	EHQ17	OTHER WILD GAME, SPECIFY	N
0091	3	EHQ18	INITIAL MPX CONTACT WITH BLOOD, BODY FLUIDS, OR PERSON WITH TISSUE OR SECRETIONS (MPX COMPATIBLE ILLNESS)	N
0091	3	EHQ19	INITIAL CLOSE CONTACT OF INFECTED INDIVIDUAL (HOUSEHOLD)	N
0091	3	EHQ12	CLEAN/DRESSED CONSUMPTION OF WILD GAME	N
0092	1	EHQ11	DEAD ANIMAL	N
0092	1	EHQ13	HANDLED UNCOOKED, FRESHLY BUTCHERED MEAT	N
0092	1	EHQ14	MEAT OF MONKEY	N
0092	1	EHQ15	MEAT OF GROUND SQUIRREL	Y
0092	1	EHQ16	MEAT OF GAMBIAN RAT OR OTHER RODENT	N
0092	1	EHQ17	OTHER WILD GAME, SPECIFY	N
0092	1	EHQ18	INITIAL MPX CONTACT WITH BLOOD, BODY FLUIDS, OR PERSON WITH TISSUE OR SECRETIONS (MPX COMPATIBLE ILLNESS)	N
0092	1	EHQ19	INITIAL CLOSE CONTACT OF INFECTED INDIVIDUAL (HOUSEHOLD)	N
0092	1	EHQ12	CLEAN/DRESSED CONSUMPTION OF WILD GAME	N
0093	2	EHQ11	DEAD ANIMAL	N
0093	2	EHQ13	HANDLED UNCOOKED, FRESHLY BUTCHERED MEAT	N
0093	2	EHQ14	MEAT OF MONKEY	N
0093	2	EHQ15	MEAT OF GROUND SQUIRREL	Y
0093	2	EHQ16	MEAT OF GAMBIAN RAT OR OTHER RODENT	N
0093	2	EHQ17	OTHER WILD GAME, SPECIFY	N
0093	2	EHQ18	INITIAL MPX CONTACT WITH BLOOD, BODY FLUIDS, OR PERSON WITH TISSUE OR SECRETIONS (MPX COMPATIBLE ILLNESS)	Y
0093	2	EHQ19	INITIAL CLOSE CONTACT OF INFECTED INDIVIDUAL (HOUSEHOLD)	Y
0093	2	EHQ12	CLEAN/DRESSED CONSUMPTION OF WILD GAME	N
0094	3	EHQ11	DEAD ANIMAL	N
0094	3	EHQ12	CLEAN/DRESSED CONSUMPTION OF WILD GAME	N
0094	3	EHQ13	HANDLED UNCOOKED, FRESHLY BUTCHERED MEAT	N
0094	3	EHQ14	MEAT OF MONKEY	N
0094	3	EHQ15	MEAT OF GROUND SQUIRREL	Y
0094	3	EHQ16	MEAT OF GAMBIAN RAT OR OTHER RODENT	N
0094	3	EHQ17	OTHER WILD GAME, SPECIFY	N
0094	3	EHQ18	INITIAL MPX CONTACT WITH BLOOD, BODY FLUIDS, OR PERSON WITH TISSUE OR SECRETIONS (MPX COMPATIBLE ILLNESS)	Y
0094	3	EHQ19	INITIAL CLOSE CONTACT OF INFECTED INDIVIDUAL (HOUSEHOLD)	Y
0095	3	EHQ18	INITIAL MPX CONTACT WITH BLOOD, BODY FLUIDS, OR PERSON WITH TISSUE OR SECRETIONS (MPX COMPATIBLE ILLNESS)	Y
0095	3	EHQ19	INITIAL CLOSE CONTACT OF INFECTED INDIVIDUAL (HOUSEHOLD)	Y
0095	3	EHQ11	DEAD ANIMAL	N
0095	3	EHQ12	CLEAN/DRESSED CONSUMPTION OF WILD GAME	N
0095	3	EHQ13	HANDLED UNCOOKED, FRESHLY BUTCHERED MEAT	N
0095	3	EHQ14	MEAT OF MONKEY	N
0095	3	EHQ15	MEAT OF GROUND SQUIRREL	Y
0095	3	EHQ16	MEAT OF GAMBIAN RAT OR OTHER RODENT	N
0095	3	EHQ17	OTHER WILD GAME, SPECIFY	N
0096	3	EHQ11	DEAD ANIMAL	N
0096	3	EHQ13	HANDLED UNCOOKED, FRESHLY BUTCHERED MEAT	N
0096	3	EHQ14	MEAT OF MONKEY	N
0096	3	EHQ15	MEAT OF GROUND SQUIRREL	Y
0096	3	EHQ16	MEAT OF GAMBIAN RAT OR OTHER RODENT	N
0096	3	EHQ17	OTHER WILD GAME, SPECIFY	N
0096	3	EHQ18	INITIAL MPX CONTACT WITH BLOOD, BODY FLUIDS, OR PERSON WITH TISSUE OR SECRETIONS (MPX COMPATIBLE ILLNESS)	Y
0096	3	EHQ19	INITIAL CLOSE CONTACT OF INFECTED INDIVIDUAL (HOUSEHOLD)	Y
0096	3	EHQ12	CLEAN/DRESSED CONSUMPTION OF WILD GAME	N
0097	1	EHQ18	INITIAL MPX CONTACT WITH BLOOD, BODY FLUIDS, OR PERSON WITH TISSUE OR SECRETIONS (MPX COMPATIBLE ILLNESS)	N
0097	1	EHQ17	OTHER WILD GAME, SPECIFY	N
0097	1	EHQ11	DEAD ANIMAL	N
0097	1	EHQ12	CLEAN/DRESSED CONSUMPTION OF WILD GAME	N
0097	1	EHQ13	HANDLED UNCOOKED, FRESHLY BUTCHERED MEAT	N
0097	1	EHQ14	MEAT OF MONKEY	N
0097	1	EHQ15	MEAT OF GROUND SQUIRREL	N
0097	1	EHQ16	MEAT OF GAMBIAN RAT OR OTHER RODENT	N
0097	1	EHQ19	INITIAL CLOSE CONTACT OF INFECTED INDIVIDUAL (HOUSEHOLD)	Y
0098	3	EHQ11	DEAD ANIMAL	N
0098	3	EHQ13	HANDLED UNCOOKED, FRESHLY BUTCHERED MEAT	N
0098	3	EHQ14	MEAT OF MONKEY	Y
0098	3	EHQ15	MEAT OF GROUND SQUIRREL	N
0098	3	EHQ16	MEAT OF GAMBIAN RAT OR OTHER RODENT	N
0098	3	EHQ17	OTHER WILD GAME, SPECIFY	Y	HARE
0098	3	EHQ18	INITIAL MPX CONTACT WITH BLOOD, BODY FLUIDS, OR PERSON WITH TISSUE OR SECRETIONS (MPX COMPATIBLE ILLNESS)	N
0098	3	EHQ19	INITIAL CLOSE CONTACT OF INFECTED INDIVIDUAL (HOUSEHOLD)	Y
0098	3	EHQ12	CLEAN/DRESSED CONSUMPTION OF WILD GAME	N
0099	3	EHQ11	DEAD ANIMAL	N
0099	3	EHQ13	HANDLED UNCOOKED, FRESHLY BUTCHERED MEAT	N
0099	3	EHQ14	MEAT OF MONKEY	Y
0099	3	EHQ15	MEAT OF GROUND SQUIRREL	N
0099	3	EHQ16	MEAT OF GAMBIAN RAT OR OTHER RODENT	N
0099	3	EHQ17	OTHER WILD GAME, SPECIFY	Y	HARE
0099	3	EHQ18	INITIAL MPX CONTACT WITH BLOOD, BODY FLUIDS, OR PERSON WITH TISSUE OR SECRETIONS (MPX COMPATIBLE ILLNESS)	N
0099	3	EHQ19	INITIAL CLOSE CONTACT OF INFECTED INDIVIDUAL (HOUSEHOLD)	N
0099	3	EHQ12	CLEAN/DRESSED CONSUMPTION OF WILD GAME	N
0100	2	EHQ11	DEAD ANIMAL	N
0100	2	EHQ12	CLEAN/DRESSED CONSUMPTION OF WILD GAME	N
0100	2	EHQ13	HANDLED UNCOOKED, FRESHLY BUTCHERED MEAT	N
0100	2	EHQ14	MEAT OF MONKEY	N
0100	2	EHQ15	MEAT OF GROUND SQUIRREL	N
0100	2	EHQ16	MEAT OF GAMBIAN RAT OR OTHER RODENT	N
0100	2	EHQ17	OTHER WILD GAME, SPECIFY	N
0100	2	EHQ18	INITIAL MPX CONTACT WITH BLOOD, BODY FLUIDS, OR PERSON WITH TISSUE OR SECRETIONS (MPX COMPATIBLE ILLNESS)	Y
0100	2	EHQ19	INITIAL CLOSE CONTACT OF INFECTED INDIVIDUAL (HOUSEHOLD)	Y
0101	3	EHQ11	DEAD ANIMAL	N
0101	3	EHQ13	HANDLED UNCOOKED, FRESHLY BUTCHERED MEAT	N
0101	3	EHQ14	MEAT OF MONKEY	N
0101	3	EHQ15	MEAT OF GROUND SQUIRREL	N
0101	3	EHQ16	MEAT OF GAMBIAN RAT OR OTHER RODENT	N
0101	3	EHQ17	OTHER WILD GAME, SPECIFY	N
0101	3	EHQ18	INITIAL MPX CONTACT WITH BLOOD, BODY FLUIDS, OR PERSON WITH TISSUE OR SECRETIONS (MPX COMPATIBLE ILLNESS)	Y
0101	3	EHQ19	INITIAL CLOSE CONTACT OF INFECTED INDIVIDUAL (HOUSEHOLD)	Y
0101	3	EHQ12	CLEAN/DRESSED CONSUMPTION OF WILD GAME	N
0102	1	EHQ17	OTHER WILD GAME, SPECIFY	N
0102	1	EHQ18	INITIAL MPX CONTACT WITH BLOOD, BODY FLUIDS, OR PERSON WITH TISSUE OR SECRETIONS (MPX COMPATIBLE ILLNESS)	Y
0102	1	EHQ19	INITIAL CLOSE CONTACT OF INFECTED INDIVIDUAL (HOUSEHOLD)	Y
0102	1	EHQ11	DEAD ANIMAL	N
0102	1	EHQ12	CLEAN/DRESSED CONSUMPTION OF WILD GAME	Y
0102	1	EHQ13	HANDLED UNCOOKED, FRESHLY BUTCHERED MEAT	Y
0102	1	EHQ14	MEAT OF MONKEY	Y
0102	1	EHQ15	MEAT OF GROUND SQUIRREL	N
0102	1	EHQ16	MEAT OF GAMBIAN RAT OR OTHER RODENT	N
0103	1	EHQ11	DEAD ANIMAL	N
0103	1	EHQ12	CLEAN/DRESSED CONSUMPTION OF WILD GAME	N
0103	1	EHQ13	HANDLED UNCOOKED, FRESHLY BUTCHERED MEAT	N
0103	1	EHQ14	MEAT OF MONKEY	N
0103	1	EHQ15	MEAT OF GROUND SQUIRREL	N
0103	1	EHQ16	MEAT OF GAMBIAN RAT OR OTHER RODENT	N
0103	1	EHQ17	OTHER WILD GAME, SPECIFY	N
0103	1	EHQ18	INITIAL MPX CONTACT WITH BLOOD, BODY FLUIDS, OR PERSON WITH TISSUE OR SECRETIONS (MPX COMPATIBLE ILLNESS)	Y
0103	1	EHQ19	INITIAL CLOSE CONTACT OF INFECTED INDIVIDUAL (HOUSEHOLD)	Y
0104	2	EHQ11	DEAD ANIMAL	N
0104	2	EHQ13	HANDLED UNCOOKED, FRESHLY BUTCHERED MEAT	Y
0104	2	EHQ14	MEAT OF MONKEY	N
0104	2	EHQ15	MEAT OF GROUND SQUIRREL	N
0104	2	EHQ16	MEAT OF GAMBIAN RAT OR OTHER RODENT	N
0104	2	EHQ17	OTHER WILD GAME, SPECIFY	Y	PORCUPINE
0104	2	EHQ18	INITIAL MPX CONTACT WITH BLOOD, BODY FLUIDS, OR PERSON WITH TISSUE OR SECRETIONS (MPX COMPATIBLE ILLNESS)	N
0104	2	EHQ19	INITIAL CLOSE CONTACT OF INFECTED INDIVIDUAL (HOUSEHOLD)	N
0104	2	EHQ12	CLEAN/DRESSED CONSUMPTION OF WILD GAME	Y
0105	2	EHQ12	CLEAN/DRESSED CONSUMPTION OF WILD GAME	Y
0105	2	EHQ11	DEAD ANIMAL	N
0105	2	EHQ14	MEAT OF MONKEY	N
0105	2	EHQ15	MEAT OF GROUND SQUIRREL	N
0105	2	EHQ16	MEAT OF GAMBIAN RAT OR OTHER RODENT	N
0105	2	EHQ17	OTHER WILD GAME, SPECIFY	Y	HARE
0105	2	EHQ18	INITIAL MPX CONTACT WITH BLOOD, BODY FLUIDS, OR PERSON WITH TISSUE OR SECRETIONS (MPX COMPATIBLE ILLNESS)	N
0105	2	EHQ19	INITIAL CLOSE CONTACT OF INFECTED INDIVIDUAL (HOUSEHOLD)	N
0105	2	EHQ13	HANDLED UNCOOKED, FRESHLY BUTCHERED MEAT	Y
0106	1	EHQ11	DEAD ANIMAL	Y
0106	1	EHQ13	HANDLED UNCOOKED, FRESHLY BUTCHERED MEAT	N
0106	1	EHQ14	MEAT OF MONKEY	N
0106	1	EHQ15	MEAT OF GROUND SQUIRREL	N
0106	1	EHQ16	MEAT OF GAMBIAN RAT OR OTHER RODENT	N
0106	1	EHQ17	OTHER WILD GAME, SPECIFY	Y	HARE
0106	1	EHQ18	INITIAL MPX CONTACT WITH BLOOD, BODY FLUIDS, OR PERSON WITH TISSUE OR SECRETIONS (MPX COMPATIBLE ILLNESS)	N
0106	1	EHQ19	INITIAL CLOSE CONTACT OF INFECTED INDIVIDUAL (HOUSEHOLD)	N
0106	1	EHQ12	CLEAN/DRESSED CONSUMPTION OF WILD GAME	Y
0107	1	EHQ11	DEAD ANIMAL	N
0107	1	EHQ12	CLEAN/DRESSED CONSUMPTION OF WILD GAME	N
0107	1	EHQ13	HANDLED UNCOOKED, FRESHLY BUTCHERED MEAT	N
0107	1	EHQ14	MEAT OF MONKEY	N
0107	1	EHQ15	MEAT OF GROUND SQUIRREL	N
0107	1	EHQ16	MEAT OF GAMBIAN RAT OR OTHER RODENT	N
0107	1	EHQ17	OTHER WILD GAME, SPECIFY	N
0107	1	EHQ18	INITIAL MPX CONTACT WITH BLOOD, BODY FLUIDS, OR PERSON WITH TISSUE OR SECRETIONS (MPX COMPATIBLE ILLNESS)	Y
0107	1	EHQ19	INITIAL CLOSE CONTACT OF INFECTED INDIVIDUAL (HOUSEHOLD)	Y
0108	3	EHQ11	DEAD ANIMAL	N
0108	3	EHQ13	HANDLED UNCOOKED, FRESHLY BUTCHERED MEAT	N
0108	3	EHQ14	MEAT OF MONKEY	Y
0108	3	EHQ15	MEAT OF GROUND SQUIRREL	N
0108	3	EHQ16	MEAT OF GAMBIAN RAT OR OTHER RODENT	N
0108	3	EHQ17	OTHER WILD GAME, SPECIFY	N
0108	3	EHQ18	INITIAL MPX CONTACT WITH BLOOD, BODY FLUIDS, OR PERSON WITH TISSUE OR SECRETIONS (MPX COMPATIBLE ILLNESS)	N
0108	3	EHQ19	INITIAL CLOSE CONTACT OF INFECTED INDIVIDUAL (HOUSEHOLD)	N
0108	3	EHQ12	CLEAN/DRESSED CONSUMPTION OF WILD GAME	Y
0110	3	EHQ19	INITIAL CLOSE CONTACT OF INFECTED INDIVIDUAL (HOUSEHOLD)	Y
0110	3	EHQ18	INITIAL MPX CONTACT WITH BLOOD, BODY FLUIDS, OR PERSON WITH TISSUE OR SECRETIONS (MPX COMPATIBLE ILLNESS)	Y
0110	3	EHQ17	OTHER WILD GAME, SPECIFY	N
0110	3	EHQ16	MEAT OF GAMBIAN RAT OR OTHER RODENT	N
0110	3	EHQ15	MEAT OF GROUND SQUIRREL	N
0110	3	EHQ14	MEAT OF MONKEY	N
0110	3	EHQ13	HANDLED UNCOOKED, FRESHLY BUTCHERED MEAT	N
0110	3	EHQ12	CLEAN/DRESSED CONSUMPTION OF WILD GAME	N
0110	3	EHQ11	DEAD ANIMAL	N
0111	3	EHQ19	INITIAL CLOSE CONTACT OF INFECTED INDIVIDUAL (HOUSEHOLD)	Y
0111	3	EHQ18	INITIAL MPX CONTACT WITH BLOOD, BODY FLUIDS, OR PERSON WITH TISSUE OR SECRETIONS (MPX COMPATIBLE ILLNESS)	Y
0111	3	EHQ17	OTHER WILD GAME, SPECIFY	N
0111	3	EHQ16	MEAT OF GAMBIAN RAT OR OTHER RODENT	N
0111	3	EHQ15	MEAT OF GROUND SQUIRREL	N
0111	3	EHQ14	MEAT OF MONKEY	N
0111	3	EHQ13	HANDLED UNCOOKED, FRESHLY BUTCHERED MEAT	N
0111	3	EHQ11	DEAD ANIMAL	N
0111	3	EHQ12	CLEAN/DRESSED CONSUMPTION OF WILD GAME	N
0112	1	EHQ11	DEAD ANIMAL	N
0112	1	EHQ12	CLEAN/DRESSED CONSUMPTION OF WILD GAME	N
0112	1	EHQ13	HANDLED UNCOOKED, FRESHLY BUTCHERED MEAT	N
0112	1	EHQ14	MEAT OF MONKEY	N
0112	1	EHQ15	MEAT OF GROUND SQUIRREL	N
0112	1	EHQ16	MEAT OF GAMBIAN RAT OR OTHER RODENT	N
0112	1	EHQ17	OTHER WILD GAME, SPECIFY	N
0112	1	EHQ18	INITIAL MPX CONTACT WITH BLOOD, BODY FLUIDS, OR PERSON WITH TISSUE OR SECRETIONS (MPX COMPATIBLE ILLNESS)	Y
0112	1	EHQ19	INITIAL CLOSE CONTACT OF INFECTED INDIVIDUAL (HOUSEHOLD)	Y
0113	3	EHQ11	DEAD ANIMAL	N
0113	3	EHQ12	CLEAN/DRESSED CONSUMPTION OF WILD GAME	Y
0113	3	EHQ19	INITIAL CLOSE CONTACT OF INFECTED INDIVIDUAL (HOUSEHOLD)	N
0113	3	EHQ18	INITIAL MPX CONTACT WITH BLOOD, BODY FLUIDS, OR PERSON WITH TISSUE OR SECRETIONS (MPX COMPATIBLE ILLNESS)	N
0113	3	EHQ17	OTHER WILD GAME, SPECIFY	N
0113	3	EHQ16	MEAT OF GAMBIAN RAT OR OTHER RODENT	N
0113	3	EHQ15	MEAT OF GROUND SQUIRREL	Y
0113	3	EHQ14	MEAT OF MONKEY	N
0113	3	EHQ13	HANDLED UNCOOKED, FRESHLY BUTCHERED MEAT	Y
0114	2	EHQ11	DEAD ANIMAL	Y
0114	2	EHQ19	INITIAL CLOSE CONTACT OF INFECTED INDIVIDUAL (HOUSEHOLD)	N
0114	2	EHQ18	INITIAL MPX CONTACT WITH BLOOD, BODY FLUIDS, OR PERSON WITH TISSUE OR SECRETIONS (MPX COMPATIBLE ILLNESS)	N
0114	2	EHQ17	OTHER WILD GAME, SPECIFY	N
0114	2	EHQ16	MEAT OF GAMBIAN RAT OR OTHER RODENT	N
0114	2	EHQ15	MEAT OF GROUND SQUIRREL	Y
0114	2	EHQ14	MEAT OF MONKEY	N
0114	2	EHQ13	HANDLED UNCOOKED, FRESHLY BUTCHERED MEAT	N
0114	2	EHQ12	CLEAN/DRESSED CONSUMPTION OF WILD GAME	N
0115	1	EHQ11	DEAD ANIMAL	N
0115	1	EHQ12	CLEAN/DRESSED CONSUMPTION OF WILD GAME	Y
0115	1	EHQ13	HANDLED UNCOOKED, FRESHLY BUTCHERED MEAT	Y
0115	1	EHQ14	MEAT OF MONKEY	Y
0115	1	EHQ15	MEAT OF GROUND SQUIRREL	N
0115	1	EHQ16	MEAT OF GAMBIAN RAT OR OTHER RODENT	N
0115	1	EHQ17	OTHER WILD GAME, SPECIFY	N
0115	1	EHQ18	INITIAL MPX CONTACT WITH BLOOD, BODY FLUIDS, OR PERSON WITH TISSUE OR SECRETIONS (MPX COMPATIBLE ILLNESS)	Y
0115	1	EHQ19	INITIAL CLOSE CONTACT OF INFECTED INDIVIDUAL (HOUSEHOLD)	Y
0116	3	EHQ19	INITIAL CLOSE CONTACT OF INFECTED INDIVIDUAL (HOUSEHOLD)	Y
0116	3	EHQ18	INITIAL MPX CONTACT WITH BLOOD, BODY FLUIDS, OR PERSON WITH TISSUE OR SECRETIONS (MPX COMPATIBLE ILLNESS)	Y
0116	3	EHQ17	OTHER WILD GAME, SPECIFY	N
0116	3	EHQ16	MEAT OF GAMBIAN RAT OR OTHER RODENT	N
0116	3	EHQ15	MEAT OF GROUND SQUIRREL	N
0116	3	EHQ14	MEAT OF MONKEY	N
0116	3	EHQ13	HANDLED UNCOOKED, FRESHLY BUTCHERED MEAT	N
0116	3	EHQ12	CLEAN/DRESSED CONSUMPTION OF WILD GAME	N
0116	3	EHQ11	DEAD ANIMAL	N
0117	3	EHQ11	DEAD ANIMAL	N
0117	3	EHQ19	INITIAL CLOSE CONTACT OF INFECTED INDIVIDUAL (HOUSEHOLD)	Y
0117	3	EHQ18	INITIAL MPX CONTACT WITH BLOOD, BODY FLUIDS, OR PERSON WITH TISSUE OR SECRETIONS (MPX COMPATIBLE ILLNESS)	Y
0117	3	EHQ17	OTHER WILD GAME, SPECIFY	Y	HARE
0117	3	EHQ16	MEAT OF GAMBIAN RAT OR OTHER RODENT	N
0117	3	EHQ15	MEAT OF GROUND SQUIRREL	N
0117	3	EHQ14	MEAT OF MONKEY	Y
0117	3	EHQ13	HANDLED UNCOOKED, FRESHLY BUTCHERED MEAT	Y
0117	3	EHQ12	CLEAN/DRESSED CONSUMPTION OF WILD GAME	Y
0118	3	EHQ18	INITIAL MPX CONTACT WITH BLOOD, BODY FLUIDS, OR PERSON WITH TISSUE OR SECRETIONS (MPX COMPATIBLE ILLNESS)	Y
0118	3	EHQ19	INITIAL CLOSE CONTACT OF INFECTED INDIVIDUAL (HOUSEHOLD)	Y
0118	3	EHQ11	DEAD ANIMAL	Y
0118	3	EHQ12	CLEAN/DRESSED CONSUMPTION OF WILD GAME	Y
0118	3	EHQ13	HANDLED UNCOOKED, FRESHLY BUTCHERED MEAT	Y
0118	3	EHQ14	MEAT OF MONKEY	Y
0118	3	EHQ15	MEAT OF GROUND SQUIRREL	N
0118	3	EHQ16	MEAT OF GAMBIAN RAT OR OTHER RODENT	N
0118	3	EHQ17	OTHER WILD GAME, SPECIFY	Y	HARE
0119	3	EHQ11	DEAD ANIMAL	Y
0119	3	EHQ13	HANDLED UNCOOKED, FRESHLY BUTCHERED MEAT	Y
0119	3	EHQ14	MEAT OF MONKEY	Y
0119	3	EHQ15	MEAT OF GROUND SQUIRREL	N
0119	3	EHQ16	MEAT OF GAMBIAN RAT OR OTHER RODENT	N
0119	3	EHQ17	OTHER WILD GAME, SPECIFY	Y	HARE
0119	3	EHQ18	INITIAL MPX CONTACT WITH BLOOD, BODY FLUIDS, OR PERSON WITH TISSUE OR SECRETIONS (MPX COMPATIBLE ILLNESS)	Y
0119	3	EHQ19	INITIAL CLOSE CONTACT OF INFECTED INDIVIDUAL (HOUSEHOLD)	Y
0119	3	EHQ12	CLEAN/DRESSED CONSUMPTION OF WILD GAME	Y
0120	3	EHQ11	DEAD ANIMAL	N
0120	3	EHQ12	CLEAN/DRESSED CONSUMPTION OF WILD GAME	Y
0120	3	EHQ13	HANDLED UNCOOKED, FRESHLY BUTCHERED MEAT	Y
0120	3	EHQ14	MEAT OF MONKEY	Y
0120	3	EHQ15	MEAT OF GROUND SQUIRREL	N
0120	3	EHQ16	MEAT OF GAMBIAN RAT OR OTHER RODENT	N
0120	3	EHQ17	OTHER WILD GAME, SPECIFY	N
0120	3	EHQ18	INITIAL MPX CONTACT WITH BLOOD, BODY FLUIDS, OR PERSON WITH TISSUE OR SECRETIONS (MPX COMPATIBLE ILLNESS)	Y
0120	3	EHQ19	INITIAL CLOSE CONTACT OF INFECTED INDIVIDUAL (HOUSEHOLD)	Y
0121	2	EHQ11	DEAD ANIMAL	Y
0121	2	EHQ13	HANDLED UNCOOKED, FRESHLY BUTCHERED MEAT	Y
0121	2	EHQ14	MEAT OF MONKEY	N
0121	2	EHQ15	MEAT OF GROUND SQUIRREL	Y
0121	2	EHQ16	MEAT OF GAMBIAN RAT OR OTHER RODENT	N
0121	2	EHQ17	OTHER WILD GAME, SPECIFY	N
0121	2	EHQ18	INITIAL MPX CONTACT WITH BLOOD, BODY FLUIDS, OR PERSON WITH TISSUE OR SECRETIONS (MPX COMPATIBLE ILLNESS)	Y
0121	2	EHQ19	INITIAL CLOSE CONTACT OF INFECTED INDIVIDUAL (HOUSEHOLD)	Y
0121	2	EHQ12	CLEAN/DRESSED CONSUMPTION OF WILD GAME	Y
0122	3	EHQ11	DEAD ANIMAL	Y
0122	3	EHQ13	HANDLED UNCOOKED, FRESHLY BUTCHERED MEAT	N
0122	3	EHQ14	MEAT OF MONKEY	N
0122	3	EHQ15	MEAT OF GROUND SQUIRREL	Y
0122	3	EHQ16	MEAT OF GAMBIAN RAT OR OTHER RODENT	N
0122	3	EHQ17	OTHER WILD GAME, SPECIFY	N
0122	3	EHQ18	INITIAL MPX CONTACT WITH BLOOD, BODY FLUIDS, OR PERSON WITH TISSUE OR SECRETIONS (MPX COMPATIBLE ILLNESS)	N
0122	3	EHQ19	INITIAL CLOSE CONTACT OF INFECTED INDIVIDUAL (HOUSEHOLD)	N
0122	3	EHQ12	CLEAN/DRESSED CONSUMPTION OF WILD GAME	Y
0123	2	EHQ11	DEAD ANIMAL	N
0123	2	EHQ12	CLEAN/DRESSED CONSUMPTION OF WILD GAME	Y
0123	2	EHQ13	HANDLED UNCOOKED, FRESHLY BUTCHERED MEAT	Y
0123	2	EHQ14	MEAT OF MONKEY	Y
0123	2	EHQ15	MEAT OF GROUND SQUIRREL	N
0123	2	EHQ16	MEAT OF GAMBIAN RAT OR OTHER RODENT	N
0123	2	EHQ17	OTHER WILD GAME, SPECIFY	N
0123	2	EHQ18	INITIAL MPX CONTACT WITH BLOOD, BODY FLUIDS, OR PERSON WITH TISSUE OR SECRETIONS (MPX COMPATIBLE ILLNESS)	N
0123	2	EHQ19	INITIAL CLOSE CONTACT OF INFECTED INDIVIDUAL (HOUSEHOLD)	N
0124	3	EHQ11	DEAD ANIMAL	N
0124	3	EHQ12	CLEAN/DRESSED CONSUMPTION OF WILD GAME	Y
0124	3	EHQ13	HANDLED UNCOOKED, FRESHLY BUTCHERED MEAT	Y
0124	3	EHQ14	MEAT OF MONKEY	Y
0124	3	EHQ15	MEAT OF GROUND SQUIRREL	N
0124	3	EHQ16	MEAT OF GAMBIAN RAT OR OTHER RODENT	N
0124	3	EHQ17	OTHER WILD GAME, SPECIFY	Y	CIVETTE
0124	3	EHQ18	INITIAL MPX CONTACT WITH BLOOD, BODY FLUIDS, OR PERSON WITH TISSUE OR SECRETIONS (MPX COMPATIBLE ILLNESS)	Y
0124	3	EHQ19	INITIAL CLOSE CONTACT OF INFECTED INDIVIDUAL (HOUSEHOLD)	Y
0125	3	EHQ11	DEAD ANIMAL	N
0125	3	EHQ13	HANDLED UNCOOKED, FRESHLY BUTCHERED MEAT	Y
0125	3	EHQ14	MEAT OF MONKEY	N
0125	3	EHQ15	MEAT OF GROUND SQUIRREL	Y
0125	3	EHQ16	MEAT OF GAMBIAN RAT OR OTHER RODENT	N
0125	3	EHQ17	OTHER WILD GAME, SPECIFY	N
0125	3	EHQ18	INITIAL MPX CONTACT WITH BLOOD, BODY FLUIDS, OR PERSON WITH TISSUE OR SECRETIONS (MPX COMPATIBLE ILLNESS)	N
0125	3	EHQ19	INITIAL CLOSE CONTACT OF INFECTED INDIVIDUAL (HOUSEHOLD)	N
0125	3	EHQ12	CLEAN/DRESSED CONSUMPTION OF WILD GAME	Y
0126	2	EHQ11	DEAD ANIMAL	Y
0126	2	EHQ13	HANDLED UNCOOKED, FRESHLY BUTCHERED MEAT	Y
0126	2	EHQ14	MEAT OF MONKEY	N
0126	2	EHQ15	MEAT OF GROUND SQUIRREL	N
0126	2	EHQ16	MEAT OF GAMBIAN RAT OR OTHER RODENT	N
0126	2	EHQ17	OTHER WILD GAME, SPECIFY	Y
0126	2	EHQ18	INITIAL MPX CONTACT WITH BLOOD, BODY FLUIDS, OR PERSON WITH TISSUE OR SECRETIONS (MPX COMPATIBLE ILLNESS)	N
0126	2	EHQ19	INITIAL CLOSE CONTACT OF INFECTED INDIVIDUAL (HOUSEHOLD)	N
0126	2	EHQ12	CLEAN/DRESSED CONSUMPTION OF WILD GAME	Y
0127	2	EHQ17	OTHER WILD GAME, SPECIFY	N
0127	2	EHQ19	INITIAL CLOSE CONTACT OF INFECTED INDIVIDUAL (HOUSEHOLD)	N
0127	2	EHQ11	DEAD ANIMAL	Y
0127	2	EHQ12	CLEAN/DRESSED CONSUMPTION OF WILD GAME	Y
0127	2	EHQ13	HANDLED UNCOOKED, FRESHLY BUTCHERED MEAT	N
0127	2	EHQ14	MEAT OF MONKEY	N
0127	2	EHQ15	MEAT OF GROUND SQUIRREL	Y
0127	2	EHQ16	MEAT OF GAMBIAN RAT OR OTHER RODENT	N
0127	2	EHQ18	INITIAL MPX CONTACT WITH BLOOD, BODY FLUIDS, OR PERSON WITH TISSUE OR SECRETIONS (MPX COMPATIBLE ILLNESS)	N
0129	3	EHQ11	DEAD ANIMAL	Y
0129	3	EHQ12	CLEAN/DRESSED CONSUMPTION OF WILD GAME	Y
0129	3	EHQ13	HANDLED UNCOOKED, FRESHLY BUTCHERED MEAT	N
0129	3	EHQ14	MEAT OF MONKEY	N
0129	3	EHQ15	MEAT OF GROUND SQUIRREL	Y
0129	3	EHQ16	MEAT OF GAMBIAN RAT OR OTHER RODENT	N
0129	3	EHQ17	OTHER WILD GAME, SPECIFY	N
0129	3	EHQ18	INITIAL MPX CONTACT WITH BLOOD, BODY FLUIDS, OR PERSON WITH TISSUE OR SECRETIONS (MPX COMPATIBLE ILLNESS)	Y
0129	3	EHQ19	INITIAL CLOSE CONTACT OF INFECTED INDIVIDUAL (HOUSEHOLD)	Y
0130	1	EHQ11	DEAD ANIMAL	Y
0130	1	EHQ12	CLEAN/DRESSED CONSUMPTION OF WILD GAME	Y
0130	1	EHQ13	HANDLED UNCOOKED, FRESHLY BUTCHERED MEAT	N
0130	1	EHQ14	MEAT OF MONKEY	N
0130	1	EHQ15	MEAT OF GROUND SQUIRREL	Y
0130	1	EHQ16	MEAT OF GAMBIAN RAT OR OTHER RODENT	N
0130	1	EHQ17	OTHER WILD GAME, SPECIFY	N
0130	1	EHQ18	INITIAL MPX CONTACT WITH BLOOD, BODY FLUIDS, OR PERSON WITH TISSUE OR SECRETIONS (MPX COMPATIBLE ILLNESS)	Y
0130	1	EHQ19	INITIAL CLOSE CONTACT OF INFECTED INDIVIDUAL (HOUSEHOLD)	Y
0132	3	EHQ12	CLEAN/DRESSED CONSUMPTION OF WILD GAME	Y
0132	3	EHQ11	DEAD ANIMAL	Y
0132	3	EHQ14	MEAT OF MONKEY	Y
0132	3	EHQ15	MEAT OF GROUND SQUIRREL	N
0132	3	EHQ16	MEAT OF GAMBIAN RAT OR OTHER RODENT	N
0132	3	EHQ17	OTHER WILD GAME, SPECIFY	N
0132	3	EHQ18	INITIAL MPX CONTACT WITH BLOOD, BODY FLUIDS, OR PERSON WITH TISSUE OR SECRETIONS (MPX COMPATIBLE ILLNESS)	N
0132	3	EHQ19	INITIAL CLOSE CONTACT OF INFECTED INDIVIDUAL (HOUSEHOLD)	N
0132	3	EHQ13	HANDLED UNCOOKED, FRESHLY BUTCHERED MEAT	Y
0133	1	EHQ11	DEAD ANIMAL	N
0133	1	EHQ13	HANDLED UNCOOKED, FRESHLY BUTCHERED MEAT	Y
0133	1	EHQ14	MEAT OF MONKEY	N
0133	1	EHQ15	MEAT OF GROUND SQUIRREL	N
0133	1	EHQ16	MEAT OF GAMBIAN RAT OR OTHER RODENT	N
0133	1	EHQ17	OTHER WILD GAME, SPECIFY	Y	HYENA
0133	1	EHQ18	INITIAL MPX CONTACT WITH BLOOD, BODY FLUIDS, OR PERSON WITH TISSUE OR SECRETIONS (MPX COMPATIBLE ILLNESS)	Y
0133	1	EHQ19	INITIAL CLOSE CONTACT OF INFECTED INDIVIDUAL (HOUSEHOLD)	Y
0133	1	EHQ12	CLEAN/DRESSED CONSUMPTION OF WILD GAME	Y
0134	3	EHQ11	DEAD ANIMAL	N
0134	3	EHQ12	CLEAN/DRESSED CONSUMPTION OF WILD GAME	Y
0134	3	EHQ13	HANDLED UNCOOKED, FRESHLY BUTCHERED MEAT	Y
0134	3	EHQ14	MEAT OF MONKEY	N
0134	3	EHQ15	MEAT OF GROUND SQUIRREL	N
0134	3	EHQ16	MEAT OF GAMBIAN RAT OR OTHER RODENT	N
0134	3	EHQ17	OTHER WILD GAME, SPECIFY	Y	HYENA
0134	3	EHQ18	INITIAL MPX CONTACT WITH BLOOD, BODY FLUIDS, OR PERSON WITH TISSUE OR SECRETIONS (MPX COMPATIBLE ILLNESS)	Y
0134	3	EHQ19	INITIAL CLOSE CONTACT OF INFECTED INDIVIDUAL (HOUSEHOLD)	Y
0135	3	EHQ11	DEAD ANIMAL	N
0135	3	EHQ13	HANDLED UNCOOKED, FRESHLY BUTCHERED MEAT	Y
0135	3	EHQ14	MEAT OF MONKEY	N
0135	3	EHQ15	MEAT OF GROUND SQUIRREL	N
0135	3	EHQ16	MEAT OF GAMBIAN RAT OR OTHER RODENT	N
0135	3	EHQ17	OTHER WILD GAME, SPECIFY	Y	HYENA
0135	3	EHQ18	INITIAL MPX CONTACT WITH BLOOD, BODY FLUIDS, OR PERSON WITH TISSUE OR SECRETIONS (MPX COMPATIBLE ILLNESS)	Y
0135	3	EHQ19	INITIAL CLOSE CONTACT OF INFECTED INDIVIDUAL (HOUSEHOLD)	Y
0135	3	EHQ12	CLEAN/DRESSED CONSUMPTION OF WILD GAME	N
0138	2	EHQ11	DEAD ANIMAL	N
0138	2	EHQ13	HANDLED UNCOOKED, FRESHLY BUTCHERED MEAT	Y
0138	2	EHQ14	MEAT OF MONKEY	N
0138	2	EHQ15	MEAT OF GROUND SQUIRREL	N
0138	2	EHQ16	MEAT OF GAMBIAN RAT OR OTHER RODENT	Y
0138	2	EHQ17	OTHER WILD GAME, SPECIFY	Y
0138	2	EHQ18	INITIAL MPX CONTACT WITH BLOOD, BODY FLUIDS, OR PERSON WITH TISSUE OR SECRETIONS (MPX COMPATIBLE ILLNESS)	N
0138	2	EHQ19	INITIAL CLOSE CONTACT OF INFECTED INDIVIDUAL (HOUSEHOLD)	N
0138	2	EHQ12	CLEAN/DRESSED CONSUMPTION OF WILD GAME	Y
0139	3	EHQ14	MEAT OF MONKEY	Y
0139	3	EHQ13	HANDLED UNCOOKED, FRESHLY BUTCHERED MEAT	Y
0139	3	EHQ16	MEAT OF GAMBIAN RAT OR OTHER RODENT	N
0139	3	EHQ17	OTHER WILD GAME, SPECIFY	N
0139	3	EHQ18	INITIAL MPX CONTACT WITH BLOOD, BODY FLUIDS, OR PERSON WITH TISSUE OR SECRETIONS (MPX COMPATIBLE ILLNESS)	N
0139	3	EHQ19	INITIAL CLOSE CONTACT OF INFECTED INDIVIDUAL (HOUSEHOLD)	N
0139	3	EHQ11	DEAD ANIMAL	N
0139	3	EHQ12	CLEAN/DRESSED CONSUMPTION OF WILD GAME	Y
0139	3	EHQ15	MEAT OF GROUND SQUIRREL	N
0140	3	EHQ11	DEAD ANIMAL	N
0140	3	EHQ13	HANDLED UNCOOKED, FRESHLY BUTCHERED MEAT	Y
0140	3	EHQ14	MEAT OF MONKEY	N
0140	3	EHQ15	MEAT OF GROUND SQUIRREL	Y
0140	3	EHQ16	MEAT OF GAMBIAN RAT OR OTHER RODENT	N
0140	3	EHQ17	OTHER WILD GAME, SPECIFY	N
0140	3	EHQ18	INITIAL MPX CONTACT WITH BLOOD, BODY FLUIDS, OR PERSON WITH TISSUE OR SECRETIONS (MPX COMPATIBLE ILLNESS)	N
0140	3	EHQ19	INITIAL CLOSE CONTACT OF INFECTED INDIVIDUAL (HOUSEHOLD)	N
0140	3	EHQ12	CLEAN/DRESSED CONSUMPTION OF WILD GAME	Y
0141	1	EHQ11	DEAD ANIMAL	N
0141	1	EHQ12	CLEAN/DRESSED CONSUMPTION OF WILD GAME	Y
0141	1	EHQ13	HANDLED UNCOOKED, FRESHLY BUTCHERED MEAT	Y
0141	1	EHQ14	MEAT OF MONKEY	N
0141	1	EHQ15	MEAT OF GROUND SQUIRREL	Y
0141	1	EHQ16	MEAT OF GAMBIAN RAT OR OTHER RODENT	N
0141	1	EHQ17	OTHER WILD GAME, SPECIFY	N
0141	1	EHQ18	INITIAL MPX CONTACT WITH BLOOD, BODY FLUIDS, OR PERSON WITH TISSUE OR SECRETIONS (MPX COMPATIBLE ILLNESS)	Y
0141	1	EHQ19	INITIAL CLOSE CONTACT OF INFECTED INDIVIDUAL (HOUSEHOLD)	Y
0150	2	EHQ11	DEAD ANIMAL	N
0150	2	EHQ12	CLEAN/DRESSED CONSUMPTION OF WILD GAME	Y
0150	2	EHQ13	HANDLED UNCOOKED, FRESHLY BUTCHERED MEAT	Y
0150	2	EHQ14	MEAT OF MONKEY	Y
0150	2	EHQ15	MEAT OF GROUND SQUIRREL	N
0150	2	EHQ16	MEAT OF GAMBIAN RAT OR OTHER RODENT	N
0150	2	EHQ17	OTHER WILD GAME, SPECIFY	N
0150	2	EHQ18	INITIAL MPX CONTACT WITH BLOOD, BODY FLUIDS, OR PERSON WITH TISSUE OR SECRETIONS (MPX COMPATIBLE ILLNESS)	N
0150	2	EHQ19	INITIAL CLOSE CONTACT OF INFECTED INDIVIDUAL (HOUSEHOLD)	N
0151	2	EHQ11	DEAD ANIMAL	N
0151	2	EHQ12	CLEAN/DRESSED CONSUMPTION OF WILD GAME	Y
0151	2	EHQ13	HANDLED UNCOOKED, FRESHLY BUTCHERED MEAT	Y
0151	2	EHQ14	MEAT OF MONKEY	Y
0151	2	EHQ15	MEAT OF GROUND SQUIRREL	N
0151	2	EHQ16	MEAT OF GAMBIAN RAT OR OTHER RODENT	N
0151	2	EHQ17	OTHER WILD GAME, SPECIFY	N
0151	2	EHQ18	INITIAL MPX CONTACT WITH BLOOD, BODY FLUIDS, OR PERSON WITH TISSUE OR SECRETIONS (MPX COMPATIBLE ILLNESS)	N
0151	2	EHQ19	INITIAL CLOSE CONTACT OF INFECTED INDIVIDUAL (HOUSEHOLD)	N
0152	3	EHQ11	DEAD ANIMAL	N
0152	3	EHQ13	HANDLED UNCOOKED, FRESHLY BUTCHERED MEAT	Y
0152	3	EHQ14	MEAT OF MONKEY	Y
0152	3	EHQ15	MEAT OF GROUND SQUIRREL	N
0152	3	EHQ16	MEAT OF GAMBIAN RAT OR OTHER RODENT	N
0152	3	EHQ17	OTHER WILD GAME, SPECIFY	N
0152	3	EHQ18	INITIAL MPX CONTACT WITH BLOOD, BODY FLUIDS, OR PERSON WITH TISSUE OR SECRETIONS (MPX COMPATIBLE ILLNESS)	N
0152	3	EHQ19	INITIAL CLOSE CONTACT OF INFECTED INDIVIDUAL (HOUSEHOLD)	N
0152	3	EHQ12	CLEAN/DRESSED CONSUMPTION OF WILD GAME	Y
0153	2	EHQ11	DEAD ANIMAL	N
0153	2	EHQ13	HANDLED UNCOOKED, FRESHLY BUTCHERED MEAT	Y
0153	2	EHQ14	MEAT OF MONKEY	Y
0153	2	EHQ15	MEAT OF GROUND SQUIRREL	N
0153	2	EHQ16	MEAT OF GAMBIAN RAT OR OTHER RODENT	N
0153	2	EHQ17	OTHER WILD GAME, SPECIFY	N
0153	2	EHQ18	INITIAL MPX CONTACT WITH BLOOD, BODY FLUIDS, OR PERSON WITH TISSUE OR SECRETIONS (MPX COMPATIBLE ILLNESS)	N
0153	2	EHQ19	INITIAL CLOSE CONTACT OF INFECTED INDIVIDUAL (HOUSEHOLD)	N
0153	2	EHQ12	CLEAN/DRESSED CONSUMPTION OF WILD GAME	Y
0155	2	EHQ11	DEAD ANIMAL	Y
0155	2	EHQ12	CLEAN/DRESSED CONSUMPTION OF WILD GAME	Y
0155	2	EHQ13	HANDLED UNCOOKED, FRESHLY BUTCHERED MEAT	Y
0155	2	EHQ14	MEAT OF MONKEY	Y
0155	2	EHQ15	MEAT OF GROUND SQUIRREL	Y
0155	2	EHQ16	MEAT OF GAMBIAN RAT OR OTHER RODENT	Y	HARE
0155	2	EHQ17	OTHER WILD GAME, SPECIFY	N
0155	2	EHQ18	INITIAL MPX CONTACT WITH BLOOD, BODY FLUIDS, OR PERSON WITH TISSUE OR SECRETIONS (MPX COMPATIBLE ILLNESS)	N
0155	2	EHQ19	INITIAL CLOSE CONTACT OF INFECTED INDIVIDUAL (HOUSEHOLD)	N
0157	3	EHQ11	DEAD ANIMAL	N
0157	3	EHQ13	HANDLED UNCOOKED, FRESHLY BUTCHERED MEAT	N
0157	3	EHQ14	MEAT OF MONKEY	N
0157	3	EHQ15	MEAT OF GROUND SQUIRREL	N
0157	3	EHQ16	MEAT OF GAMBIAN RAT OR OTHER RODENT	N
0157	3	EHQ17	OTHER WILD GAME, SPECIFY	N
0157	3	EHQ18	INITIAL MPX CONTACT WITH BLOOD, BODY FLUIDS, OR PERSON WITH TISSUE OR SECRETIONS (MPX COMPATIBLE ILLNESS)	N
0157	3	EHQ19	INITIAL CLOSE CONTACT OF INFECTED INDIVIDUAL (HOUSEHOLD)	N
0157	3	EHQ12	CLEAN/DRESSED CONSUMPTION OF WILD GAME	Y
0158	2	EHQ11	DEAD ANIMAL	N
0158	2	EHQ13	HANDLED UNCOOKED, FRESHLY BUTCHERED MEAT	Y
0158	2	EHQ14	MEAT OF MONKEY	N
0158	2	EHQ15	MEAT OF GROUND SQUIRREL	Y
0158	2	EHQ16	MEAT OF GAMBIAN RAT OR OTHER RODENT	N
0158	2	EHQ17	OTHER WILD GAME, SPECIFY	N
0158	2	EHQ18	INITIAL MPX CONTACT WITH BLOOD, BODY FLUIDS, OR PERSON WITH TISSUE OR SECRETIONS (MPX COMPATIBLE ILLNESS)	N
0158	2	EHQ19	INITIAL CLOSE CONTACT OF INFECTED INDIVIDUAL (HOUSEHOLD)	N
0158	2	EHQ12	CLEAN/DRESSED CONSUMPTION OF WILD GAME	Y
0159	3	EHQ11	DEAD ANIMAL	N
0159	3	EHQ12	CLEAN/DRESSED CONSUMPTION OF WILD GAME	Y
0159	3	EHQ13	HANDLED UNCOOKED, FRESHLY BUTCHERED MEAT	Y
0159	3	EHQ14	MEAT OF MONKEY	N
0159	3	EHQ15	MEAT OF GROUND SQUIRREL	Y
0159	3	EHQ16	MEAT OF GAMBIAN RAT OR OTHER RODENT	N
0159	3	EHQ17	OTHER WILD GAME, SPECIFY	N
0159	3	EHQ18	INITIAL MPX CONTACT WITH BLOOD, BODY FLUIDS, OR PERSON WITH TISSUE OR SECRETIONS (MPX COMPATIBLE ILLNESS)	N
0159	3	EHQ19	INITIAL CLOSE CONTACT OF INFECTED INDIVIDUAL (HOUSEHOLD)	N
0160	3	EHQ11	DEAD ANIMAL	N
0160	3	EHQ13	HANDLED UNCOOKED, FRESHLY BUTCHERED MEAT	Y
0160	3	EHQ14	MEAT OF MONKEY	N
0160	3	EHQ15	MEAT OF GROUND SQUIRREL	Y
0160	3	EHQ16	MEAT OF GAMBIAN RAT OR OTHER RODENT	N
0160	3	EHQ17	OTHER WILD GAME, SPECIFY	N
0160	3	EHQ18	INITIAL MPX CONTACT WITH BLOOD, BODY FLUIDS, OR PERSON WITH TISSUE OR SECRETIONS (MPX COMPATIBLE ILLNESS)	Y
0160	3	EHQ19	INITIAL CLOSE CONTACT OF INFECTED INDIVIDUAL (HOUSEHOLD)	Y
0160	3	EHQ12	CLEAN/DRESSED CONSUMPTION OF WILD GAME	Y
0161	3	EHQ11	DEAD ANIMAL	N
0161	3	EHQ13	HANDLED UNCOOKED, FRESHLY BUTCHERED MEAT	Y
0161	3	EHQ14	MEAT OF MONKEY	N
0161	3	EHQ15	MEAT OF GROUND SQUIRREL	Y
0161	3	EHQ16	MEAT OF GAMBIAN RAT OR OTHER RODENT	N
0161	3	EHQ17	OTHER WILD GAME, SPECIFY	N
0161	3	EHQ18	INITIAL MPX CONTACT WITH BLOOD, BODY FLUIDS, OR PERSON WITH TISSUE OR SECRETIONS (MPX COMPATIBLE ILLNESS)	N
0161	3	EHQ19	INITIAL CLOSE CONTACT OF INFECTED INDIVIDUAL (HOUSEHOLD)	Y
0161	3	EHQ12	CLEAN/DRESSED CONSUMPTION OF WILD GAME	Y
0162	3	EHQ11	DEAD ANIMAL	N
0162	3	EHQ13	HANDLED UNCOOKED, FRESHLY BUTCHERED MEAT	Y
0162	3	EHQ14	MEAT OF MONKEY	N
0162	3	EHQ15	MEAT OF GROUND SQUIRREL	Y
0162	3	EHQ16	MEAT OF GAMBIAN RAT OR OTHER RODENT	N
0162	3	EHQ17	OTHER WILD GAME, SPECIFY	N
0162	3	EHQ18	INITIAL MPX CONTACT WITH BLOOD, BODY FLUIDS, OR PERSON WITH TISSUE OR SECRETIONS (MPX COMPATIBLE ILLNESS)	N
0162	3	EHQ19	INITIAL CLOSE CONTACT OF INFECTED INDIVIDUAL (HOUSEHOLD)	N
0162	3	EHQ12	CLEAN/DRESSED CONSUMPTION OF WILD GAME	Y
0163	3	EHQ11	DEAD ANIMAL	N
0163	3	EHQ13	HANDLED UNCOOKED, FRESHLY BUTCHERED MEAT	Y
0163	3	EHQ14	MEAT OF MONKEY	N
0163	3	EHQ15	MEAT OF GROUND SQUIRREL	Y
0163	3	EHQ16	MEAT OF GAMBIAN RAT OR OTHER RODENT	N
0163	3	EHQ17	OTHER WILD GAME, SPECIFY	N
0163	3	EHQ18	INITIAL MPX CONTACT WITH BLOOD, BODY FLUIDS, OR PERSON WITH TISSUE OR SECRETIONS (MPX COMPATIBLE ILLNESS)	N
0163	3	EHQ19	INITIAL CLOSE CONTACT OF INFECTED INDIVIDUAL (HOUSEHOLD)	N
0163	3	EHQ12	CLEAN/DRESSED CONSUMPTION OF WILD GAME	Y
0164	3	EHQ17	OTHER WILD GAME, SPECIFY	N
0164	3	EHQ18	INITIAL MPX CONTACT WITH BLOOD, BODY FLUIDS, OR PERSON WITH TISSUE OR SECRETIONS (MPX COMPATIBLE ILLNESS)	N
0164	3	EHQ19	INITIAL CLOSE CONTACT OF INFECTED INDIVIDUAL (HOUSEHOLD)	N
0164	3	EHQ11	DEAD ANIMAL	N
0164	3	EHQ12	CLEAN/DRESSED CONSUMPTION OF WILD GAME	Y
0164	3	EHQ13	HANDLED UNCOOKED, FRESHLY BUTCHERED MEAT	Y
0164	3	EHQ14	MEAT OF MONKEY	N
0164	3	EHQ15	MEAT OF GROUND SQUIRREL	Y
0164	3	EHQ16	MEAT OF GAMBIAN RAT OR OTHER RODENT	N
0165	3	EHQ11	DEAD ANIMAL	N
0165	3	EHQ12	CLEAN/DRESSED CONSUMPTION OF WILD GAME	Y
0165	3	EHQ13	HANDLED UNCOOKED, FRESHLY BUTCHERED MEAT	Y
0165	3	EHQ14	MEAT OF MONKEY	N
0165	3	EHQ15	MEAT OF GROUND SQUIRREL	Y
0165	3	EHQ16	MEAT OF GAMBIAN RAT OR OTHER RODENT	N
0165	3	EHQ17	OTHER WILD GAME, SPECIFY	N
0165	3	EHQ18	INITIAL MPX CONTACT WITH BLOOD, BODY FLUIDS, OR PERSON WITH TISSUE OR SECRETIONS (MPX COMPATIBLE ILLNESS)	N
0165	3	EHQ19	INITIAL CLOSE CONTACT OF INFECTED INDIVIDUAL (HOUSEHOLD)	N
0166	3	EHQ11	DEAD ANIMAL	N
0166	3	EHQ13	HANDLED UNCOOKED, FRESHLY BUTCHERED MEAT	Y
0166	3	EHQ14	MEAT OF MONKEY	N
0166	3	EHQ15	MEAT OF GROUND SQUIRREL	Y
0166	3	EHQ16	MEAT OF GAMBIAN RAT OR OTHER RODENT	N
0166	3	EHQ17	OTHER WILD GAME, SPECIFY	N
0166	3	EHQ18	INITIAL MPX CONTACT WITH BLOOD, BODY FLUIDS, OR PERSON WITH TISSUE OR SECRETIONS (MPX COMPATIBLE ILLNESS)	N
0166	3	EHQ19	INITIAL CLOSE CONTACT OF INFECTED INDIVIDUAL (HOUSEHOLD)	N
0166	3	EHQ12	CLEAN/DRESSED CONSUMPTION OF WILD GAME	Y
0167	3	EHQ11	DEAD ANIMAL	N
0167	3	EHQ13	HANDLED UNCOOKED, FRESHLY BUTCHERED MEAT	Y
0167	3	EHQ14	MEAT OF MONKEY	N
0167	3	EHQ15	MEAT OF GROUND SQUIRREL	Y
0167	3	EHQ16	MEAT OF GAMBIAN RAT OR OTHER RODENT	N
0167	3	EHQ17	OTHER WILD GAME, SPECIFY	N
0167	3	EHQ18	INITIAL MPX CONTACT WITH BLOOD, BODY FLUIDS, OR PERSON WITH TISSUE OR SECRETIONS (MPX COMPATIBLE ILLNESS)	N
0167	3	EHQ19	INITIAL CLOSE CONTACT OF INFECTED INDIVIDUAL (HOUSEHOLD)	N
0167	3	EHQ12	CLEAN/DRESSED CONSUMPTION OF WILD GAME	Y
0168	3	EHQ11	DEAD ANIMAL	N
0168	3	EHQ12	CLEAN/DRESSED CONSUMPTION OF WILD GAME	Y
0168	3	EHQ13	HANDLED UNCOOKED, FRESHLY BUTCHERED MEAT	Y
0168	3	EHQ14	MEAT OF MONKEY	N
0168	3	EHQ15	MEAT OF GROUND SQUIRREL	Y
0168	3	EHQ16	MEAT OF GAMBIAN RAT OR OTHER RODENT	N
0168	3	EHQ17	OTHER WILD GAME, SPECIFY	N
0168	3	EHQ18	INITIAL MPX CONTACT WITH BLOOD, BODY FLUIDS, OR PERSON WITH TISSUE OR SECRETIONS (MPX COMPATIBLE ILLNESS)	N
0168	3	EHQ19	INITIAL CLOSE CONTACT OF INFECTED INDIVIDUAL (HOUSEHOLD)	N
0169	3	EHQ12	CLEAN/DRESSED CONSUMPTION OF WILD GAME	Y
0169	3	EHQ14	MEAT OF MONKEY	Y
0169	3	EHQ15	MEAT OF GROUND SQUIRREL	N
0169	3	EHQ16	MEAT OF GAMBIAN RAT OR OTHER RODENT	N
0169	3	EHQ17	OTHER WILD GAME, SPECIFY	Y	ANTELOPE
0169	3	EHQ18	INITIAL MPX CONTACT WITH BLOOD, BODY FLUIDS, OR PERSON WITH TISSUE OR SECRETIONS (MPX COMPATIBLE ILLNESS)	N
0169	3	EHQ19	INITIAL CLOSE CONTACT OF INFECTED INDIVIDUAL (HOUSEHOLD)	Y
0169	3	EHQ11	DEAD ANIMAL	N
0169	3	EHQ13	HANDLED UNCOOKED, FRESHLY BUTCHERED MEAT	Y
0171	2	EHQ11	DEAD ANIMAL	N
0171	2	EHQ13	HANDLED UNCOOKED, FRESHLY BUTCHERED MEAT	Y
0171	2	EHQ14	MEAT OF MONKEY	N
0171	2	EHQ15	MEAT OF GROUND SQUIRREL	Y
0171	2	EHQ16	MEAT OF GAMBIAN RAT OR OTHER RODENT	N
0171	2	EHQ17	OTHER WILD GAME, SPECIFY	N
0171	2	EHQ18	INITIAL MPX CONTACT WITH BLOOD, BODY FLUIDS, OR PERSON WITH TISSUE OR SECRETIONS (MPX COMPATIBLE ILLNESS)	Y
0171	2	EHQ19	INITIAL CLOSE CONTACT OF INFECTED INDIVIDUAL (HOUSEHOLD)	Y
0171	2	EHQ12	CLEAN/DRESSED CONSUMPTION OF WILD GAME	Y
0172	3	EHQ11	DEAD ANIMAL	N
0172	3	EHQ13	HANDLED UNCOOKED, FRESHLY BUTCHERED MEAT	Y
0172	3	EHQ14	MEAT OF MONKEY	Y
0172	3	EHQ15	MEAT OF GROUND SQUIRREL	N
0172	3	EHQ16	MEAT OF GAMBIAN RAT OR OTHER RODENT	N
0172	3	EHQ17	OTHER WILD GAME, SPECIFY	N
0172	3	EHQ18	INITIAL MPX CONTACT WITH BLOOD, BODY FLUIDS, OR PERSON WITH TISSUE OR SECRETIONS (MPX COMPATIBLE ILLNESS)	N
0172	3	EHQ19	INITIAL CLOSE CONTACT OF INFECTED INDIVIDUAL (HOUSEHOLD)	Y
0172	3	EHQ12	CLEAN/DRESSED CONSUMPTION OF WILD GAME	Y
0173	3	EHQ17	OTHER WILD GAME, SPECIFY	N
0173	3	EHQ18	INITIAL MPX CONTACT WITH BLOOD, BODY FLUIDS, OR PERSON WITH TISSUE OR SECRETIONS (MPX COMPATIBLE ILLNESS)	N
0173	3	EHQ19	INITIAL CLOSE CONTACT OF INFECTED INDIVIDUAL (HOUSEHOLD)	N
0173	3	EHQ11	DEAD ANIMAL	Y
0173	3	EHQ12	CLEAN/DRESSED CONSUMPTION OF WILD GAME	Y
0173	3	EHQ13	HANDLED UNCOOKED, FRESHLY BUTCHERED MEAT	N
0173	3	EHQ14	MEAT OF MONKEY	N
0173	3	EHQ15	MEAT OF GROUND SQUIRREL	Y
0173	3	EHQ16	MEAT OF GAMBIAN RAT OR OTHER RODENT	N
0174	3	EHQ19	INITIAL CLOSE CONTACT OF INFECTED INDIVIDUAL (HOUSEHOLD)	N
0174	3	EHQ18	INITIAL MPX CONTACT WITH BLOOD, BODY FLUIDS, OR PERSON WITH TISSUE OR SECRETIONS (MPX COMPATIBLE ILLNESS)	N
0174	3	EHQ17	OTHER WILD GAME, SPECIFY	N
0174	3	EHQ16	MEAT OF GAMBIAN RAT OR OTHER RODENT	N
0174	3	EHQ15	MEAT OF GROUND SQUIRREL	N
0174	3	EHQ14	MEAT OF MONKEY	Y
0174	3	EHQ13	HANDLED UNCOOKED, FRESHLY BUTCHERED MEAT	Y
0174	3	EHQ12	CLEAN/DRESSED CONSUMPTION OF WILD GAME	Y
0174	3	EHQ11	DEAD ANIMAL	N
0175	2	EHQ19	INITIAL CLOSE CONTACT OF INFECTED INDIVIDUAL (HOUSEHOLD)	N
0175	2	EHQ18	INITIAL MPX CONTACT WITH BLOOD, BODY FLUIDS, OR PERSON WITH TISSUE OR SECRETIONS (MPX COMPATIBLE ILLNESS)	N
0175	2	EHQ17	OTHER WILD GAME, SPECIFY	Y	HUTNING DOG
0175	2	EHQ16	MEAT OF GAMBIAN RAT OR OTHER RODENT	N
0175	2	EHQ15	MEAT OF GROUND SQUIRREL	N
0175	2	EHQ14	MEAT OF MONKEY	N
0175	2	EHQ13	HANDLED UNCOOKED, FRESHLY BUTCHERED MEAT	Y
0175	2	EHQ11	DEAD ANIMAL	N
0175	2	EHQ12	CLEAN/DRESSED CONSUMPTION OF WILD GAME	Y
0176	1	EHQ19	INITIAL CLOSE CONTACT OF INFECTED INDIVIDUAL (HOUSEHOLD)	Y
0176	1	EHQ18	INITIAL MPX CONTACT WITH BLOOD, BODY FLUIDS, OR PERSON WITH TISSUE OR SECRETIONS (MPX COMPATIBLE ILLNESS)	N
0176	1	EHQ11	DEAD ANIMAL	N
0176	1	EHQ12	CLEAN/DRESSED CONSUMPTION OF WILD GAME	Y
0176	1	EHQ13	HANDLED UNCOOKED, FRESHLY BUTCHERED MEAT	Y
0176	1	EHQ14	MEAT OF MONKEY	N
0176	1	EHQ15	MEAT OF GROUND SQUIRREL	N
0176	1	EHQ16	MEAT OF GAMBIAN RAT OR OTHER RODENT	N
0176	1	EHQ17	OTHER WILD GAME, SPECIFY	Y	PRAIRIE DOG
0177	3	EHQ11	DEAD ANIMAL	N
0177	3	EHQ12	CLEAN/DRESSED CONSUMPTION OF WILD GAME	Y
0177	3	EHQ13	HANDLED UNCOOKED, FRESHLY BUTCHERED MEAT	Y
0177	3	EHQ14	MEAT OF MONKEY	N
0177	3	EHQ15	MEAT OF GROUND SQUIRREL	N
0177	3	EHQ16	MEAT OF GAMBIAN RAT OR OTHER RODENT	Y
0177	3	EHQ17	OTHER WILD GAME, SPECIFY	N
0177	3	EHQ18	INITIAL MPX CONTACT WITH BLOOD, BODY FLUIDS, OR PERSON WITH TISSUE OR SECRETIONS (MPX COMPATIBLE ILLNESS)	N
0177	3	EHQ19	INITIAL CLOSE CONTACT OF INFECTED INDIVIDUAL (HOUSEHOLD)	N
0178	3	EHQ14	MEAT OF MONKEY	N
0178	3	EHQ15	MEAT OF GROUND SQUIRREL	N
0178	3	EHQ16	MEAT OF GAMBIAN RAT OR OTHER RODENT	Y
0178	3	EHQ17	OTHER WILD GAME, SPECIFY	N
0178	3	EHQ18	INITIAL MPX CONTACT WITH BLOOD, BODY FLUIDS, OR PERSON WITH TISSUE OR SECRETIONS (MPX COMPATIBLE ILLNESS)	N
0178	3	EHQ19	INITIAL CLOSE CONTACT OF INFECTED INDIVIDUAL (HOUSEHOLD)	N
0178	3	EHQ11	DEAD ANIMAL	Y
0178	3	EHQ12	CLEAN/DRESSED CONSUMPTION OF WILD GAME	Y
0178	3	EHQ13	HANDLED UNCOOKED, FRESHLY BUTCHERED MEAT	Y
0179	2	EHQ11	DEAD ANIMAL	N
0179	2	EHQ13	HANDLED UNCOOKED, FRESHLY BUTCHERED MEAT	Y
0179	2	EHQ14	MEAT OF MONKEY	N
0179	2	EHQ15	MEAT OF GROUND SQUIRREL	Y
0179	2	EHQ16	MEAT OF GAMBIAN RAT OR OTHER RODENT	N
0179	2	EHQ17	OTHER WILD GAME, SPECIFY	N
0179	2	EHQ18	INITIAL MPX CONTACT WITH BLOOD, BODY FLUIDS, OR PERSON WITH TISSUE OR SECRETIONS (MPX COMPATIBLE ILLNESS)	N
0179	2	EHQ19	INITIAL CLOSE CONTACT OF INFECTED INDIVIDUAL (HOUSEHOLD)	N
0179	2	EHQ12	CLEAN/DRESSED CONSUMPTION OF WILD GAME	Y
0180	3	EHQ11	DEAD ANIMAL	N
0180	3	EHQ13	HANDLED UNCOOKED, FRESHLY BUTCHERED MEAT	Y
0180	3	EHQ14	MEAT OF MONKEY	N
0180	3	EHQ15	MEAT OF GROUND SQUIRREL	Y
0180	3	EHQ16	MEAT OF GAMBIAN RAT OR OTHER RODENT	N
0180	3	EHQ17	OTHER WILD GAME, SPECIFY	N
0180	3	EHQ18	INITIAL MPX CONTACT WITH BLOOD, BODY FLUIDS, OR PERSON WITH TISSUE OR SECRETIONS (MPX COMPATIBLE ILLNESS)	N
0180	3	EHQ19	INITIAL CLOSE CONTACT OF INFECTED INDIVIDUAL (HOUSEHOLD)	N
0180	3	EHQ12	CLEAN/DRESSED CONSUMPTION OF WILD GAME	Y
0183	3	EHQ11	DEAD ANIMAL	Y
0183	3	EHQ13	HANDLED UNCOOKED, FRESHLY BUTCHERED MEAT	N
0183	3	EHQ14	MEAT OF MONKEY	N
0183	3	EHQ15	MEAT OF GROUND SQUIRREL	Y
0183	3	EHQ16	MEAT OF GAMBIAN RAT OR OTHER RODENT	N
0183	3	EHQ17	OTHER WILD GAME, SPECIFY	N
0183	3	EHQ18	INITIAL MPX CONTACT WITH BLOOD, BODY FLUIDS, OR PERSON WITH TISSUE OR SECRETIONS (MPX COMPATIBLE ILLNESS)	N
0183	3	EHQ19	INITIAL CLOSE CONTACT OF INFECTED INDIVIDUAL (HOUSEHOLD)	N
0183	3	EHQ12	CLEAN/DRESSED CONSUMPTION OF WILD GAME	Y
0184	3	EHQ11	DEAD ANIMAL	Y
0184	3	EHQ13	HANDLED UNCOOKED, FRESHLY BUTCHERED MEAT	Y
0184	3	EHQ14	MEAT OF MONKEY	Y
0184	3	EHQ15	MEAT OF GROUND SQUIRREL	Y
0184	3	EHQ16	MEAT OF GAMBIAN RAT OR OTHER RODENT	N
0184	3	EHQ17	OTHER WILD GAME, SPECIFY	N
0184	3	EHQ18	INITIAL MPX CONTACT WITH BLOOD, BODY FLUIDS, OR PERSON WITH TISSUE OR SECRETIONS (MPX COMPATIBLE ILLNESS)	N
0184	3	EHQ19	INITIAL CLOSE CONTACT OF INFECTED INDIVIDUAL (HOUSEHOLD)	N
0184	3	EHQ12	CLEAN/DRESSED CONSUMPTION OF WILD GAME	Y
0185	1	EHQ11	DEAD ANIMAL	N
0185	1	EHQ13	HANDLED UNCOOKED, FRESHLY BUTCHERED MEAT	Y
0185	1	EHQ14	MEAT OF MONKEY	Y
0185	1	EHQ15	MEAT OF GROUND SQUIRREL	N
0185	1	EHQ16	MEAT OF GAMBIAN RAT OR OTHER RODENT	N
0185	1	EHQ17	OTHER WILD GAME, SPECIFY	N
0185	1	EHQ18	INITIAL MPX CONTACT WITH BLOOD, BODY FLUIDS, OR PERSON WITH TISSUE OR SECRETIONS (MPX COMPATIBLE ILLNESS)	N
0185	1	EHQ19	INITIAL CLOSE CONTACT OF INFECTED INDIVIDUAL (HOUSEHOLD)	N
0185	1	EHQ12	CLEAN/DRESSED CONSUMPTION OF WILD GAME	Y
0186	2	EHQ11	DEAD ANIMAL	N
0186	2	EHQ12	CLEAN/DRESSED CONSUMPTION OF WILD GAME	N
0186	2	EHQ13	HANDLED UNCOOKED, FRESHLY BUTCHERED MEAT	N
0186	2	EHQ14	MEAT OF MONKEY	N
0186	2	EHQ15	MEAT OF GROUND SQUIRREL	N
0186	2	EHQ16	MEAT OF GAMBIAN RAT OR OTHER RODENT	N
0186	2	EHQ17	OTHER WILD GAME, SPECIFY	N
0186	2	EHQ18	INITIAL MPX CONTACT WITH BLOOD, BODY FLUIDS, OR PERSON WITH TISSUE OR SECRETIONS (MPX COMPATIBLE ILLNESS)	Y
0186	2	EHQ19	INITIAL CLOSE CONTACT OF INFECTED INDIVIDUAL (HOUSEHOLD)	Y
0187	2	EHQ11	DEAD ANIMAL	N
0187	2	EHQ13	HANDLED UNCOOKED, FRESHLY BUTCHERED MEAT	Y
0187	2	EHQ14	MEAT OF MONKEY	N
0187	2	EHQ15	MEAT OF GROUND SQUIRREL	Y
0187	2	EHQ16	MEAT OF GAMBIAN RAT OR OTHER RODENT	N
0187	2	EHQ17	OTHER WILD GAME, SPECIFY	N
0187	2	EHQ18	INITIAL MPX CONTACT WITH BLOOD, BODY FLUIDS, OR PERSON WITH TISSUE OR SECRETIONS (MPX COMPATIBLE ILLNESS)	Y
0187	2	EHQ19	INITIAL CLOSE CONTACT OF INFECTED INDIVIDUAL (HOUSEHOLD)	Y
0187	2	EHQ12	CLEAN/DRESSED CONSUMPTION OF WILD GAME	Y
0188	2	EHQ11	DEAD ANIMAL	N
0188	2	EHQ12	CLEAN/DRESSED CONSUMPTION OF WILD GAME	Y
0188	2	EHQ13	HANDLED UNCOOKED, FRESHLY BUTCHERED MEAT	Y
0188	2	EHQ14	MEAT OF MONKEY	N
0188	2	EHQ15	MEAT OF GROUND SQUIRREL	Y
0188	2	EHQ16	MEAT OF GAMBIAN RAT OR OTHER RODENT	N
0188	2	EHQ17	OTHER WILD GAME, SPECIFY	N
0188	2	EHQ18	INITIAL MPX CONTACT WITH BLOOD, BODY FLUIDS, OR PERSON WITH TISSUE OR SECRETIONS (MPX COMPATIBLE ILLNESS)	N
0188	2	EHQ19	INITIAL CLOSE CONTACT OF INFECTED INDIVIDUAL (HOUSEHOLD)	N
0189	2	EHQ11	DEAD ANIMAL	N
0189	2	EHQ12	CLEAN/DRESSED CONSUMPTION OF WILD GAME	N
0189	2	EHQ13	HANDLED UNCOOKED, FRESHLY BUTCHERED MEAT	N
0189	2	EHQ14	MEAT OF MONKEY	N
0189	2	EHQ15	MEAT OF GROUND SQUIRREL	N
0189	2	EHQ16	MEAT OF GAMBIAN RAT OR OTHER RODENT	N
0189	2	EHQ17	OTHER WILD GAME, SPECIFY	N
0189	2	EHQ18	INITIAL MPX CONTACT WITH BLOOD, BODY FLUIDS, OR PERSON WITH TISSUE OR SECRETIONS (MPX COMPATIBLE ILLNESS)	Y
0189	2	EHQ19	INITIAL CLOSE CONTACT OF INFECTED INDIVIDUAL (HOUSEHOLD)	Y
0191	1	EHQ11	DEAD ANIMAL	N
0191	1	EHQ13	HANDLED UNCOOKED, FRESHLY BUTCHERED MEAT	Y
0191	1	EHQ14	MEAT OF MONKEY	N
0191	1	EHQ15	MEAT OF GROUND SQUIRREL	N
0191	1	EHQ16	MEAT OF GAMBIAN RAT OR OTHER RODENT	N
0191	1	EHQ17	OTHER WILD GAME, SPECIFY	Y
0191	1	EHQ18	INITIAL MPX CONTACT WITH BLOOD, BODY FLUIDS, OR PERSON WITH TISSUE OR SECRETIONS (MPX COMPATIBLE ILLNESS)	N
0191	1	EHQ19	INITIAL CLOSE CONTACT OF INFECTED INDIVIDUAL (HOUSEHOLD)	N
0191	1	EHQ12	CLEAN/DRESSED CONSUMPTION OF WILD GAME	Y
0192	2	EHQ11	DEAD ANIMAL	Y
0192	2	EHQ13	HANDLED UNCOOKED, FRESHLY BUTCHERED MEAT	N
0192	2	EHQ14	MEAT OF MONKEY	Y
0192	2	EHQ15	MEAT OF GROUND SQUIRREL	N
0192	2	EHQ16	MEAT OF GAMBIAN RAT OR OTHER RODENT	N
0192	2	EHQ17	OTHER WILD GAME, SPECIFY	N
0192	2	EHQ18	INITIAL MPX CONTACT WITH BLOOD, BODY FLUIDS, OR PERSON WITH TISSUE OR SECRETIONS (MPX COMPATIBLE ILLNESS)	N
0192	2	EHQ19	INITIAL CLOSE CONTACT OF INFECTED INDIVIDUAL (HOUSEHOLD)	N
0192	2	EHQ12	CLEAN/DRESSED CONSUMPTION OF WILD GAME	Y
0194	3	EHQ11	DEAD ANIMAL	N
0194	3	EHQ12	CLEAN/DRESSED CONSUMPTION OF WILD GAME	Y
0194	3	EHQ13	HANDLED UNCOOKED, FRESHLY BUTCHERED MEAT	Y
0194	3	EHQ14	MEAT OF MONKEY	Y
0194	3	EHQ15	MEAT OF GROUND SQUIRREL	N
0194	3	EHQ16	MEAT OF GAMBIAN RAT OR OTHER RODENT	N
0194	3	EHQ17	OTHER WILD GAME, SPECIFY	N
0194	3	EHQ18	INITIAL MPX CONTACT WITH BLOOD, BODY FLUIDS, OR PERSON WITH TISSUE OR SECRETIONS (MPX COMPATIBLE ILLNESS)	Y
0194	3	EHQ19	INITIAL CLOSE CONTACT OF INFECTED INDIVIDUAL (HOUSEHOLD)	Y
0195	2	EHQ11	DEAD ANIMAL	N
0195	2	EHQ13	HANDLED UNCOOKED, FRESHLY BUTCHERED MEAT	Y
0195	2	EHQ14	MEAT OF MONKEY	N
0195	2	EHQ15	MEAT OF GROUND SQUIRREL	N
0195	2	EHQ16	MEAT OF GAMBIAN RAT OR OTHER RODENT	Y
0195	2	EHQ17	OTHER WILD GAME, SPECIFY	N
0195	2	EHQ18	INITIAL MPX CONTACT WITH BLOOD, BODY FLUIDS, OR PERSON WITH TISSUE OR SECRETIONS (MPX COMPATIBLE ILLNESS)	N
0195	2	EHQ19	INITIAL CLOSE CONTACT OF INFECTED INDIVIDUAL (HOUSEHOLD)	N
0195	2	EHQ12	CLEAN/DRESSED CONSUMPTION OF WILD GAME	Y
0196	2	EHQ11	DEAD ANIMAL	N
0196	2	EHQ12	CLEAN/DRESSED CONSUMPTION OF WILD GAME	Y
0196	2	EHQ13	HANDLED UNCOOKED, FRESHLY BUTCHERED MEAT	N
0196	2	EHQ14	MEAT OF MONKEY	Y
0196	2	EHQ15	MEAT OF GROUND SQUIRREL	N
0196	2	EHQ16	MEAT OF GAMBIAN RAT OR OTHER RODENT	N
0196	2	EHQ17	OTHER WILD GAME, SPECIFY	N
0196	2	EHQ18	INITIAL MPX CONTACT WITH BLOOD, BODY FLUIDS, OR PERSON WITH TISSUE OR SECRETIONS (MPX COMPATIBLE ILLNESS)	N
0196	2	EHQ19	INITIAL CLOSE CONTACT OF INFECTED INDIVIDUAL (HOUSEHOLD)	N
0197	3	EHQ11	DEAD ANIMAL	N
0197	3	EHQ13	HANDLED UNCOOKED, FRESHLY BUTCHERED MEAT	N
0197	3	EHQ14	MEAT OF MONKEY	Y
0197	3	EHQ15	MEAT OF GROUND SQUIRREL	N
0197	3	EHQ16	MEAT OF GAMBIAN RAT OR OTHER RODENT	N
0197	3	EHQ17	OTHER WILD GAME, SPECIFY	N
0197	3	EHQ18	INITIAL MPX CONTACT WITH BLOOD, BODY FLUIDS, OR PERSON WITH TISSUE OR SECRETIONS (MPX COMPATIBLE ILLNESS)	N
0197	3	EHQ19	INITIAL CLOSE CONTACT OF INFECTED INDIVIDUAL (HOUSEHOLD)	N
0197	3	EHQ12	CLEAN/DRESSED CONSUMPTION OF WILD GAME	Y
0198	3	EHQ11	DEAD ANIMAL	N
0198	3	EHQ12	CLEAN/DRESSED CONSUMPTION OF WILD GAME	Y
0198	3	EHQ13	HANDLED UNCOOKED, FRESHLY BUTCHERED MEAT	Y
0198	3	EHQ14	MEAT OF MONKEY	N
0198	3	EHQ15	MEAT OF GROUND SQUIRREL	N
0198	3	EHQ16	MEAT OF GAMBIAN RAT OR OTHER RODENT	Y
0198	3	EHQ17	OTHER WILD GAME, SPECIFY	N
0198	3	EHQ18	INITIAL MPX CONTACT WITH BLOOD, BODY FLUIDS, OR PERSON WITH TISSUE OR SECRETIONS (MPX COMPATIBLE ILLNESS)	N
0198	3	EHQ19	INITIAL CLOSE CONTACT OF INFECTED INDIVIDUAL (HOUSEHOLD)	N
0199	2	EHQ11	DEAD ANIMAL	Y
0199	2	EHQ13	HANDLED UNCOOKED, FRESHLY BUTCHERED MEAT	N
0199	2	EHQ14	MEAT OF MONKEY	Y
0199	2	EHQ15	MEAT OF GROUND SQUIRREL	N
0199	2	EHQ16	MEAT OF GAMBIAN RAT OR OTHER RODENT	N
0199	2	EHQ17	OTHER WILD GAME, SPECIFY	N
0199	2	EHQ18	INITIAL MPX CONTACT WITH BLOOD, BODY FLUIDS, OR PERSON WITH TISSUE OR SECRETIONS (MPX COMPATIBLE ILLNESS)	N
0199	2	EHQ19	INITIAL CLOSE CONTACT OF INFECTED INDIVIDUAL (HOUSEHOLD)	N
0199	2	EHQ12	CLEAN/DRESSED CONSUMPTION OF WILD GAME	Y
0200	3	EHQ11	DEAD ANIMAL	N
0200	3	EHQ13	HANDLED UNCOOKED, FRESHLY BUTCHERED MEAT	Y
0200	3	EHQ14	MEAT OF MONKEY	Y
0200	3	EHQ15	MEAT OF GROUND SQUIRREL	N
0200	3	EHQ16	MEAT OF GAMBIAN RAT OR OTHER RODENT	N
0200	3	EHQ17	OTHER WILD GAME, SPECIFY	N
0200	3	EHQ18	INITIAL MPX CONTACT WITH BLOOD, BODY FLUIDS, OR PERSON WITH TISSUE OR SECRETIONS (MPX COMPATIBLE ILLNESS)	N
0200	3	EHQ19	INITIAL CLOSE CONTACT OF INFECTED INDIVIDUAL (HOUSEHOLD)	N
0200	3	EHQ12	CLEAN/DRESSED CONSUMPTION OF WILD GAME	Y
0201	3	EHQ11	DEAD ANIMAL	N
0201	3	EHQ13	HANDLED UNCOOKED, FRESHLY BUTCHERED MEAT	N
0201	3	EHQ14	MEAT OF MONKEY	N
0201	3	EHQ15	MEAT OF GROUND SQUIRREL	N
0201	3	EHQ16	MEAT OF GAMBIAN RAT OR OTHER RODENT	N
0201	3	EHQ17	OTHER WILD GAME, SPECIFY	N
0201	3	EHQ18	INITIAL MPX CONTACT WITH BLOOD, BODY FLUIDS, OR PERSON WITH TISSUE OR SECRETIONS (MPX COMPATIBLE ILLNESS)	Y
0201	3	EHQ19	INITIAL CLOSE CONTACT OF INFECTED INDIVIDUAL (HOUSEHOLD)	Y
0201	3	EHQ12	CLEAN/DRESSED CONSUMPTION OF WILD GAME	N
0202	3	EHQ11	DEAD ANIMAL	N
0202	3	EHQ13	HANDLED UNCOOKED, FRESHLY BUTCHERED MEAT	Y
0202	3	EHQ14	MEAT OF MONKEY	Y
0202	3	EHQ15	MEAT OF GROUND SQUIRREL	N
0202	3	EHQ16	MEAT OF GAMBIAN RAT OR OTHER RODENT	N
0202	3	EHQ17	OTHER WILD GAME, SPECIFY	N
0202	3	EHQ18	INITIAL MPX CONTACT WITH BLOOD, BODY FLUIDS, OR PERSON WITH TISSUE OR SECRETIONS (MPX COMPATIBLE ILLNESS)	N
0202	3	EHQ19	INITIAL CLOSE CONTACT OF INFECTED INDIVIDUAL (HOUSEHOLD)	N
0202	3	EHQ12	CLEAN/DRESSED CONSUMPTION OF WILD GAME	Y
0203	3	EHQ11	DEAD ANIMAL	Y
0203	3	EHQ17	OTHER WILD GAME, SPECIFY	N
0203	3	EHQ13	HANDLED UNCOOKED, FRESHLY BUTCHERED MEAT	N
0203	3	EHQ14	MEAT OF MONKEY	Y
0203	3	EHQ15	MEAT OF GROUND SQUIRREL	N
0203	3	EHQ18	INITIAL MPX CONTACT WITH BLOOD, BODY FLUIDS, OR PERSON WITH TISSUE OR SECRETIONS (MPX COMPATIBLE ILLNESS)	N
0203	3	EHQ19	INITIAL CLOSE CONTACT OF INFECTED INDIVIDUAL (HOUSEHOLD)	N
0203	3	EHQ16	MEAT OF GAMBIAN RAT OR OTHER RODENT	N
0203	3	EHQ12	CLEAN/DRESSED CONSUMPTION OF WILD GAME	Y
0204	3	EHQ11	DEAD ANIMAL	N
0204	3	EHQ12	CLEAN/DRESSED CONSUMPTION OF WILD GAME	Y
0204	3	EHQ13	HANDLED UNCOOKED, FRESHLY BUTCHERED MEAT	Y
0204	3	EHQ14	MEAT OF MONKEY	N
0204	3	EHQ15	MEAT OF GROUND SQUIRREL	N
0204	3	EHQ16	MEAT OF GAMBIAN RAT OR OTHER RODENT	Y
0204	3	EHQ17	OTHER WILD GAME, SPECIFY	N
0204	3	EHQ18	INITIAL MPX CONTACT WITH BLOOD, BODY FLUIDS, OR PERSON WITH TISSUE OR SECRETIONS (MPX COMPATIBLE ILLNESS)	N
0204	3	EHQ19	INITIAL CLOSE CONTACT OF INFECTED INDIVIDUAL (HOUSEHOLD)	N
0205	3	EHQ11	DEAD ANIMAL	N
0205	3	EHQ13	HANDLED UNCOOKED, FRESHLY BUTCHERED MEAT	Y
0205	3	EHQ14	MEAT OF MONKEY	Y
0205	3	EHQ15	MEAT OF GROUND SQUIRREL	N
0205	3	EHQ16	MEAT OF GAMBIAN RAT OR OTHER RODENT	N
0205	3	EHQ17	OTHER WILD GAME, SPECIFY	N
0205	3	EHQ18	INITIAL MPX CONTACT WITH BLOOD, BODY FLUIDS, OR PERSON WITH TISSUE OR SECRETIONS (MPX COMPATIBLE ILLNESS)	N
0205	3	EHQ19	INITIAL CLOSE CONTACT OF INFECTED INDIVIDUAL (HOUSEHOLD)	N
0205	3	EHQ12	CLEAN/DRESSED CONSUMPTION OF WILD GAME	Y
0206	3	EHQ14	MEAT OF MONKEY	N
0206	3	EHQ13	HANDLED UNCOOKED, FRESHLY BUTCHERED MEAT	Y
0206	3	EHQ16	MEAT OF GAMBIAN RAT OR OTHER RODENT	N
0206	3	EHQ17	OTHER WILD GAME, SPECIFY	Y	HARE
0206	3	EHQ18	INITIAL MPX CONTACT WITH BLOOD, BODY FLUIDS, OR PERSON WITH TISSUE OR SECRETIONS (MPX COMPATIBLE ILLNESS)	N
0206	3	EHQ19	INITIAL CLOSE CONTACT OF INFECTED INDIVIDUAL (HOUSEHOLD)	N
0206	3	EHQ11	DEAD ANIMAL	N
0206	3	EHQ12	CLEAN/DRESSED CONSUMPTION OF WILD GAME	Y
0206	3	EHQ15	MEAT OF GROUND SQUIRREL	N
0207	2	EHQ11	DEAD ANIMAL	N
0207	2	EHQ13	HANDLED UNCOOKED, FRESHLY BUTCHERED MEAT	Y
0207	2	EHQ14	MEAT OF MONKEY	Y
0207	2	EHQ15	MEAT OF GROUND SQUIRREL	N
0207	2	EHQ16	MEAT OF GAMBIAN RAT OR OTHER RODENT	N
0207	2	EHQ17	OTHER WILD GAME, SPECIFY	N
0207	2	EHQ18	INITIAL MPX CONTACT WITH BLOOD, BODY FLUIDS, OR PERSON WITH TISSUE OR SECRETIONS (MPX COMPATIBLE ILLNESS)	N
0207	2	EHQ19	INITIAL CLOSE CONTACT OF INFECTED INDIVIDUAL (HOUSEHOLD)	N
0207	2	EHQ12	CLEAN/DRESSED CONSUMPTION OF WILD GAME	Y
0208	3	EHQ11	DEAD ANIMAL	N
0208	3	EHQ13	HANDLED UNCOOKED, FRESHLY BUTCHERED MEAT	Y
0208	3	EHQ14	MEAT OF MONKEY	N
0208	3	EHQ15	MEAT OF GROUND SQUIRREL	Y
0208	3	EHQ16	MEAT OF GAMBIAN RAT OR OTHER RODENT	N
0208	3	EHQ17	OTHER WILD GAME, SPECIFY	N
0208	3	EHQ18	INITIAL MPX CONTACT WITH BLOOD, BODY FLUIDS, OR PERSON WITH TISSUE OR SECRETIONS (MPX COMPATIBLE ILLNESS)	N
0208	3	EHQ19	INITIAL CLOSE CONTACT OF INFECTED INDIVIDUAL (HOUSEHOLD)	N
0208	3	EHQ12	CLEAN/DRESSED CONSUMPTION OF WILD GAME	Y
0209	3	EHQ11	DEAD ANIMAL	N
0209	3	EHQ12	CLEAN/DRESSED CONSUMPTION OF WILD GAME	N
0209	3	EHQ13	HANDLED UNCOOKED, FRESHLY BUTCHERED MEAT	N
0209	3	EHQ14	MEAT OF MONKEY	N
0209	3	EHQ15	MEAT OF GROUND SQUIRREL	N
0209	3	EHQ16	MEAT OF GAMBIAN RAT OR OTHER RODENT	N
0209	3	EHQ17	OTHER WILD GAME, SPECIFY	N
0209	3	EHQ18	INITIAL MPX CONTACT WITH BLOOD, BODY FLUIDS, OR PERSON WITH TISSUE OR SECRETIONS (MPX COMPATIBLE ILLNESS)	Y
0209	3	EHQ19	INITIAL CLOSE CONTACT OF INFECTED INDIVIDUAL (HOUSEHOLD)	Y
0210	2	EHQ11	DEAD ANIMAL	N
0210	2	EHQ13	HANDLED UNCOOKED, FRESHLY BUTCHERED MEAT	Y
0210	2	EHQ14	MEAT OF MONKEY	Y
0210	2	EHQ15	MEAT OF GROUND SQUIRREL	N
0210	2	EHQ16	MEAT OF GAMBIAN RAT OR OTHER RODENT	N
0210	2	EHQ17	OTHER WILD GAME, SPECIFY	N
0210	2	EHQ18	INITIAL MPX CONTACT WITH BLOOD, BODY FLUIDS, OR PERSON WITH TISSUE OR SECRETIONS (MPX COMPATIBLE ILLNESS)	N
0210	2	EHQ19	INITIAL CLOSE CONTACT OF INFECTED INDIVIDUAL (HOUSEHOLD)	N
0210	2	EHQ12	CLEAN/DRESSED CONSUMPTION OF WILD GAME	Y
0211	3	EHQ11	DEAD ANIMAL	N
0211	3	EHQ12	CLEAN/DRESSED CONSUMPTION OF WILD GAME	Y
0211	3	EHQ13	HANDLED UNCOOKED, FRESHLY BUTCHERED MEAT	Y
0211	3	EHQ14	MEAT OF MONKEY	Y
0211	3	EHQ15	MEAT OF GROUND SQUIRREL	N
0211	3	EHQ16	MEAT OF GAMBIAN RAT OR OTHER RODENT	N
0211	3	EHQ17	OTHER WILD GAME, SPECIFY	N
0211	3	EHQ18	INITIAL MPX CONTACT WITH BLOOD, BODY FLUIDS, OR PERSON WITH TISSUE OR SECRETIONS (MPX COMPATIBLE ILLNESS)	Y
0211	3	EHQ19	INITIAL CLOSE CONTACT OF INFECTED INDIVIDUAL (HOUSEHOLD)	Y
0212	2	EHQ15	MEAT OF GROUND SQUIRREL	N
0212	2	EHQ14	MEAT OF MONKEY	Y
0212	2	EHQ17	OTHER WILD GAME, SPECIFY	N
0212	2	EHQ18	INITIAL MPX CONTACT WITH BLOOD, BODY FLUIDS, OR PERSON WITH TISSUE OR SECRETIONS (MPX COMPATIBLE ILLNESS)	N
0212	2	EHQ19	INITIAL CLOSE CONTACT OF INFECTED INDIVIDUAL (HOUSEHOLD)	N
0212	2	EHQ11	DEAD ANIMAL	Y
0212	2	EHQ12	CLEAN/DRESSED CONSUMPTION OF WILD GAME	Y
0212	2	EHQ13	HANDLED UNCOOKED, FRESHLY BUTCHERED MEAT	N
0212	2	EHQ16	MEAT OF GAMBIAN RAT OR OTHER RODENT	N
0213	2	EHQ11	DEAD ANIMAL	N
0213	2	EHQ12	CLEAN/DRESSED CONSUMPTION OF WILD GAME	Y
0213	2	EHQ13	HANDLED UNCOOKED, FRESHLY BUTCHERED MEAT	Y
0213	2	EHQ14	MEAT OF MONKEY	N
0213	2	EHQ15	MEAT OF GROUND SQUIRREL	N
0213	2	EHQ16	MEAT OF GAMBIAN RAT OR OTHER RODENT	N
0213	2	EHQ17	OTHER WILD GAME, SPECIFY	Y
0213	2	EHQ18	INITIAL MPX CONTACT WITH BLOOD, BODY FLUIDS, OR PERSON WITH TISSUE OR SECRETIONS (MPX COMPATIBLE ILLNESS)	N
0213	2	EHQ19	INITIAL CLOSE CONTACT OF INFECTED INDIVIDUAL (HOUSEHOLD)	N
0214	3	EHQ11	DEAD ANIMAL	N
0214	3	EHQ13	HANDLED UNCOOKED, FRESHLY BUTCHERED MEAT	Y
0214	3	EHQ14	MEAT OF MONKEY	Y
0214	3	EHQ15	MEAT OF GROUND SQUIRREL	N
0214	3	EHQ16	MEAT OF GAMBIAN RAT OR OTHER RODENT	N
0214	3	EHQ17	OTHER WILD GAME, SPECIFY	N
0214	3	EHQ18	INITIAL MPX CONTACT WITH BLOOD, BODY FLUIDS, OR PERSON WITH TISSUE OR SECRETIONS (MPX COMPATIBLE ILLNESS)	N
0214	3	EHQ19	INITIAL CLOSE CONTACT OF INFECTED INDIVIDUAL (HOUSEHOLD)	N
0214	3	EHQ12	CLEAN/DRESSED CONSUMPTION OF WILD GAME	Y
0215	3	EHQ11	DEAD ANIMAL	N
0215	3	EHQ13	HANDLED UNCOOKED, FRESHLY BUTCHERED MEAT	N
0215	3	EHQ14	MEAT OF MONKEY	N
0215	3	EHQ15	MEAT OF GROUND SQUIRREL	N
0215	3	EHQ16	MEAT OF GAMBIAN RAT OR OTHER RODENT	N
0215	3	EHQ17	OTHER WILD GAME, SPECIFY	N
0215	3	EHQ18	INITIAL MPX CONTACT WITH BLOOD, BODY FLUIDS, OR PERSON WITH TISSUE OR SECRETIONS (MPX COMPATIBLE ILLNESS)	Y
0215	3	EHQ19	INITIAL CLOSE CONTACT OF INFECTED INDIVIDUAL (HOUSEHOLD)	Y
0215	3	EHQ12	CLEAN/DRESSED CONSUMPTION OF WILD GAME	N
0216	3	EHQ11	DEAD ANIMAL	N
0216	3	EHQ12	CLEAN/DRESSED CONSUMPTION OF WILD GAME	N
0216	3	EHQ13	HANDLED UNCOOKED, FRESHLY BUTCHERED MEAT	N
0216	3	EHQ14	MEAT OF MONKEY	N
0216	3	EHQ15	MEAT OF GROUND SQUIRREL	N
0216	3	EHQ16	MEAT OF GAMBIAN RAT OR OTHER RODENT	N
0216	3	EHQ17	OTHER WILD GAME, SPECIFY	N
0216	3	EHQ18	INITIAL MPX CONTACT WITH BLOOD, BODY FLUIDS, OR PERSON WITH TISSUE OR SECRETIONS (MPX COMPATIBLE ILLNESS)	Y
0216	3	EHQ19	INITIAL CLOSE CONTACT OF INFECTED INDIVIDUAL (HOUSEHOLD)	Y
0217	1	EHQ16	MEAT OF GAMBIAN RAT OR OTHER RODENT	Y
0217	1	EHQ15	MEAT OF GROUND SQUIRREL	N
0217	1	EHQ18	INITIAL MPX CONTACT WITH BLOOD, BODY FLUIDS, OR PERSON WITH TISSUE OR SECRETIONS (MPX COMPATIBLE ILLNESS)	N
0217	1	EHQ19	INITIAL CLOSE CONTACT OF INFECTED INDIVIDUAL (HOUSEHOLD)	N
0217	1	EHQ11	DEAD ANIMAL	N
0217	1	EHQ12	CLEAN/DRESSED CONSUMPTION OF WILD GAME	Y
0217	1	EHQ13	HANDLED UNCOOKED, FRESHLY BUTCHERED MEAT	Y
0217	1	EHQ14	MEAT OF MONKEY	N
0217	1	EHQ17	OTHER WILD GAME, SPECIFY	N
0218	3	EHQ11	DEAD ANIMAL	N
0218	3	EHQ13	HANDLED UNCOOKED, FRESHLY BUTCHERED MEAT	Y
0218	3	EHQ14	MEAT OF MONKEY	Y
0218	3	EHQ15	MEAT OF GROUND SQUIRREL	N
0218	3	EHQ16	MEAT OF GAMBIAN RAT OR OTHER RODENT	N
0218	3	EHQ17	OTHER WILD GAME, SPECIFY	N
0218	3	EHQ18	INITIAL MPX CONTACT WITH BLOOD, BODY FLUIDS, OR PERSON WITH TISSUE OR SECRETIONS (MPX COMPATIBLE ILLNESS)	N
0218	3	EHQ19	INITIAL CLOSE CONTACT OF INFECTED INDIVIDUAL (HOUSEHOLD)	N
0218	3	EHQ12	CLEAN/DRESSED CONSUMPTION OF WILD GAME	Y
0219	2	EHQ11	DEAD ANIMAL	N
0219	2	EHQ13	HANDLED UNCOOKED, FRESHLY BUTCHERED MEAT	Y
0219	2	EHQ14	MEAT OF MONKEY	N
0219	2	EHQ15	MEAT OF GROUND SQUIRREL	Y
0219	2	EHQ16	MEAT OF GAMBIAN RAT OR OTHER RODENT	N
0219	2	EHQ17	OTHER WILD GAME, SPECIFY	N
0219	2	EHQ18	INITIAL MPX CONTACT WITH BLOOD, BODY FLUIDS, OR PERSON WITH TISSUE OR SECRETIONS (MPX COMPATIBLE ILLNESS)	N
0219	2	EHQ19	INITIAL CLOSE CONTACT OF INFECTED INDIVIDUAL (HOUSEHOLD)	N
0219	2	EHQ12	CLEAN/DRESSED CONSUMPTION OF WILD GAME	Y
0220	3	EHQ11	DEAD ANIMAL	N
0220	3	EHQ12	CLEAN/DRESSED CONSUMPTION OF WILD GAME	N
0220	3	EHQ13	HANDLED UNCOOKED, FRESHLY BUTCHERED MEAT	Y
0220	3	EHQ14	MEAT OF MONKEY	N
0220	3	EHQ15	MEAT OF GROUND SQUIRREL	Y
0220	3	EHQ16	MEAT OF GAMBIAN RAT OR OTHER RODENT	N
0220	3	EHQ17	OTHER WILD GAME, SPECIFY	N
0220	3	EHQ18	INITIAL MPX CONTACT WITH BLOOD, BODY FLUIDS, OR PERSON WITH TISSUE OR SECRETIONS (MPX COMPATIBLE ILLNESS)	N
0220	3	EHQ19	INITIAL CLOSE CONTACT OF INFECTED INDIVIDUAL (HOUSEHOLD)	N
0221	3	EHQ11	DEAD ANIMAL	N
0221	3	EHQ12	CLEAN/DRESSED CONSUMPTION OF WILD GAME	Y
0221	3	EHQ13	HANDLED UNCOOKED, FRESHLY BUTCHERED MEAT	Y
0221	3	EHQ14	MEAT OF MONKEY	Y
0221	3	EHQ15	MEAT OF GROUND SQUIRREL	N
0221	3	EHQ16	MEAT OF GAMBIAN RAT OR OTHER RODENT	N
0221	3	EHQ17	OTHER WILD GAME, SPECIFY	N
0221	3	EHQ18	INITIAL MPX CONTACT WITH BLOOD, BODY FLUIDS, OR PERSON WITH TISSUE OR SECRETIONS (MPX COMPATIBLE ILLNESS)	N
0221	3	EHQ19	INITIAL CLOSE CONTACT OF INFECTED INDIVIDUAL (HOUSEHOLD)	N
0223	1	EHQ11	DEAD ANIMAL	N
0223	1	EHQ12	CLEAN/DRESSED CONSUMPTION OF WILD GAME	Y
0223	1	EHQ13	HANDLED UNCOOKED, FRESHLY BUTCHERED MEAT	Y
0223	1	EHQ14	MEAT OF MONKEY	Y
0223	1	EHQ15	MEAT OF GROUND SQUIRREL	N
0223	1	EHQ16	MEAT OF GAMBIAN RAT OR OTHER RODENT	N
0223	1	EHQ17	OTHER WILD GAME, SPECIFY	N
0223	1	EHQ18	INITIAL MPX CONTACT WITH BLOOD, BODY FLUIDS, OR PERSON WITH TISSUE OR SECRETIONS (MPX COMPATIBLE ILLNESS)	N
0223	1	EHQ19	INITIAL CLOSE CONTACT OF INFECTED INDIVIDUAL (HOUSEHOLD)	N
0224	2	EHQ11	DEAD ANIMAL	N
0224	2	EHQ13	HANDLED UNCOOKED, FRESHLY BUTCHERED MEAT	Y
0224	2	EHQ14	MEAT OF MONKEY	N
0224	2	EHQ15	MEAT OF GROUND SQUIRREL	N
0224	2	EHQ16	MEAT OF GAMBIAN RAT OR OTHER RODENT	N
0224	2	EHQ17	OTHER WILD GAME, SPECIFY	N
0224	2	EHQ18	INITIAL MPX CONTACT WITH BLOOD, BODY FLUIDS, OR PERSON WITH TISSUE OR SECRETIONS (MPX COMPATIBLE ILLNESS)	Y
0224	2	EHQ19	INITIAL CLOSE CONTACT OF INFECTED INDIVIDUAL (HOUSEHOLD)	Y
0224	2	EHQ12	CLEAN/DRESSED CONSUMPTION OF WILD GAME	Y
0225	1	EHQ14	MEAT OF MONKEY	N
0225	1	EHQ13	HANDLED UNCOOKED, FRESHLY BUTCHERED MEAT	N
0225	1	EHQ16	MEAT OF GAMBIAN RAT OR OTHER RODENT	N
0225	1	EHQ17	OTHER WILD GAME, SPECIFY	N
0225	1	EHQ18	INITIAL MPX CONTACT WITH BLOOD, BODY FLUIDS, OR PERSON WITH TISSUE OR SECRETIONS (MPX COMPATIBLE ILLNESS)	Y
0225	1	EHQ19	INITIAL CLOSE CONTACT OF INFECTED INDIVIDUAL (HOUSEHOLD)	Y
0225	1	EHQ11	DEAD ANIMAL	N
0225	1	EHQ12	CLEAN/DRESSED CONSUMPTION OF WILD GAME	N
0225	1	EHQ15	MEAT OF GROUND SQUIRREL	N
0226	2	EHQ18	INITIAL MPX CONTACT WITH BLOOD, BODY FLUIDS, OR PERSON WITH TISSUE OR SECRETIONS (MPX COMPATIBLE ILLNESS)	N
0226	2	EHQ19	INITIAL CLOSE CONTACT OF INFECTED INDIVIDUAL (HOUSEHOLD)	N
0226	2	EHQ11	DEAD ANIMAL	N
0226	2	EHQ12	CLEAN/DRESSED CONSUMPTION OF WILD GAME	Y
0226	2	EHQ13	HANDLED UNCOOKED, FRESHLY BUTCHERED MEAT	Y
0226	2	EHQ14	MEAT OF MONKEY	N
0226	2	EHQ15	MEAT OF GROUND SQUIRREL	Y
0226	2	EHQ16	MEAT OF GAMBIAN RAT OR OTHER RODENT	N
0226	2	EHQ17	OTHER WILD GAME, SPECIFY	N
0227	1	EHQ11	DEAD ANIMAL	N
0227	1	EHQ12	CLEAN/DRESSED CONSUMPTION OF WILD GAME	N
0227	1	EHQ13	HANDLED UNCOOKED, FRESHLY BUTCHERED MEAT	N
0227	1	EHQ14	MEAT OF MONKEY	N
0227	1	EHQ15	MEAT OF GROUND SQUIRREL	N
0227	1	EHQ16	MEAT OF GAMBIAN RAT OR OTHER RODENT	N
0227	1	EHQ17	OTHER WILD GAME, SPECIFY	N
0227	1	EHQ18	INITIAL MPX CONTACT WITH BLOOD, BODY FLUIDS, OR PERSON WITH TISSUE OR SECRETIONS (MPX COMPATIBLE ILLNESS)	Y
0227	1	EHQ19	INITIAL CLOSE CONTACT OF INFECTED INDIVIDUAL (HOUSEHOLD)	Y
0228	3	EHQ19	INITIAL CLOSE CONTACT OF INFECTED INDIVIDUAL (HOUSEHOLD)	N
0228	3	EHQ18	INITIAL MPX CONTACT WITH BLOOD, BODY FLUIDS, OR PERSON WITH TISSUE OR SECRETIONS (MPX COMPATIBLE ILLNESS)	N
0228	3	EHQ17	OTHER WILD GAME, SPECIFY	N
0228	3	EHQ16	MEAT OF GAMBIAN RAT OR OTHER RODENT	N
0228	3	EHQ15	MEAT OF GROUND SQUIRREL	N
0228	3	EHQ14	MEAT OF MONKEY	Y
0228	3	EHQ13	HANDLED UNCOOKED, FRESHLY BUTCHERED MEAT	N
0228	3	EHQ12	CLEAN/DRESSED CONSUMPTION OF WILD GAME	Y
0228	3	EHQ11	DEAD ANIMAL	Y
0230	3	EHQ11	DEAD ANIMAL	N
0230	3	EHQ12	CLEAN/DRESSED CONSUMPTION OF WILD GAME	Y
0230	3	EHQ13	HANDLED UNCOOKED, FRESHLY BUTCHERED MEAT	Y
0230	3	EHQ14	MEAT OF MONKEY	N
0230	3	EHQ15	MEAT OF GROUND SQUIRREL	Y
0230	3	EHQ16	MEAT OF GAMBIAN RAT OR OTHER RODENT	N
0230	3	EHQ17	OTHER WILD GAME, SPECIFY	N
0230	3	EHQ18	INITIAL MPX CONTACT WITH BLOOD, BODY FLUIDS, OR PERSON WITH TISSUE OR SECRETIONS (MPX COMPATIBLE ILLNESS)	N
0230	3	EHQ19	INITIAL CLOSE CONTACT OF INFECTED INDIVIDUAL (HOUSEHOLD)	N
0231	1	EHQ19	INITIAL CLOSE CONTACT OF INFECTED INDIVIDUAL (HOUSEHOLD)	Y
0231	1	EHQ18	INITIAL MPX CONTACT WITH BLOOD, BODY FLUIDS, OR PERSON WITH TISSUE OR SECRETIONS (MPX COMPATIBLE ILLNESS)	Y
0231	1	EHQ11	DEAD ANIMAL	N
0231	1	EHQ12	CLEAN/DRESSED CONSUMPTION OF WILD GAME	Y
0231	1	EHQ13	HANDLED UNCOOKED, FRESHLY BUTCHERED MEAT	Y
0231	1	EHQ14	MEAT OF MONKEY	N
0231	1	EHQ15	MEAT OF GROUND SQUIRREL	Y
0231	1	EHQ16	MEAT OF GAMBIAN RAT OR OTHER RODENT	N
0231	1	EHQ17	OTHER WILD GAME, SPECIFY	N
0233	3	EHQ11	DEAD ANIMAL	N
0233	3	EHQ12	CLEAN/DRESSED CONSUMPTION OF WILD GAME	Y
0233	3	EHQ13	HANDLED UNCOOKED, FRESHLY BUTCHERED MEAT	Y
0233	3	EHQ14	MEAT OF MONKEY	Y
0233	3	EHQ15	MEAT OF GROUND SQUIRREL	N
0233	3	EHQ16	MEAT OF GAMBIAN RAT OR OTHER RODENT	N
0233	3	EHQ17	OTHER WILD GAME, SPECIFY	N
0233	3	EHQ18	INITIAL MPX CONTACT WITH BLOOD, BODY FLUIDS, OR PERSON WITH TISSUE OR SECRETIONS (MPX COMPATIBLE ILLNESS)	N
0233	3	EHQ19	INITIAL CLOSE CONTACT OF INFECTED INDIVIDUAL (HOUSEHOLD)	N
0234	3	EHQ11	DEAD ANIMAL	Y
0234	3	EHQ12	CLEAN/DRESSED CONSUMPTION OF WILD GAME	N
0234	3	EHQ13	HANDLED UNCOOKED, FRESHLY BUTCHERED MEAT	N
0234	3	EHQ14	MEAT OF MONKEY	N
0234	3	EHQ15	MEAT OF GROUND SQUIRREL	Y
0234	3	EHQ16	MEAT OF GAMBIAN RAT OR OTHER RODENT	N
0234	3	EHQ17	OTHER WILD GAME, SPECIFY	N
0234	3	EHQ18	INITIAL MPX CONTACT WITH BLOOD, BODY FLUIDS, OR PERSON WITH TISSUE OR SECRETIONS (MPX COMPATIBLE ILLNESS)	N
0234	3	EHQ19	INITIAL CLOSE CONTACT OF INFECTED INDIVIDUAL (HOUSEHOLD)	N
0235	3	EHQ11	DEAD ANIMAL	N
0235	3	EHQ12	CLEAN/DRESSED CONSUMPTION OF WILD GAME	Y
0235	3	EHQ13	HANDLED UNCOOKED, FRESHLY BUTCHERED MEAT	Y
0235	3	EHQ14	MEAT OF MONKEY	Y
0235	3	EHQ15	MEAT OF GROUND SQUIRREL	N
0235	3	EHQ16	MEAT OF GAMBIAN RAT OR OTHER RODENT	N
0235	3	EHQ17	OTHER WILD GAME, SPECIFY	N
0235	3	EHQ18	INITIAL MPX CONTACT WITH BLOOD, BODY FLUIDS, OR PERSON WITH TISSUE OR SECRETIONS (MPX COMPATIBLE ILLNESS)	N
0235	3	EHQ19	INITIAL CLOSE CONTACT OF INFECTED INDIVIDUAL (HOUSEHOLD)	N
0236	2	EHQ13	HANDLED UNCOOKED, FRESHLY BUTCHERED MEAT	N
0236	2	EHQ12	CLEAN/DRESSED CONSUMPTION OF WILD GAME	N
0236	2	EHQ15	MEAT OF GROUND SQUIRREL	Y
0236	2	EHQ16	MEAT OF GAMBIAN RAT OR OTHER RODENT	N
0236	2	EHQ17	OTHER WILD GAME, SPECIFY	N
0236	2	EHQ18	INITIAL MPX CONTACT WITH BLOOD, BODY FLUIDS, OR PERSON WITH TISSUE OR SECRETIONS (MPX COMPATIBLE ILLNESS)	N
0236	2	EHQ19	INITIAL CLOSE CONTACT OF INFECTED INDIVIDUAL (HOUSEHOLD)	Y
0236	2	EHQ11	DEAD ANIMAL	Y
0236	2	EHQ14	MEAT OF MONKEY	N
0237	2	EHQ11	DEAD ANIMAL	Y
0237	2	EHQ13	HANDLED UNCOOKED, FRESHLY BUTCHERED MEAT	N
0237	2	EHQ14	MEAT OF MONKEY	N
0237	2	EHQ15	MEAT OF GROUND SQUIRREL	Y
0237	2	EHQ16	MEAT OF GAMBIAN RAT OR OTHER RODENT	N
0237	2	EHQ17	OTHER WILD GAME, SPECIFY	N
0237	2	EHQ18	INITIAL MPX CONTACT WITH BLOOD, BODY FLUIDS, OR PERSON WITH TISSUE OR SECRETIONS (MPX COMPATIBLE ILLNESS)	N
0237	2	EHQ19	INITIAL CLOSE CONTACT OF INFECTED INDIVIDUAL (HOUSEHOLD)	Y
0237	2	EHQ12	CLEAN/DRESSED CONSUMPTION OF WILD GAME	N
0238	1	EHQ11	DEAD ANIMAL	Y
0238	1	EHQ13	HANDLED UNCOOKED, FRESHLY BUTCHERED MEAT	N
0238	1	EHQ14	MEAT OF MONKEY	N
0238	1	EHQ15	MEAT OF GROUND SQUIRREL	Y
0238	1	EHQ16	MEAT OF GAMBIAN RAT OR OTHER RODENT	N
0238	1	EHQ17	OTHER WILD GAME, SPECIFY	N
0238	1	EHQ18	INITIAL MPX CONTACT WITH BLOOD, BODY FLUIDS, OR PERSON WITH TISSUE OR SECRETIONS (MPX COMPATIBLE ILLNESS)	N
0238	1	EHQ19	INITIAL CLOSE CONTACT OF INFECTED INDIVIDUAL (HOUSEHOLD)	N
0238	1	EHQ12	CLEAN/DRESSED CONSUMPTION OF WILD GAME	N
0239	2	EHQ11	DEAD ANIMAL	Y
0239	2	EHQ13	HANDLED UNCOOKED, FRESHLY BUTCHERED MEAT	N
0239	2	EHQ14	MEAT OF MONKEY	N
0239	2	EHQ15	MEAT OF GROUND SQUIRREL	Y
0239	2	EHQ16	MEAT OF GAMBIAN RAT OR OTHER RODENT	N
0239	2	EHQ17	OTHER WILD GAME, SPECIFY	N
0239	2	EHQ18	INITIAL MPX CONTACT WITH BLOOD, BODY FLUIDS, OR PERSON WITH TISSUE OR SECRETIONS (MPX COMPATIBLE ILLNESS)	N
0239	2	EHQ19	INITIAL CLOSE CONTACT OF INFECTED INDIVIDUAL (HOUSEHOLD)	N
0239	2	EHQ12	CLEAN/DRESSED CONSUMPTION OF WILD GAME	N
0240	3	EHQ11	DEAD ANIMAL	Y
0240	3	EHQ13	HANDLED UNCOOKED, FRESHLY BUTCHERED MEAT	N
0240	3	EHQ14	MEAT OF MONKEY	N
0240	3	EHQ15	MEAT OF GROUND SQUIRREL	Y
0240	3	EHQ16	MEAT OF GAMBIAN RAT OR OTHER RODENT	N
0240	3	EHQ17	OTHER WILD GAME, SPECIFY	N
0240	3	EHQ18	INITIAL MPX CONTACT WITH BLOOD, BODY FLUIDS, OR PERSON WITH TISSUE OR SECRETIONS (MPX COMPATIBLE ILLNESS)	N
0240	3	EHQ19	INITIAL CLOSE CONTACT OF INFECTED INDIVIDUAL (HOUSEHOLD)	Y
0240	3	EHQ12	CLEAN/DRESSED CONSUMPTION OF WILD GAME	N
0241	3	EHQ12	CLEAN/DRESSED CONSUMPTION OF WILD GAME	N
0241	3	EHQ11	DEAD ANIMAL	Y
0241	3	EHQ14	MEAT OF MONKEY	N
0241	3	EHQ15	MEAT OF GROUND SQUIRREL	Y
0241	3	EHQ16	MEAT OF GAMBIAN RAT OR OTHER RODENT	N
0241	3	EHQ17	OTHER WILD GAME, SPECIFY	N
0241	3	EHQ18	INITIAL MPX CONTACT WITH BLOOD, BODY FLUIDS, OR PERSON WITH TISSUE OR SECRETIONS (MPX COMPATIBLE ILLNESS)	N
0241	3	EHQ19	INITIAL CLOSE CONTACT OF INFECTED INDIVIDUAL (HOUSEHOLD)	N
0241	3	EHQ13	HANDLED UNCOOKED, FRESHLY BUTCHERED MEAT	N
0242	3	EHQ11	DEAD ANIMAL	N
0242	3	EHQ12	CLEAN/DRESSED CONSUMPTION OF WILD GAME	N
0242	3	EHQ13	HANDLED UNCOOKED, FRESHLY BUTCHERED MEAT	N
0242	3	EHQ14	MEAT OF MONKEY	N
0242	3	EHQ15	MEAT OF GROUND SQUIRREL	N
0242	3	EHQ16	MEAT OF GAMBIAN RAT OR OTHER RODENT	N
0242	3	EHQ17	OTHER WILD GAME, SPECIFY	Y	HARE
0242	3	EHQ18	INITIAL MPX CONTACT WITH BLOOD, BODY FLUIDS, OR PERSON WITH TISSUE OR SECRETIONS (MPX COMPATIBLE ILLNESS)	N
0242	3	EHQ19	INITIAL CLOSE CONTACT OF INFECTED INDIVIDUAL (HOUSEHOLD)	Y
0243	3	EHQ11	DEAD ANIMAL	Y
0243	3	EHQ13	HANDLED UNCOOKED, FRESHLY BUTCHERED MEAT	N
0243	3	EHQ14	MEAT OF MONKEY	Y
0243	3	EHQ15	MEAT OF GROUND SQUIRREL	N
0243	3	EHQ16	MEAT OF GAMBIAN RAT OR OTHER RODENT	N
0243	3	EHQ17	OTHER WILD GAME, SPECIFY	N
0243	3	EHQ18	INITIAL MPX CONTACT WITH BLOOD, BODY FLUIDS, OR PERSON WITH TISSUE OR SECRETIONS (MPX COMPATIBLE ILLNESS)	N
0243	3	EHQ19	INITIAL CLOSE CONTACT OF INFECTED INDIVIDUAL (HOUSEHOLD)	N
0243	3	EHQ12	CLEAN/DRESSED CONSUMPTION OF WILD GAME	Y
0245	2	EHQ11	DEAD ANIMAL	Y
0245	2	EHQ13	HANDLED UNCOOKED, FRESHLY BUTCHERED MEAT	N
0245	2	EHQ14	MEAT OF MONKEY	N
0245	2	EHQ15	MEAT OF GROUND SQUIRREL	Y
0245	2	EHQ16	MEAT OF GAMBIAN RAT OR OTHER RODENT	N
0245	2	EHQ17	OTHER WILD GAME, SPECIFY	N
0245	2	EHQ18	INITIAL MPX CONTACT WITH BLOOD, BODY FLUIDS, OR PERSON WITH TISSUE OR SECRETIONS (MPX COMPATIBLE ILLNESS)	N
0245	2	EHQ19	INITIAL CLOSE CONTACT OF INFECTED INDIVIDUAL (HOUSEHOLD)	Y
0245	2	EHQ12	CLEAN/DRESSED CONSUMPTION OF WILD GAME	N
0247	3	EHQ13	HANDLED UNCOOKED, FRESHLY BUTCHERED MEAT	Y
0247	3	EHQ14	MEAT OF MONKEY	Y
0247	3	EHQ15	MEAT OF GROUND SQUIRREL	N
0247	3	EHQ16	MEAT OF GAMBIAN RAT OR OTHER RODENT	N
0247	3	EHQ17	OTHER WILD GAME, SPECIFY	N
0247	3	EHQ18	INITIAL MPX CONTACT WITH BLOOD, BODY FLUIDS, OR PERSON WITH TISSUE OR SECRETIONS (MPX COMPATIBLE ILLNESS)	N
0247	3	EHQ19	INITIAL CLOSE CONTACT OF INFECTED INDIVIDUAL (HOUSEHOLD)	N
0247	3	EHQ11	DEAD ANIMAL	N
0247	3	EHQ12	CLEAN/DRESSED CONSUMPTION OF WILD GAME	Y
0248	2	EHQ19	INITIAL CLOSE CONTACT OF INFECTED INDIVIDUAL (HOUSEHOLD)	Y
0248	2	EHQ18	INITIAL MPX CONTACT WITH BLOOD, BODY FLUIDS, OR PERSON WITH TISSUE OR SECRETIONS (MPX COMPATIBLE ILLNESS)	Y
0248	2	EHQ17	OTHER WILD GAME, SPECIFY	N
0248	2	EHQ16	MEAT OF GAMBIAN RAT OR OTHER RODENT	N
0248	2	EHQ15	MEAT OF GROUND SQUIRREL	N
0248	2	EHQ14	MEAT OF MONKEY	N
0248	2	EHQ13	HANDLED UNCOOKED, FRESHLY BUTCHERED MEAT	N
0248	2	EHQ12	CLEAN/DRESSED CONSUMPTION OF WILD GAME	N
0248	2	EHQ11	DEAD ANIMAL	N
0249	1	EHQ19	INITIAL CLOSE CONTACT OF INFECTED INDIVIDUAL (HOUSEHOLD)	Y
0249	1	EHQ18	INITIAL MPX CONTACT WITH BLOOD, BODY FLUIDS, OR PERSON WITH TISSUE OR SECRETIONS (MPX COMPATIBLE ILLNESS)	Y
0249	1	EHQ17	OTHER WILD GAME, SPECIFY	N
0249	1	EHQ16	MEAT OF GAMBIAN RAT OR OTHER RODENT	N
0249	1	EHQ15	MEAT OF GROUND SQUIRREL	N
0249	1	EHQ14	MEAT OF MONKEY	N
0249	1	EHQ13	HANDLED UNCOOKED, FRESHLY BUTCHERED MEAT	N
0249	1	EHQ11	DEAD ANIMAL	N
0249	1	EHQ12	CLEAN/DRESSED CONSUMPTION OF WILD GAME	N
0250	3	EHQ13	HANDLED UNCOOKED, FRESHLY BUTCHERED MEAT	N
0250	3	EHQ12	CLEAN/DRESSED CONSUMPTION OF WILD GAME	Y
0250	3	EHQ15	MEAT OF GROUND SQUIRREL	N
0250	3	EHQ16	MEAT OF GAMBIAN RAT OR OTHER RODENT	N
0250	3	EHQ17	OTHER WILD GAME, SPECIFY	N
0250	3	EHQ18	INITIAL MPX CONTACT WITH BLOOD, BODY FLUIDS, OR PERSON WITH TISSUE OR SECRETIONS (MPX COMPATIBLE ILLNESS)	N
0250	3	EHQ19	INITIAL CLOSE CONTACT OF INFECTED INDIVIDUAL (HOUSEHOLD)	N
0250	3	EHQ11	DEAD ANIMAL	N
0250	3	EHQ14	MEAT OF MONKEY	Y

## Sheet: Table 2A
cr_abnorm_d3	Patient Number	Age Category (1=<5; 2=5-11; 3>=12)	CLINICAL SYMPTOM	Abnormal Days 0-3 (0=No, 1=Yes)	Abnormal Discharge Day (0=No, 1=Yes)
N	0001	2	Abdominal Pain	0	0
Y	0001	2	Anorexia	1	0
N	0001	2	Back Pain	0	0
N	0001	2	Bleeding, Active, Various Sites	0	0
N	0001	2	Cervical Deformation	0	0
N	0001	2	Chest Pain	0	0
N	0001	2	Chills	0	0
N	0001	2	Conjunctiva redness, Eye pain, Eye discharge, etc.	0	0
Y	0001	2	Cough	1	0
N	0001	2	Diarrhea	0	0
N	0001	2	Dizziness	0	0
N	0001	2	Fever	0	0
N	0001	2	Hard Of Hearing	0	0
N	0001	2	Headache	0	0
N	0001	2	Joint Pain	0	0
Y	0001	2	Lymphadenopathy/Adenopathy	1	0
Y	0001	2	Malaise	1	0
Y	0001	2	Mouth/Throat Lesions	1	0
N	0001	2	Muscle Pain	0	0
N	0001	2	Nasal Discharge/Congestion	0	0
Y	0001	2	Rash	1	0
N	0001	2	Shortness of Breath	0	0
Y	0001	2	Sore Throat	1	0
N	0001	2	Swelling	0	0
Y	0001	2	Vomiting	1	0
N	0002	2	Abdominal Pain	0	0
Y	0002	2	Anorexia	1	0
N	0002	2	Back Pain	0	0
N	0002	2	Bleeding, Active, Various Sites	0	0
N	0002	2	Cervical Deformation	0	0
N	0002	2	Chest Pain	0	0
N	0002	2	Chills	0	0
N	0002	2	Conjunctiva redness, Eye pain, Eye discharge, etc.	0	0
Y	0002	2	Cough	1	0
N	0002	2	Diarrhea	0	0
N	0002	2	Dizziness	0	0
N	0002	2	Fever	0	0
N	0002	2	Hard Of Hearing	0	0
N	0002	2	Headache	0	0
N	0002	2	Joint Pain	0	0
Y	0002	2	Lymphadenopathy/Adenopathy	1	0
Y	0002	2	Malaise	1	0
N	0002	2	Mouth/Throat Lesions	0	0
N	0002	2	Muscle Pain	0	0
Y	0002	2	Nasal Discharge/Congestion	1	0
Y	0002	2	Rash	1	0
N	0002	2	Shortness of Breath	0	0
Y	0002	2	Sore Throat	1	0
N	0002	2	Swelling	0	0
Y	0002	2	Vomiting	1	0
N	0003	1	Abdominal Pain	0	1
Y	0003	1	Anorexia	1	0
N	0003	1	Back Pain	0	0
N	0003	1	Bleeding, Active, Various Sites	0	0
N	0003	1	Cervical Deformation	0	0
N	0003	1	Chest Pain	0	0
N	0003	1	Chills	0	0
N	0003	1	Conjunctiva redness, Eye pain, Eye discharge, etc.	0	0
Y	0003	1	Cough	1	0
N	0003	1	Diarrhea	0	1
N	0003	1	Dizziness	0	0
N	0003	1	Fever	0	0
N	0003	1	Hard Of Hearing	0	0
N	0003	1	Headache	0	0
N	0003	1	Joint Pain	0	0
Y	0003	1	Lymphadenopathy/Adenopathy	1	0
Y	0003	1	Malaise	1	0
N	0003	1	Mouth/Throat Lesions	0	0
N	0003	1	Muscle Pain	0	0
Y	0003	1	Nasal Discharge/Congestion	1	0
Y	0003	1	Rash	1	0
Y	0003	1	Shortness of Breath	1	0
Y	0003	1	Sore Throat	1	0
N	0003	1	Swelling	0	0
N	0003	1	Vomiting	0	0
N	0004	2	Abdominal Pain	0	0
N	0004	2	Anorexia	0	0
N	0004	2	Back Pain	0	0
N	0004	2	Bleeding, Active, Various Sites	0	0
N	0004	2	Cervical Deformation	0	0
N	0004	2	Chest Pain	0	0
N	0004	2	Chills	0	0
N	0004	2	Conjunctiva redness, Eye pain, Eye discharge, etc.	0	0
Y	0004	2	Cough	1	0
N	0004	2	Diarrhea	0	0
N	0004	2	Dizziness	0	0
N	0004	2	Fever	0	0
N	0004	2	Hard Of Hearing	0	0
N	0004	2	Headache	0	0
N	0004	2	Joint Pain	0	0
Y	0004	2	Lymphadenopathy/Adenopathy	1	0
Y	0004	2	Malaise	1	0
N	0004	2	Mouth/Throat Lesions	0	0
N	0004	2	Muscle Pain	0	0
Y	0004	2	Nasal Discharge/Congestion	1	0
Y	0004	2	Rash	1	0
N	0004	2	Shortness of Breath	0	0
N	0004	2	Sore Throat	0	0
N	0004	2	Swelling	0	0
N	0004	2	Vomiting	0	0
N	0005	3	Abdominal Pain	0	0
Y	0005	3	Anorexia	1	0
Y	0005	3	Back Pain	1	0
N	0005	3	Bleeding, Active, Various Sites	0	0
N	0005	3	Cervical Deformation	0	0
N	0005	3	Chest Pain	0	0
Y	0005	3	Chills	1	0
N	0005	3	Conjunctiva redness, Eye pain, Eye discharge, etc.	0	0
Y	0005	3	Cough	1	0
N	0005	3	Diarrhea	0	0
N	0005	3	Dizziness	0	0
N	0005	3	Fever	0	0
N	0005	3	Hard Of Hearing	0	0
Y	0005	3	Headache	1	0
N	0005	3	Joint Pain	0	0
N	0005	3	Lymphadenopathy/Adenopathy	0	0
Y	0005	3	Malaise	1	0
N	0005	3	Mouth/Throat Lesions	0	0
N	0005	3	Muscle Pain	0	0
N	0005	3	Nasal Discharge/Congestion	0	0
Y	0005	3	Rash	1	0
N	0005	3	Shortness of Breath	0	0
Y	0005	3	Sore Throat	1	0
N	0005	3	Swelling	0	0
N	0005	3	Vomiting	0	0
N	0006	3	Abdominal Pain	0	0
Y	0006	3	Anorexia	1	0
Y	0006	3	Back Pain	1	0
Y	0006	3	Bleeding, Active, Various Sites	1	0
N	0006	3	Cervical Deformation	0	0
N	0006	3	Chest Pain	0	0
N	0006	3	Chills	0	0
N	0006	3	Conjunctiva redness, Eye pain, Eye discharge, etc.	0	0
N	0006	3	Cough	0	0
N	0006	3	Diarrhea	0	0
N	0006	3	Dizziness	0	0
N	0006	3	Fever	0	0
N	0006	3	Hard Of Hearing	0	0
Y	0006	3	Headache	1	0
N	0006	3	Joint Pain	0	0
Y	0006	3	Lymphadenopathy/Adenopathy	1	0
Y	0006	3	Malaise	1	0
N	0006	3	Mouth/Throat Lesions	0	0
N	0006	3	Muscle Pain	0	0
N	0006	3	Nasal Discharge/Congestion	0	0
Y	0006	3	Rash	1	0
N	0006	3	Shortness of Breath	0	0
Y	0006	3	Sore Throat	1	0
N	0006	3	Swelling	0	0
N	0006	3	Vomiting	0	0
N	0007	3	Abdominal Pain	0	0
Y	0007	3	Anorexia	1	0
N	0007	3	Back Pain	0	0
N	0007	3	Bleeding, Active, Various Sites	0	0
Y	0007	3	Cervical Deformation	1	0
N	0007	3	Chest Pain	0	0
N	0007	3	Chills	0	0
N	0007	3	Conjunctiva redness, Eye pain, Eye discharge, etc.	0	0
N	0007	3	Cough	0	0
N	0007	3	Diarrhea	0	0
N	0007	3	Dizziness	0	0
N	0007	3	Fever	0	0
N	0007	3	Hard Of Hearing	0	0
N	0007	3	Headache	0	0
N	0007	3	Joint Pain	0	0
Y	0007	3	Lymphadenopathy/Adenopathy	1	0
Y	0007	3	Malaise	1	0
Y	0007	3	Mouth/Throat Lesions	1	0
N	0007	3	Muscle Pain	0	0
N	0007	3	Nasal Discharge/Congestion	0	0
Y	0007	3	Rash	1	0
N	0007	3	Shortness of Breath	0	0
Y	0007	3	Sore Throat	1	0
N	0007	3	Swelling	0	0
N	0007	3	Vomiting	0	0
N	0008	3	Abdominal Pain	0	0
Y	0008	3	Anorexia	1	0
Y	0008	3	Back Pain	1	0
N	0008	3	Bleeding, Active, Various Sites	0	0
N	0008	3	Cervical Deformation	0	0
N	0008	3	Chest Pain	0	0
Y	0008	3	Chills	1	0
N	0008	3	Conjunctiva redness, Eye pain, Eye discharge, etc.	0	0
Y	0008	3	Cough	1	0
N	0008	3	Diarrhea	0	0
N	0008	3	Dizziness	0	0
N	0008	3	Fever	0	0
N	0008	3	Hard Of Hearing	0	0
Y	0008	3	Headache	1	0
N	0008	3	Joint Pain	0	0
Y	0008	3	Lymphadenopathy/Adenopathy	1	0
Y	0008	3	Malaise	1	0
N	0008	3	Mouth/Throat Lesions	0	0
N	0008	3	Muscle Pain	0	0
N	0008	3	Nasal Discharge/Congestion	0	0
Y	0008	3	Rash	1	0
N	0008	3	Shortness of Breath	0	0
Y	0008	3	Sore Throat	1	0
N	0008	3	Swelling	0	0
N	0008	3	Vomiting	0	0
N	0009	3	Abdominal Pain	0	0
Y	0009	3	Anorexia	1	0
N	0009	3	Back Pain	0	0
Y	0009	3	Bleeding, Active, Various Sites	1	0
N	0009	3	Cervical Deformation	0	0
N	0009	3	Chest Pain	0	0
Y	0009	3	Chills	1	0
N	0009	3	Conjunctiva redness, Eye pain, Eye discharge, etc.	0	0
N	0009	3	Cough	0	0
N	0009	3	Diarrhea	0	0
N	0009	3	Dizziness	0	0
N	0009	3	Fever	0	0
N	0009	3	Hard Of Hearing	0	0
Y	0009	3	Headache	1	0
N	0009	3	Joint Pain	0	0
Y	0009	3	Lymphadenopathy/Adenopathy	1	0
Y	0009	3	Malaise	1	0
N	0009	3	Mouth/Throat Lesions	0	0
N	0009	3	Muscle Pain	0	0
N	0009	3	Nasal Discharge/Congestion	0	0
Y	0009	3	Rash	1	0
N	0009	3	Shortness of Breath	0	0
Y	0009	3	Sore Throat	1	0
N	0009	3	Swelling	0	0
N	0009	3	Vomiting	0	0
Y	0010	3	Abdominal Pain	1	0
Y	0010	3	Anorexia	1	0
N	0010	3	Back Pain	0	0
N	0010	3	Bleeding, Active, Various Sites	0	0
N	0010	3	Cervical Deformation	0	0
N	0010	3	Chest Pain	0	0
Y	0010	3	Chills	1	0
N	0010	3	Conjunctiva redness, Eye pain, Eye discharge, etc.	0	0
Y	0010	3	Cough	1	0
N	0010	3	Diarrhea	0	0
N	0010	3	Dizziness	0	0
N	0010	3	Fever	0	0
N	0010	3	Hard Of Hearing	0	0
Y	0010	3	Headache	1	0
N	0010	3	Joint Pain	0	0
Y	0010	3	Lymphadenopathy/Adenopathy	1	0
Y	0010	3	Malaise	1	0
N	0010	3	Mouth/Throat Lesions	0	0
N	0010	3	Muscle Pain	0	0
N	0010	3	Nasal Discharge/Congestion	0	0
Y	0010	3	Rash	1	0
N	0010	3	Shortness of Breath	0	0
Y	0010	3	Sore Throat	1	0
N	0010	3	Swelling	0	0
N	0010	3	Vomiting	0	0
N	0011	3	Abdominal Pain	0	0
Y	0011	3	Anorexia	1	0
Y	0011	3	Back Pain	1	0
N	0011	3	Bleeding, Active, Various Sites	0	0
N	0011	3	Cervical Deformation	0	0
N	0011	3	Chest Pain	0	0
N	0011	3	Chills	0	0
N	0011	3	Conjunctiva redness, Eye pain, Eye discharge, etc.	0	0
Y	0011	3	Cough	1	0
N	0011	3	Diarrhea	0	0
N	0011	3	Dizziness	0	0
N	0011	3	Fever	0	0
N	0011	3	Hard Of Hearing	0	0
Y	0011	3	Headache	1	0
Y	0011	3	Joint Pain	1	0
Y	0011	3	Lymphadenopathy/Adenopathy	1	0
Y	0011	3	Malaise	1	0
Y	0011	3	Mouth/Throat Lesions	1	0
Y	0011	3	Muscle Pain	1	0
N	0011	3	Nasal Discharge/Congestion	0	0
Y	0011	3	Rash	1	0
N	0011	3	Shortness of Breath	0	0
Y	0011	3	Sore Throat	1	0
N	0011	3	Swelling	0	0
N	0011	3	Vomiting	0	0
N	0014	2	Abdominal Pain	0	0
Y	0014	2	Anorexia	1	0
N	0014	2	Back Pain	0	0
N	0014	2	Bleeding, Active, Various Sites	0	0
N	0014	2	Cervical Deformation	0	0
N	0014	2	Chest Pain	0	0
Y	0014	2	Chills	1	0
N	0014	2	Conjunctiva redness, Eye pain, Eye discharge, etc.	0	0
N	0014	2	Cough	0	0
N	0014	2	Diarrhea	0	0
N	0014	2	Dizziness	0	0
N	0014	2	Fever	0	0
N	0014	2	Hard Of Hearing	0	0
N	0014	2	Headache	0	0
N	0014	2	Joint Pain	0	0
Y	0014	2	Lymphadenopathy/Adenopathy	1	0
Y	0014	2	Malaise	1	0
N	0014	2	Mouth/Throat Lesions	0	0
N	0014	2	Muscle Pain	0	0
Y	0014	2	Nasal Discharge/Congestion	1	0
Y	0014	2	Rash	1	0
N	0014	2	Shortness of Breath	0	0
Y	0014	2	Sore Throat	1	0
N	0014	2	Swelling	0	0
N	0014	2	Vomiting	0	0
N	0015	2	Abdominal Pain	0	0
N	0015	2	Anorexia	0	0
N	0015	2	Back Pain	0	0
N	0015	2	Bleeding, Active, Various Sites	0	0
N	0015	2	Cervical Deformation	0	0
N	0015	2	Chest Pain	0	0
N	0015	2	Chills	0	0
N	0015	2	Conjunctiva redness, Eye pain, Eye discharge, etc.	0	0
Y	0015	2	Cough	1	0
N	0015	2	Diarrhea	0	0
N	0015	2	Dizziness	0	0
N	0015	2	Fever	0	0
N	0015	2	Hard Of Hearing	0	0
N	0015	2	Headache	0	0
N	0015	2	Joint Pain	0	0
Y	0015	2	Lymphadenopathy/Adenopathy	1	0
N	0015	2	Malaise	0	0
N	0015	2	Mouth/Throat Lesions	0	0
N	0015	2	Muscle Pain	0	0
N	0015	2	Nasal Discharge/Congestion	0	0
Y	0015	2	Rash	1	0
N	0015	2	Shortness of Breath	0	0
N	0015	2	Sore Throat	0	0
N	0015	2	Swelling	0	0
N	0015	2	Vomiting	0	0
N	0016	2	Abdominal Pain	0	0
N	0016	2	Anorexia	0	0
N	0016	2	Back Pain	0	0
N	0016	2	Bleeding, Active, Various Sites	0	0
N	0016	2	Cervical Deformation	0	0
N	0016	2	Chest Pain	0	0
Y	0016	2	Chills	1	0
N	0016	2	Conjunctiva redness, Eye pain, Eye discharge, etc.	0	0
N	0016	2	Cough	0	0
N	0016	2	Diarrhea	0	0
N	0016	2	Dizziness	0	0
N	0016	2	Fever	0	0
N	0016	2	Hard Of Hearing	0	0
Y	0016	2	Headache	1	0
N	0016	2	Joint Pain	0	0
N	0016	2	Lymphadenopathy/Adenopathy	0	0
Y	0016	2	Malaise	1	0
N	0016	2	Mouth/Throat Lesions	0	0
N	0016	2	Muscle Pain	0	0
N	0016	2	Nasal Discharge/Congestion	0	0
Y	0016	2	Rash	1	0
N	0016	2	Shortness of Breath	0	0
N	0016	2	Sore Throat	0	0
N	0016	2	Swelling	0	0
N	0016	2	Vomiting	0	0
N	0017	3	Abdominal Pain	0	0
Y	0017	3	Anorexia	1	0
N	0017	3	Back Pain	0	0
N	0017	3	Bleeding, Active, Various Sites	0	0
N	0017	3	Cervical Deformation	0	0
N	0017	3	Chest Pain	0	0
Y	0017	3	Chills	1	0
N	0017	3	Conjunctiva redness, Eye pain, Eye discharge, etc.	0	0
N	0017	3	Cough	0	0
N	0017	3	Diarrhea	0	0
N	0017	3	Dizziness	0	0
N	0017	3	Fever	0	0
N	0017	3	Hard Of Hearing	0	0
N	0017	3	Headache	0	0
N	0017	3	Joint Pain	0	0
Y	0017	3	Lymphadenopathy/Adenopathy	1	0
N	0017	3	Malaise	0	0
N	0017	3	Mouth/Throat Lesions	0	0
N	0017	3	Muscle Pain	0	0
N	0017	3	Nasal Discharge/Congestion	0	0
Y	0017	3	Rash	1	0
N	0017	3	Shortness of Breath	0	0
N	0017	3	Sore Throat	0	0
N	0017	3	Swelling	0	0
N	0017	3	Vomiting	0	0
N	0018	3	Abdominal Pain	0	0
N	0018	3	Anorexia	0	0
N	0018	3	Back Pain	0	0
N	0018	3	Bleeding, Active, Various Sites	0	0
N	0018	3	Cervical Deformation	0	0
N	0018	3	Chest Pain	0	0
N	0018	3	Chills	0	0
N	0018	3	Conjunctiva redness, Eye pain, Eye discharge, etc.	0	0
N	0018	3	Cough	0	0
N	0018	3	Diarrhea	0	0
N	0018	3	Dizziness	0	0
N	0018	3	Fever	0	0
N	0018	3	Hard Of Hearing	0	0
N	0018	3	Headache	0	0
N	0018	3	Joint Pain	0	0
N	0018	3	Lymphadenopathy/Adenopathy	0	0
Y	0018	3	Malaise	1	0
N	0018	3	Mouth/Throat Lesions	0	0
N	0018	3	Muscle Pain	0	0
N	0018	3	Nasal Discharge/Congestion	0	0
Y	0018	3	Rash	1	0
N	0018	3	Shortness of Breath	0	0
N	0018	3	Sore Throat	0	0
N	0018	3	Swelling	0	0
N	0018	3	Vomiting	0	0
N	0019	2	Abdominal Pain	0	0
N	0019	2	Anorexia	0	0
N	0019	2	Back Pain	0	0
N	0019	2	Bleeding, Active, Various Sites	0	0
N	0019	2	Cervical Deformation	0	0
N	0019	2	Chest Pain	0	0
N	0019	2	Chills	0	0
N	0019	2	Conjunctiva redness, Eye pain, Eye discharge, etc.	0	0
N	0019	2	Cough	0	0
N	0019	2	Diarrhea	0	0
N	0019	2	Dizziness	0	0
N	0019	2	Fever	0	0
N	0019	2	Hard Of Hearing	0	0
N	0019	2	Headache	0	0
N	0019	2	Joint Pain	0	0
N	0019	2	Lymphadenopathy/Adenopathy	0	0
N	0019	2	Malaise	0	0
N	0019	2	Mouth/Throat Lesions	0	0
N	0019	2	Muscle Pain	0	0
N	0019	2	Nasal Discharge/Congestion	0	0
Y	0019	2	Rash	1	0
N	0019	2	Shortness of Breath	0	0
N	0019	2	Sore Throat	0	0
N	0019	2	Swelling	0	0
N	0019	2	Vomiting	0	0
N	0020	3	Abdominal Pain	0	0
N	0020	3	Anorexia	0	0
N	0020	3	Back Pain	0	0
N	0020	3	Bleeding, Active, Various Sites	0	0
N	0020	3	Cervical Deformation	0	0
N	0020	3	Chest Pain	0	0
N	0020	3	Chills	0	0
N	0020	3	Conjunctiva redness, Eye pain, Eye discharge, etc.	0	0
Y	0020	3	Cough	1	0
N	0020	3	Diarrhea	0	0
N	0020	3	Dizziness	0	0
N	0020	3	Fever	0	0
N	0020	3	Hard Of Hearing	0	0
N	0020	3	Headache	0	0
N	0020	3	Joint Pain	0	0
Y	0020	3	Lymphadenopathy/Adenopathy	1	0
N	0020	3	Malaise	0	0
N	0020	3	Mouth/Throat Lesions	0	0
N	0020	3	Muscle Pain	0	0
N	0020	3	Nasal Discharge/Congestion	0	0
Y	0020	3	Rash	1	0
N	0020	3	Shortness of Breath	0	0
N	0020	3	Sore Throat	0	0
N	0020	3	Swelling	0	0
N	0020	3	Vomiting	0	0
N	0021	2	Abdominal Pain	0	0
Y	0021	2	Anorexia	1	0
N	0021	2	Back Pain	0	0
N	0021	2	Bleeding, Active, Various Sites	0	0
N	0021	2	Cervical Deformation	0	0
N	0021	2	Chest Pain	0	0
N	0021	2	Chills	0	0
Y	0021	2	Conjunctiva redness, Eye pain, Eye discharge, etc.	1	0
Y	0021	2	Cough	1	0
N	0021	2	Diarrhea	0	0
N	0021	2	Dizziness	0	0
N	0021	2	Fever	0	0
N	0021	2	Hard Of Hearing	0	0
N	0021	2	Headache	0	0
N	0021	2	Joint Pain	0	0
Y	0021	2	Lymphadenopathy/Adenopathy	1	0
Y	0021	2	Malaise	1	0
N	0021	2	Mouth/Throat Lesions	0	0
N	0021	2	Muscle Pain	0	0
Y	0021	2	Nasal Discharge/Congestion	1	0
Y	0021	2	Rash	1	0
N	0021	2	Shortness of Breath	0	0
Y	0021	2	Sore Throat	1	0
N	0021	2	Swelling	0	0
N	0021	2	Vomiting	0	0
N	0022	2	Abdominal Pain	0	0
Y	0022	2	Anorexia	1	0
N	0022	2	Back Pain	0	0
N	0022	2	Bleeding, Active, Various Sites	0	0
N	0022	2	Cervical Deformation	0	0
N	0022	2	Chest Pain	0	0
Y	0022	2	Chills	1	0
N	0022	2	Conjunctiva redness, Eye pain, Eye discharge, etc.	0	0
Y	0022	2	Cough	1	0
N	0022	2	Diarrhea	0	0
N	0022	2	Dizziness	0	0
N	0022	2	Fever	0	0
N	0022	2	Hard Of Hearing	0	0
Y	0022	2	Headache	1	0
N	0022	2	Joint Pain	0	0
N	0022	2	Lymphadenopathy/Adenopathy	0	0
Y	0022	2	Malaise	1	0
Y	0022	2	Mouth/Throat Lesions	1	0
N	0022	2	Muscle Pain	0	0
Y	0022	2	Nasal Discharge/Congestion	1	0
Y	0022	2	Rash	1	0
Y	0022	2	Shortness of Breath	1	0
Y	0022	2	Sore Throat	1	0
N	0022	2	Swelling	0	0
N	0022	2	Vomiting	0	0
N	0023	3	Abdominal Pain	0	0
Y	0023	3	Anorexia	1	0
N	0023	3	Back Pain	0	0
N	0023	3	Bleeding, Active, Various Sites	0	0
N	0023	3	Cervical Deformation	0	0
N	0023	3	Chest Pain	0	0
Y	0023	3	Chills	1	0
N	0023	3	Conjunctiva redness, Eye pain, Eye discharge, etc.	0	0
Y	0023	3	Cough	1	0
N	0023	3	Diarrhea	0	0
N	0023	3	Dizziness	0	0
N	0023	3	Fever	0	0
N	0023	3	Hard Of Hearing	0	0
N	0023	3	Headache	0	0
N	0023	3	Joint Pain	0	0
Y	0023	3	Lymphadenopathy/Adenopathy	1	0
Y	0023	3	Malaise	1	0
N	0023	3	Mouth/Throat Lesions	0	0
N	0023	3	Muscle Pain	0	0
Y	0023	3	Nasal Discharge/Congestion	1	0
Y	0023	3	Rash	1	0
N	0023	3	Shortness of Breath	0	0
Y	0023	3	Sore Throat	1	0
N	0023	3	Swelling	0	0
N	0023	3	Vomiting	0	0
N	0024	2	Abdominal Pain	0	0
N	0024	2	Anorexia	0	0
N	0024	2	Back Pain	0	0
N	0024	2	Bleeding, Active, Various Sites	0	0
N	0024	2	Cervical Deformation	0	0
N	0024	2	Chest Pain	0	0
Y	0024	2	Chills	1	0
N	0024	2	Conjunctiva redness, Eye pain, Eye discharge, etc.	0	0
N	0024	2	Cough	0	0
N	0024	2	Diarrhea	0	0
N	0024	2	Dizziness	0	0
N	0024	2	Fever	0	0
N	0024	2	Hard Of Hearing	0	0
N	0024	2	Headache	0	0
N	0024	2	Joint Pain	0	0
N	0024	2	Lymphadenopathy/Adenopathy	0	0
Y	0024	2	Malaise	1	0
N	0024	2	Mouth/Throat Lesions	0	0
N	0024	2	Muscle Pain	0	0
N	0024	2	Nasal Discharge/Congestion	0	0
Y	0024	2	Rash	1	0
N	0024	2	Shortness of Breath	0	0
Y	0024	2	Sore Throat	1	0
N	0024	2	Swelling	0	0
N	0024	2	Vomiting	0	0
N	0025	3	Abdominal Pain	0	0
Y	0025	3	Anorexia	1	0
N	0025	3	Back Pain	0	0
N	0025	3	Bleeding, Active, Various Sites	0	0
N	0025	3	Cervical Deformation	0	0
N	0025	3	Chest Pain	0	0
Y	0025	3	Chills	1	0
N	0025	3	Conjunctiva redness, Eye pain, Eye discharge, etc.	0	0
N	0025	3	Cough	0	0
N	0025	3	Diarrhea	0	0
N	0025	3	Dizziness	0	0
N	0025	3	Fever	0	0
N	0025	3	Hard Of Hearing	0	0
Y	0025	3	Headache	1	0
N	0025	3	Joint Pain	0	0
Y	0025	3	Lymphadenopathy/Adenopathy	1	0
Y	0025	3	Malaise	1	0
N	0025	3	Mouth/Throat Lesions	0	0
N	0025	3	Muscle Pain	0	0
N	0025	3	Nasal Discharge/Congestion	0	0
Y	0025	3	Rash	1	0
N	0025	3	Shortness of Breath	0	0
Y	0025	3	Sore Throat	1	0
N	0025	3	Swelling	0	0
N	0025	3	Vomiting	0	0
Y	0026	3	Abdominal Pain	1	0
Y	0026	3	Anorexia	1	0
N	0026	3	Back Pain	0	0
N	0026	3	Bleeding, Active, Various Sites	0	0
N	0026	3	Cervical Deformation	0	0
N	0026	3	Chest Pain	0	0
N	0026	3	Chills	0	0
N	0026	3	Conjunctiva redness, Eye pain, Eye discharge, etc.	0	0
Y	0026	3	Cough	1	0
N	0026	3	Diarrhea	0	0
N	0026	3	Dizziness	0	0
N	0026	3	Fever	0	0
N	0026	3	Hard Of Hearing	0	0
N	0026	3	Headache	0	0
N	0026	3	Joint Pain	0	0
Y	0026	3	Lymphadenopathy/Adenopathy	1	0
Y	0026	3	Malaise	1	0
Y	0026	3	Mouth/Throat Lesions	1	0
N	0026	3	Muscle Pain	0	0
N	0026	3	Nasal Discharge/Congestion	0	0
Y	0026	3	Rash	1	0
N	0026	3	Shortness of Breath	0	0
Y	0026	3	Sore Throat	1	0
N	0026	3	Swelling	0	0
N	0026	3	Vomiting	0	0
N	0027	2	Abdominal Pain	0	0
Y	0027	2	Anorexia	1	0
N	0027	2	Back Pain	0	0
N	0027	2	Bleeding, Active, Various Sites	0	0
N	0027	2	Cervical Deformation	0	0
N	0027	2	Chest Pain	0	0
N	0027	2	Chills	0	0
N	0027	2	Conjunctiva redness, Eye pain, Eye discharge, etc.	0	0
Y	0027	2	Cough	1	0
N	0027	2	Diarrhea	0	0
N	0027	2	Dizziness	0	0
N	0027	2	Fever	0	0
N	0027	2	Hard Of Hearing	0	0
N	0027	2	Headache	0	0
N	0027	2	Joint Pain	0	0
Y	0027	2	Lymphadenopathy/Adenopathy	1	0
Y	0027	2	Malaise	1	0
N	0027	2	Mouth/Throat Lesions	0	0
N	0027	2	Muscle Pain	0	0
Y	0027	2	Nasal Discharge/Congestion	1	0
Y	0027	2	Rash	1	0
N	0027	2	Shortness of Breath	0	0
N	0027	2	Sore Throat	0	0
N	0027	2	Swelling	0	0
N	0027	2	Vomiting	0	0
N	0028	3	Abdominal Pain	0	0
Y	0028	3	Anorexia	1	0
N	0028	3	Back Pain	0	0
N	0028	3	Bleeding, Active, Various Sites	0	0
N	0028	3	Cervical Deformation	0	0
N	0028	3	Chest Pain	0	0
N	0028	3	Chills	0	0
N	0028	3	Conjunctiva redness, Eye pain, Eye discharge, etc.	0	0
Y	0028	3	Cough	1	0
N	0028	3	Diarrhea	0	0
N	0028	3	Dizziness	0	0
N	0028	3	Fever	0	0
N	0028	3	Hard Of Hearing	0	0
N	0028	3	Headache	0	0
N	0028	3	Joint Pain	0	0
N	0028	3	Lymphadenopathy/Adenopathy	0	0
Y	0028	3	Malaise	1	0
N	0028	3	Mouth/Throat Lesions	0	0
N	0028	3	Muscle Pain	0	0
Y	0028	3	Nasal Discharge/Congestion	1	0
Y	0028	3	Rash	1	0
N	0028	3	Shortness of Breath	0	0
Y	0028	3	Sore Throat	1	0
N	0028	3	Swelling	0	0
N	0028	3	Vomiting	0	0
N	0029	3	Abdominal Pain	0	0
Y	0029	3	Anorexia	1	0
N	0029	3	Back Pain	0	0
N	0029	3	Bleeding, Active, Various Sites	0	0
N	0029	3	Cervical Deformation	0	0
N	0029	3	Chest Pain	0	0
N	0029	3	Chills	0	0
N	0029	3	Conjunctiva redness, Eye pain, Eye discharge, etc.	0	0
N	0029	3	Cough	0	0
N	0029	3	Diarrhea	0	0
N	0029	3	Dizziness	0	0
N	0029	3	Fever	0	0
N	0029	3	Hard Of Hearing	0	0
N	0029	3	Headache	0	0
N	0029	3	Joint Pain	0	0
N	0029	3	Lymphadenopathy/Adenopathy	0	0
Y	0029	3	Malaise	1	0
N	0029	3	Mouth/Throat Lesions	0	0
N	0029	3	Muscle Pain	0	0
N	0029	3	Nasal Discharge/Congestion	0	0
Y	0029	3	Rash	1	0
N	0029	3	Shortness of Breath	0	0
Y	0029	3	Sore Throat	1	0
N	0029	3	Swelling	0	0
N	0029	3	Vomiting	0	0
N	0030	3	Abdominal Pain	0	0
Y	0030	3	Anorexia	1	0
N	0030	3	Back Pain	0	0
N	0030	3	Bleeding, Active, Various Sites	0	0
N	0030	3	Cervical Deformation	0	0
N	0030	3	Chest Pain	0	0
N	0030	3	Chills	0	0
N	0030	3	Conjunctiva redness, Eye pain, Eye discharge, etc.	0	0
Y	0030	3	Cough	1	0
N	0030	3	Diarrhea	0	0
N	0030	3	Dizziness	0	0
N	0030	3	Fever	0	0
N	0030	3	Hard Of Hearing	0	0
N	0030	3	Headache	0	0
N	0030	3	Joint Pain	0	0
Y	0030	3	Lymphadenopathy/Adenopathy	1	0
Y	0030	3	Malaise	1	0
N	0030	3	Mouth/Throat Lesions	0	0
Y	0030	3	Muscle Pain	1	0
Y	0030	3	Nasal Discharge/Congestion	1	0
Y	0030	3	Rash	1	0
N	0030	3	Shortness of Breath	0	0
Y	0030	3	Sore Throat	1	0
N	0030	3	Swelling	0	0
N	0030	3	Vomiting	0	0
N	0031	2	Abdominal Pain	0	0
Y	0031	2	Anorexia	1	0
N	0031	2	Back Pain	0	0
N	0031	2	Bleeding, Active, Various Sites	0	0
N	0031	2	Cervical Deformation	0	0
N	0031	2	Chest Pain	0	0
Y	0031	2	Chills	1	0
N	0031	2	Conjunctiva redness, Eye pain, Eye discharge, etc.	0	0
Y	0031	2	Cough	1	0
N	0031	2	Diarrhea	0	0
N	0031	2	Dizziness	0	0
N	0031	2	Fever	0	0
N	0031	2	Hard Of Hearing	0	0
N	0031	2	Headache	0	0
N	0031	2	Joint Pain	0	0
N	0031	2	Lymphadenopathy/Adenopathy	0	0
Y	0031	2	Malaise	1	0
N	0031	2	Mouth/Throat Lesions	0	0
N	0031	2	Muscle Pain	0	0
N	0031	2	Nasal Discharge/Congestion	0	1
Y	0031	2	Rash	1	0
N	0031	2	Shortness of Breath	0	0
Y	0031	2	Sore Throat	1	0
N	0031	2	Swelling	0	0
N	0031	2	Vomiting	0	0
N	0032	3	Abdominal Pain	0	0
N	0032	3	Anorexia	0	0
N	0032	3	Back Pain	0	0
N	0032	3	Bleeding, Active, Various Sites	0	0
N	0032	3	Cervical Deformation	0	0
N	0032	3	Chest Pain	0	0
N	0032	3	Chills	0	0
N	0032	3	Conjunctiva redness, Eye pain, Eye discharge, etc.	0	0
N	0032	3	Cough	0	0
N	0032	3	Diarrhea	0	0
N	0032	3	Dizziness	0	0
N	0032	3	Fever	0	0
N	0032	3	Hard Of Hearing	0	0
N	0032	3	Headache	0	0
N	0032	3	Joint Pain	0	0
Y	0032	3	Lymphadenopathy/Adenopathy	1	0
Y	0032	3	Malaise	1	0
Y	0032	3	Mouth/Throat Lesions	1	0
N	0032	3	Muscle Pain	0	0
N	0032	3	Nasal Discharge/Congestion	0	0
Y	0032	3	Rash	1	0
N	0032	3	Shortness of Breath	0	0
Y	0032	3	Sore Throat	1	0
N	0032	3	Swelling	0	0
N	0032	3	Vomiting	0	0
N	0033	3	Abdominal Pain	0	0
Y	0033	3	Anorexia	1	0
N	0033	3	Back Pain	0	0
N	0033	3	Bleeding, Active, Various Sites	0	0
N	0033	3	Cervical Deformation	0	0
N	0033	3	Chest Pain	0	0
N	0033	3	Chills	0	0
N	0033	3	Conjunctiva redness, Eye pain, Eye discharge, etc.	0	0
N	0033	3	Cough	0	0
N	0033	3	Diarrhea	0	0
N	0033	3	Dizziness	0	0
N	0033	3	Fever	0	0
N	0033	3	Hard Of Hearing	0	0
N	0033	3	Headache	0	0
N	0033	3	Joint Pain	0	0
Y	0033	3	Lymphadenopathy/Adenopathy	1	0
Y	0033	3	Malaise	1	0
N	0033	3	Mouth/Throat Lesions	0	0
N	0033	3	Muscle Pain	0	0
N	0033	3	Nasal Discharge/Congestion	0	0
Y	0033	3	Rash	1	0
N	0033	3	Shortness of Breath	0	0
Y	0033	3	Sore Throat	1	0
N	0033	3	Swelling	0	0
N	0033	3	Vomiting	0	0
N	0034	2	Abdominal Pain	0	0
N	0034	2	Anorexia	0	0
N	0034	2	Back Pain	0	0
N	0034	2	Bleeding, Active, Various Sites	0	0
N	0034	2	Cervical Deformation	0	0
N	0034	2	Chest Pain	0	0
N	0034	2	Chills	0	0
N	0034	2	Conjunctiva redness, Eye pain, Eye discharge, etc.	0	0
N	0034	2	Cough	0	0
N	0034	2	Diarrhea	0	0
N	0034	2	Dizziness	0	0
N	0034	2	Fever	0	0
N	0034	2	Hard Of Hearing	0	0
N	0034	2	Headache	0	0
N	0034	2	Joint Pain	0	0
N	0034	2	Lymphadenopathy/Adenopathy	0	0
N	0034	2	Malaise	0	0
N	0034	2	Mouth/Throat Lesions	0	0
N	0034	2	Muscle Pain	0	0
N	0034	2	Nasal Discharge/Congestion	0	0
Y	0034	2	Rash	1	0
N	0034	2	Shortness of Breath	0	0
N	0034	2	Sore Throat	0	0
N	0034	2	Swelling	0	0
N	0034	2	Vomiting	0	0
N	0035	2	Abdominal Pain	0	0
N	0035	2	Anorexia	0	0
N	0035	2	Back Pain	0	0
N	0035	2	Bleeding, Active, Various Sites	0	0
N	0035	2	Cervical Deformation	0	0
N	0035	2	Chest Pain	0	0
N	0035	2	Chills	0	0
N	0035	2	Conjunctiva redness, Eye pain, Eye discharge, etc.	0	0
Y	0035	2	Cough	1	0
N	0035	2	Diarrhea	0	0
N	0035	2	Dizziness	0	0
N	0035	2	Fever	0	0
N	0035	2	Hard Of Hearing	0	0
N	0035	2	Headache	0	0
N	0035	2	Joint Pain	0	0
N	0035	2	Lymphadenopathy/Adenopathy	0	0
N	0035	2	Malaise	0	0
N	0035	2	Mouth/Throat Lesions	0	0
N	0035	2	Muscle Pain	0	0
N	0035	2	Nasal Discharge/Congestion	0	0
Y	0035	2	Rash	1	0
N	0035	2	Shortness of Breath	0	0
N	0035	2	Sore Throat	0	0
N	0035	2	Swelling	0	0
N	0035	2	Vomiting	0	0
Y	0036	1	Abdominal Pain	1	0
Y	0036	1	Anorexia	1	0
N	0036	1	Back Pain	0	0
N	0036	1	Bleeding, Active, Various Sites	0	0
N	0036	1	Cervical Deformation	0	0
N	0036	1	Chest Pain	0	0
Y	0036	1	Chills	1	0
N	0036	1	Conjunctiva redness, Eye pain, Eye discharge, etc.	0	0
Y	0036	1	Cough	1	0
N	0036	1	Diarrhea	0	0
N	0036	1	Dizziness	0	0
N	0036	1	Fever	0	0
N	0036	1	Hard Of Hearing	0	0
N	0036	1	Headache	0	0
N	0036	1	Joint Pain	0	0
Y	0036	1	Lymphadenopathy/Adenopathy	1	0
Y	0036	1	Malaise	1	0
Y	0036	1	Mouth/Throat Lesions	1	0
N	0036	1	Muscle Pain	0	0
Y	0036	1	Nasal Discharge/Congestion	1	0
Y	0036	1	Rash	1	0
Y	0036	1	Shortness of Breath	1	0
Y	0036	1	Sore Throat	1	0
N	0036	1	Swelling	0	0
N	0036	1	Vomiting	0	0
Y	0037	3	Abdominal Pain	1	0
Y	0037	3	Anorexia	1	0
Y	0037	3	Back Pain	1	0
N	0037	3	Bleeding, Active, Various Sites	0	0
N	0037	3	Cervical Deformation	0	0
N	0037	3	Chest Pain	0	0
N	0037	3	Chills	0	0
N	0037	3	Conjunctiva redness, Eye pain, Eye discharge, etc.	0	0
N	0037	3	Cough	0	0
N	0037	3	Diarrhea	0	0
N	0037	3	Dizziness	0	0
N	0037	3	Fever	0	0
N	0037	3	Hard Of Hearing	0	0
Y	0037	3	Headache	1	0
N	0037	3	Joint Pain	0	0
N	0037	3	Lymphadenopathy/Adenopathy	0	0
Y	0037	3	Malaise	1	0
N	0037	3	Mouth/Throat Lesions	0	0
N	0037	3	Muscle Pain	0	0
N	0037	3	Nasal Discharge/Congestion	0	0
Y	0037	3	Rash	1	0
N	0037	3	Shortness of Breath	0	0
Y	0037	3	Sore Throat	1	0
N	0037	3	Swelling	0	0
N	0037	3	Vomiting	0	0
N	0038	2	Abdominal Pain	0	0
Y	0038	2	Anorexia	1	0
N	0038	2	Back Pain	0	0
N	0038	2	Bleeding, Active, Various Sites	0	0
N	0038	2	Cervical Deformation	0	0
N	0038	2	Chest Pain	0	0
N	0038	2	Chills	0	0
N	0038	2	Conjunctiva redness, Eye pain, Eye discharge, etc.	0	0
N	0038	2	Cough	0	0
N	0038	2	Diarrhea	0	0
N	0038	2	Dizziness	0	0
N	0038	2	Fever	0	0
N	0038	2	Hard Of Hearing	0	0
N	0038	2	Headache	0	0
N	0038	2	Joint Pain	0	0
N	0038	2	Lymphadenopathy/Adenopathy	0	0
Y	0038	2	Malaise	1	0
Y	0038	2	Mouth/Throat Lesions	1	0
N	0038	2	Muscle Pain	0	0
N	0038	2	Nasal Discharge/Congestion	0	0
Y	0038	2	Rash	1	0
N	0038	2	Shortness of Breath	0	0
Y	0038	2	Sore Throat	1	0
N	0038	2	Swelling	0	0
N	0038	2	Vomiting	0	0
N	0039	3	Abdominal Pain	0	0
N	0039	3	Anorexia	0	0
N	0039	3	Back Pain	0	0
N	0039	3	Bleeding, Active, Various Sites	0	0
N	0039	3	Cervical Deformation	0	0
N	0039	3	Chest Pain	0	0
N	0039	3	Chills	0	0
N	0039	3	Conjunctiva redness, Eye pain, Eye discharge, etc.	0	0
N	0039	3	Cough	0	0
N	0039	3	Diarrhea	0	0
N	0039	3	Dizziness	0	0
N	0039	3	Fever	0	0
N	0039	3	Hard Of Hearing	0	0
N	0039	3	Headache	0	0
N	0039	3	Joint Pain	0	0
Y	0039	3	Lymphadenopathy/Adenopathy	1	0
Y	0039	3	Malaise	1	0
N	0039	3	Mouth/Throat Lesions	0	0
N	0039	3	Muscle Pain	0	0
N	0039	3	Nasal Discharge/Congestion	0	0
N	0039	3	Rash	0	0
N	0039	3	Shortness of Breath	0	0
N	0039	3	Sore Throat	0	0
N	0039	3	Swelling	0	0
N	0039	3	Vomiting	0	0
N	0040	1	Abdominal Pain	0	0
Y	0040	1	Anorexia	1	0
N	0040	1	Back Pain	0	0
N	0040	1	Bleeding, Active, Various Sites	0	0
N	0040	1	Cervical Deformation	0	0
N	0040	1	Chest Pain	0	0
N	0040	1	Chills	0	0
N	0040	1	Conjunctiva redness, Eye pain, Eye discharge, etc.	0	0
Y	0040	1	Cough	1	0
N	0040	1	Diarrhea	0	0
N	0040	1	Dizziness	0	0
N	0040	1	Fever	0	0
N	0040	1	Hard Of Hearing	0	0
N	0040	1	Headache	0	0
N	0040	1	Joint Pain	0	0
Y	0040	1	Lymphadenopathy/Adenopathy	1	0
N	0040	1	Malaise	0	0
N	0040	1	Mouth/Throat Lesions	0	0
N	0040	1	Muscle Pain	0	0
Y	0040	1	Nasal Discharge/Congestion	1	0
Y	0040	1	Rash	1	0
N	0040	1	Shortness of Breath	0	0
N	0040	1	Sore Throat	0	0
N	0040	1	Swelling	0	0
N	0040	1	Vomiting	0	0
N	0041	3	Abdominal Pain	0	0
Y	0041	3	Anorexia	1	0
N	0041	3	Back Pain	0	0
N	0041	3	Bleeding, Active, Various Sites	0	0
N	0041	3	Cervical Deformation	0	0
N	0041	3	Chest Pain	0	0
Y	0041	3	Chills	1	0
N	0041	3	Conjunctiva redness, Eye pain, Eye discharge, etc.	0	0
N	0041	3	Cough	0	0
N	0041	3	Diarrhea	0	0
N	0041	3	Dizziness	0	0
N	0041	3	Fever	0	0
N	0041	3	Hard Of Hearing	0	0
N	0041	3	Headache	0	0
N	0041	3	Joint Pain	0	0
Y	0041	3	Lymphadenopathy/Adenopathy	1	0
Y	0041	3	Malaise	1	0
N	0041	3	Mouth/Throat Lesions	0	0
N	0041	3	Muscle Pain	0	0
N	0041	3	Nasal Discharge/Congestion	0	0
N	0041	3	Rash	0	0
N	0041	3	Shortness of Breath	0	0
Y	0041	3	Sore Throat	1	0
N	0041	3	Swelling	0	0
N	0041	3	Vomiting	0	0
N	0042	3	Abdominal Pain	0	0
N	0042	3	Anorexia	0	0
N	0042	3	Back Pain	0	0
N	0042	3	Bleeding, Active, Various Sites	0	0
N	0042	3	Cervical Deformation	0	0
N	0042	3	Chest Pain	0	0
N	0042	3	Chills	0	0
N	0042	3	Conjunctiva redness, Eye pain, Eye discharge, etc.	0	0
N	0042	3	Cough	0	0
N	0042	3	Diarrhea	0	0
N	0042	3	Dizziness	0	0
N	0042	3	Fever	0	0
N	0042	3	Hard Of Hearing	0	0
N	0042	3	Headache	0	0
N	0042	3	Joint Pain	0	0
Y	0042	3	Lymphadenopathy/Adenopathy	1	0
Y	0042	3	Malaise	1	0
N	0042	3	Mouth/Throat Lesions	0	0
N	0042	3	Muscle Pain	0	0
N	0042	3	Nasal Discharge/Congestion	0	0
Y	0042	3	Rash	1	0
N	0042	3	Shortness of Breath	0	0
Y	0042	3	Sore Throat	1	0
N	0042	3	Swelling	0	0
N	0042	3	Vomiting	0	0
N	0043	3	Abdominal Pain	0	0
N	0043	3	Anorexia	0	0
N	0043	3	Back Pain	0	0
N	0043	3	Bleeding, Active, Various Sites	0	0
N	0043	3	Cervical Deformation	0	0
N	0043	3	Chest Pain	0	0
N	0043	3	Chills	0	0
N	0043	3	Conjunctiva redness, Eye pain, Eye discharge, etc.	0	0
N	0043	3	Cough	0	0
N	0043	3	Diarrhea	0	0
N	0043	3	Dizziness	0	0
N	0043	3	Fever	0	0
N	0043	3	Hard Of Hearing	0	0
N	0043	3	Headache	0	0
N	0043	3	Joint Pain	0	0
Y	0043	3	Lymphadenopathy/Adenopathy	1	0
Y	0043	3	Malaise	1	0
N	0043	3	Mouth/Throat Lesions	0	0
N	0043	3	Muscle Pain	0	0
N	0043	3	Nasal Discharge/Congestion	0	0
Y	0043	3	Rash	1	0
N	0043	3	Shortness of Breath	0	0
Y	0043	3	Sore Throat	1	0
N	0043	3	Swelling	0	0
N	0043	3	Vomiting	0	0
N	0044	2	Abdominal Pain	0	0
N	0044	2	Anorexia	0	0
N	0044	2	Back Pain	0	0
N	0044	2	Bleeding, Active, Various Sites	0	0
N	0044	2	Cervical Deformation	0	0
N	0044	2	Chest Pain	0	0
N	0044	2	Chills	0	0
N	0044	2	Conjunctiva redness, Eye pain, Eye discharge, etc.	0	0
Y	0044	2	Cough	1	0
N	0044	2	Diarrhea	0	0
N	0044	2	Dizziness	0	0
N	0044	2	Fever	0	0
N	0044	2	Hard Of Hearing	0	0
N	0044	2	Headache	0	0
N	0044	2	Joint Pain	0	0
Y	0044	2	Lymphadenopathy/Adenopathy	1	0
Y	0044	2	Malaise	1	0
N	0044	2	Mouth/Throat Lesions	0	0
N	0044	2	Muscle Pain	0	0
N	0044	2	Nasal Discharge/Congestion	0	0
Y	0044	2	Rash	1	0
N	0044	2	Shortness of Breath	0	0
Y	0044	2	Sore Throat	1	0
N	0044	2	Swelling	0	0
N	0044	2	Vomiting	0	0
Y	0045	2	Abdominal Pain	1	0
Y	0045	2	Anorexia	1	0
N	0045	2	Back Pain	0	0
N	0045	2	Bleeding, Active, Various Sites	0	0
N	0045	2	Cervical Deformation	0	0
N	0045	2	Chest Pain	0	0
Y	0045	2	Chills	1	0
N	0045	2	Conjunctiva redness, Eye pain, Eye discharge, etc.	0	0
Y	0045	2	Cough	1	0
N	0045	2	Diarrhea	0	0
N	0045	2	Dizziness	0	0
N	0045	2	Fever	0	0
N	0045	2	Hard Of Hearing	0	0
Y	0045	2	Headache	1	0
N	0045	2	Joint Pain	0	0
Y	0045	2	Lymphadenopathy/Adenopathy	1	0
Y	0045	2	Malaise	1	0
N	0045	2	Mouth/Throat Lesions	0	0
N	0045	2	Muscle Pain	0	0
Y	0045	2	Nasal Discharge/Congestion	1	0
Y	0045	2	Rash	1	0
N	0045	2	Shortness of Breath	0	0
Y	0045	2	Sore Throat	1	0
N	0045	2	Swelling	0	0
N	0045	2	Vomiting	0	0
N	0046	3	Abdominal Pain	0	0
Y	0046	3	Anorexia	1	0
N	0046	3	Back Pain	0	0
N	0046	3	Bleeding, Active, Various Sites	0	0
N	0046	3	Cervical Deformation	0	0
N	0046	3	Chest Pain	0	0
N	0046	3	Chills	0	0
N	0046	3	Conjunctiva redness, Eye pain, Eye discharge, etc.	0	0
N	0046	3	Cough	0	0
N	0046	3	Diarrhea	0	0
N	0046	3	Dizziness	0	0
N	0046	3	Fever	0	0
N	0046	3	Hard Of Hearing	0	0
N	0046	3	Headache	0	0
N	0046	3	Joint Pain	0	0
Y	0046	3	Lymphadenopathy/Adenopathy	1	0
Y	0046	3	Malaise	1	0
N	0046	3	Mouth/Throat Lesions	0	0
N	0046	3	Muscle Pain	0	0
N	0046	3	Nasal Discharge/Congestion	0	0
Y	0046	3	Rash	1	0
N	0046	3	Shortness of Breath	0	0
Y	0046	3	Sore Throat	1	0
N	0046	3	Swelling	0	0
N	0046	3	Vomiting	0	0
N	0047	1	Abdominal Pain	0	0
Y	0047	1	Anorexia	1	1
N	0047	1	Back Pain	0	0
N	0047	1	Bleeding, Active, Various Sites	0	0
N	0047	1	Cervical Deformation	0	0
N	0047	1	Chest Pain	0	0
Y	0047	1	Chills	1	0
N	0047	1	Conjunctiva redness, Eye pain, Eye discharge, etc.	0	0
N	0047	1	Cough	0	0
N	0047	1	Diarrhea	0	0
N	0047	1	Dizziness	0	0
N	0047	1	Fever	0	0
N	0047	1	Hard Of Hearing	0	0
N	0047	1	Headache	0	0
N	0047	1	Joint Pain	0	0
N	0047	1	Lymphadenopathy/Adenopathy	0	0
Y	0047	1	Malaise	1	1
N	0047	1	Mouth/Throat Lesions	0	0
N	0047	1	Muscle Pain	0	0
N	0047	1	Nasal Discharge/Congestion	0	0
Y	0047	1	Rash	1	0
Y	0047	1	Shortness of Breath	1	1
Y	0047	1	Sore Throat	1	1
N	0047	1	Swelling	0	0
N	0047	1	Vomiting	0	0
N	0048	3	Abdominal Pain	0	0
Y	0048	3	Anorexia	1	0
Y	0048	3	Back Pain	1	0
N	0048	3	Bleeding, Active, Various Sites	0	0
N	0048	3	Cervical Deformation	0	0
N	0048	3	Chest Pain	0	0
N	0048	3	Chills	0	0
N	0048	3	Conjunctiva redness, Eye pain, Eye discharge, etc.	0	0
N	0048	3	Cough	0	0
N	0048	3	Diarrhea	0	0
N	0048	3	Dizziness	0	0
N	0048	3	Fever	0	0
N	0048	3	Hard Of Hearing	0	0
Y	0048	3	Headache	1	0
Y	0048	3	Joint Pain	1	0
N	0048	3	Lymphadenopathy/Adenopathy	0	0
Y	0048	3	Malaise	1	0
N	0048	3	Mouth/Throat Lesions	0	0
N	0048	3	Muscle Pain	0	0
N	0048	3	Nasal Discharge/Congestion	0	0
Y	0048	3	Rash	1	0
N	0048	3	Shortness of Breath	0	0
Y	0048	3	Sore Throat	1	0
N	0048	3	Swelling	0	0
N	0048	3	Vomiting	0	0
Y	0049	3	Abdominal Pain	1	1
Y	0049	3	Anorexia	1	0
Y	0049	3	Back Pain	1	0
N	0049	3	Bleeding, Active, Various Sites	0	0
N	0049	3	Cervical Deformation	0	0
N	0049	3	Chest Pain	0	0
Y	0049	3	Chills	1	0
N	0049	3	Conjunctiva redness, Eye pain, Eye discharge, etc.	0	0
Y	0049	3	Cough	1	0
N	0049	3	Diarrhea	0	1
N	0049	3	Dizziness	0	0
N	0049	3	Fever	0	0
N	0049	3	Hard Of Hearing	0	0
Y	0049	3	Headache	1	0
N	0049	3	Joint Pain	0	0
N	0049	3	Lymphadenopathy/Adenopathy	0	0
Y	0049	3	Malaise	1	0
N	0049	3	Mouth/Throat Lesions	0	0
N	0049	3	Muscle Pain	0	0
N	0049	3	Nasal Discharge/Congestion	0	0
Y	0049	3	Rash	1	0
N	0049	3	Shortness of Breath	0	0
Y	0049	3	Sore Throat	1	0
N	0049	3	Swelling	0	0
N	0049	3	Vomiting	0	0
N	0050	2	Abdominal Pain	0	0
N	0050	2	Anorexia	0	0
N	0050	2	Back Pain	0	0
N	0050	2	Bleeding, Active, Various Sites	0	0
N	0050	2	Cervical Deformation	0	0
N	0050	2	Chest Pain	0	0
N	0050	2	Chills	0	0
N	0050	2	Conjunctiva redness, Eye pain, Eye discharge, etc.	0	0
Y	0050	2	Cough	1	0
N	0050	2	Diarrhea	0	0
N	0050	2	Dizziness	0	0
N	0050	2	Fever	0	0
N	0050	2	Hard Of Hearing	0	0
N	0050	2	Headache	0	0
N	0050	2	Joint Pain	0	0
Y	0050	2	Lymphadenopathy/Adenopathy	1	0
Y	0050	2	Malaise	1	0
N	0050	2	Mouth/Throat Lesions	0	0
N	0050	2	Muscle Pain	0	0
N	0050	2	Nasal Discharge/Congestion	0	0
Y	0050	2	Rash	1	0
N	0050	2	Shortness of Breath	0	0
Y	0050	2	Sore Throat	1	0
N	0050	2	Swelling	0	0
N	0050	2	Vomiting	0	0
N	0051	1	Abdominal Pain	0	0
Y	0051	1	Anorexia	1	0
N	0051	1	Back Pain	0	0
N	0051	1	Bleeding, Active, Various Sites	0	0
N	0051	1	Cervical Deformation	0	0
N	0051	1	Chest Pain	0	0
Y	0051	1	Chills	1	0
N	0051	1	Conjunctiva redness, Eye pain, Eye discharge, etc.	0	0
Y	0051	1	Cough	1	0
N	0051	1	Diarrhea	0	0
N	0051	1	Dizziness	0	0
N	0051	1	Fever	0	0
N	0051	1	Hard Of Hearing	0	0
N	0051	1	Headache	0	0
N	0051	1	Joint Pain	0	0
Y	0051	1	Lymphadenopathy/Adenopathy	1	0
Y	0051	1	Malaise	1	0
N	0051	1	Mouth/Throat Lesions	0	0
N	0051	1	Muscle Pain	0	0
Y	0051	1	Nasal Discharge/Congestion	1	0
Y	0051	1	Rash	1	0
N	0051	1	Shortness of Breath	0	0
Y	0051	1	Sore Throat	1	0
N	0051	1	Swelling	0	0
N	0051	1	Vomiting	0	0
N	0052	2	Abdominal Pain	0	0
N	0052	2	Anorexia	0	0
N	0052	2	Back Pain	0	0
N	0052	2	Bleeding, Active, Various Sites	0	0
N	0052	2	Cervical Deformation	0	0
N	0052	2	Chest Pain	0	0
Y	0052	2	Chills	1	0
N	0052	2	Conjunctiva redness, Eye pain, Eye discharge, etc.	0	0
Y	0052	2	Cough	1	0
N	0052	2	Diarrhea	0	0
N	0052	2	Dizziness	0	0
N	0052	2	Fever	0	0
N	0052	2	Hard Of Hearing	0	0
N	0052	2	Headache	0	0
N	0052	2	Joint Pain	0	0
Y	0052	2	Lymphadenopathy/Adenopathy	1	0
Y	0052	2	Malaise	1	0
N	0052	2	Mouth/Throat Lesions	0	0
N	0052	2	Muscle Pain	0	0
Y	0052	2	Nasal Discharge/Congestion	1	0
Y	0052	2	Rash	1	0
N	0052	2	Shortness of Breath	0	0
Y	0052	2	Sore Throat	1	0
N	0052	2	Swelling	0	0
N	0052	2	Vomiting	0	0
N	0053	3	Abdominal Pain	0	0
N	0053	3	Anorexia	0	0
N	0053	3	Back Pain	0	0
N	0053	3	Bleeding, Active, Various Sites	0	0
N	0053	3	Cervical Deformation	0	0
N	0053	3	Chest Pain	0	0
N	0053	3	Chills	0	0
N	0053	3	Conjunctiva redness, Eye pain, Eye discharge, etc.	0	0
N	0053	3	Cough	0	0
N	0053	3	Diarrhea	0	0
N	0053	3	Dizziness	0	0
N	0053	3	Fever	0	0
N	0053	3	Hard Of Hearing	0	0
N	0053	3	Headache	0	0
N	0053	3	Joint Pain	0	0
N	0053	3	Lymphadenopathy/Adenopathy	0	0
Y	0053	3	Malaise	1	0
Y	0053	3	Mouth/Throat Lesions	1	0
N	0053	3	Muscle Pain	0	0
N	0053	3	Nasal Discharge/Congestion	0	0
Y	0053	3	Rash	1	0
N	0053	3	Shortness of Breath	0	0
Y	0053	3	Sore Throat	1	0
N	0053	3	Swelling	0	0
N	0053	3	Vomiting	0	0
Y	0054	2	Abdominal Pain	1	1
Y	0054	2	Anorexia	1	1
N	0054	2	Back Pain	0	0
N	0054	2	Bleeding, Active, Various Sites	0	0
N	0054	2	Cervical Deformation	0	0
N	0054	2	Chest Pain	0	0
N	0054	2	Chills	0	1
N	0054	2	Conjunctiva redness, Eye pain, Eye discharge, etc.	0	0
Y	0054	2	Cough	1	0
N	0054	2	Diarrhea	0	1
N	0054	2	Dizziness	0	0
N	0054	2	Fever	0	0
N	0054	2	Hard Of Hearing	0	0
Y	0054	2	Headache	1	1
N	0054	2	Joint Pain	0	0
Y	0054	2	Lymphadenopathy/Adenopathy	1	0
Y	0054	2	Malaise	1	1
N	0054	2	Mouth/Throat Lesions	0	0
N	0054	2	Muscle Pain	0	0
Y	0054	2	Nasal Discharge/Congestion	1	0
Y	0054	2	Rash	1	0
Y	0054	2	Shortness of Breath	1	0
Y	0054	2	Sore Throat	1	1
N	0054	2	Swelling	0	0
N	0054	2	Vomiting	0	0
N	0055	3	Abdominal Pain	0	0
N	0055	3	Anorexia	0	0
N	0055	3	Back Pain	0	0
N	0055	3	Bleeding, Active, Various Sites	0	0
N	0055	3	Cervical Deformation	0	0
N	0055	3	Chest Pain	0	0
N	0055	3	Chills	0	0
N	0055	3	Conjunctiva redness, Eye pain, Eye discharge, etc.	0	0
Y	0055	3	Cough	1	0
N	0055	3	Diarrhea	0	0
N	0055	3	Dizziness	0	0
N	0055	3	Fever	0	0
N	0055	3	Hard Of Hearing	0	0
Y	0055	3	Headache	1	0
N	0055	3	Joint Pain	0	0
Y	0055	3	Lymphadenopathy/Adenopathy	1	0
Y	0055	3	Malaise	1	0
N	0055	3	Mouth/Throat Lesions	0	0
N	0055	3	Muscle Pain	0	0
N	0055	3	Nasal Discharge/Congestion	0	0
Y	0055	3	Rash	1	0
N	0055	3	Shortness of Breath	0	0
Y	0055	3	Sore Throat	1	0
N	0055	3	Swelling	0	0
N	0055	3	Vomiting	0	0
N	0056	2	Abdominal Pain	0	0
Y	0056	2	Anorexia	1	0
N	0056	2	Back Pain	0	0
N	0056	2	Bleeding, Active, Various Sites	0	0
N	0056	2	Cervical Deformation	0	0
N	0056	2	Chest Pain	0	0
N	0056	2	Chills	0	0
N	0056	2	Conjunctiva redness, Eye pain, Eye discharge, etc.	0	0
N	0056	2	Cough	0	0
N	0056	2	Diarrhea	0	0
N	0056	2	Dizziness	0	0
N	0056	2	Fever	0	0
N	0056	2	Hard Of Hearing	0	0
N	0056	2	Headache	0	0
N	0056	2	Joint Pain	0	0
Y	0056	2	Lymphadenopathy/Adenopathy	1	0
Y	0056	2	Malaise	1	0
N	0056	2	Mouth/Throat Lesions	0	0
N	0056	2	Muscle Pain	0	0
N	0056	2	Nasal Discharge/Congestion	0	0
Y	0056	2	Rash	1	0
N	0056	2	Shortness of Breath	0	0
Y	0056	2	Sore Throat	1	0
N	0056	2	Swelling	0	0
N	0056	2	Vomiting	0	0
N	0057	2	Abdominal Pain	0	0
N	0057	2	Anorexia	0	0
N	0057	2	Back Pain	0	0
N	0057	2	Bleeding, Active, Various Sites	0	0
N	0057	2	Cervical Deformation	0	0
N	0057	2	Chest Pain	0	0
N	0057	2	Chills	0	0
N	0057	2	Conjunctiva redness, Eye pain, Eye discharge, etc.	0	0
Y	0057	2	Cough	1	0
N	0057	2	Diarrhea	0	0
N	0057	2	Dizziness	0	0
N	0057	2	Fever	0	0
N	0057	2	Hard Of Hearing	0	0
N	0057	2	Headache	0	0
N	0057	2	Joint Pain	0	0
N	0057	2	Lymphadenopathy/Adenopathy	0	0
Y	0057	2	Malaise	1	0
N	0057	2	Mouth/Throat Lesions	0	0
N	0057	2	Muscle Pain	0	0
N	0057	2	Nasal Discharge/Congestion	0	0
Y	0057	2	Rash	1	0
N	0057	2	Shortness of Breath	0	0
N	0057	2	Sore Throat	0	0
N	0057	2	Swelling	0	0
N	0057	2	Vomiting	0	0
N	0058	2	Abdominal Pain	0	0
N	0058	2	Anorexia	0	0
N	0058	2	Back Pain	0	0
N	0058	2	Bleeding, Active, Various Sites	0	0
N	0058	2	Cervical Deformation	0	0
N	0058	2	Chest Pain	0	0
N	0058	2	Chills	0	0
N	0058	2	Conjunctiva redness, Eye pain, Eye discharge, etc.	0	0
N	0058	2	Cough	0	0
N	0058	2	Diarrhea	0	0
N	0058	2	Dizziness	0	0
N	0058	2	Fever	0	0
N	0058	2	Hard Of Hearing	0	0
N	0058	2	Headache	0	0
N	0058	2	Joint Pain	0	0
N	0058	2	Lymphadenopathy/Adenopathy	0	0
Y	0058	2	Malaise	1	0
N	0058	2	Mouth/Throat Lesions	0	0
N	0058	2	Muscle Pain	0	0
N	0058	2	Nasal Discharge/Congestion	0	0
Y	0058	2	Rash	1	0
N	0058	2	Shortness of Breath	0	0
N	0058	2	Sore Throat	0	0
N	0058	2	Sweats	0	0
N	0058	2	Swelling	0	0
N	0058	2	Vomiting	0	0
N	0059	2	Abdominal Pain	0	0
N	0059	2	Anorexia	0	0
N	0059	2	Back Pain	0	0
N	0059	2	Bleeding, Active, Various Sites	0	0
N	0059	2	Cervical Deformation	0	0
N	0059	2	Chest Pain	0	0
N	0059	2	Chills	0	0
N	0059	2	Conjunctiva redness, Eye pain, Eye discharge, etc.	0	0
N	0059	2	Cough	0	0
N	0059	2	Diarrhea	0	0
N	0059	2	Dizziness	0	0
N	0059	2	Fever	0	0
N	0059	2	Hard Of Hearing	0	0
N	0059	2	Headache	0	0
N	0059	2	Joint Pain	0	0
N	0059	2	Lymphadenopathy/Adenopathy	0	0
Y	0059	2	Malaise	1	0
N	0059	2	Mouth/Throat Lesions	0	0
N	0059	2	Muscle Pain	0	0
Y	0059	2	Nasal Discharge/Congestion	1	0
Y	0059	2	Rash	1	0
N	0059	2	Shortness of Breath	0	0
Y	0059	2	Sore Throat	1	0
N	0059	2	Swelling	0	0
N	0059	2	Vomiting	0	0
Y	0060	3	Abdominal Pain	1	0
N	0060	3	Anorexia	0	0
Y	0060	3	Back Pain	1	0
N	0060	3	Bleeding, Active, Various Sites	0	0
N	0060	3	Cervical Deformation	0	0
N	0060	3	Chest Pain	0	0
Y	0060	3	Chills	1	0
N	0060	3	Conjunctiva redness, Eye pain, Eye discharge, etc.	0	0
Y	0060	3	Cough	1	0
N	0060	3	Diarrhea	0	0
N	0060	3	Dizziness	0	0
N	0060	3	Fever	0	0
N	0060	3	Hard Of Hearing	0	0
Y	0060	3	Headache	1	0
N	0060	3	Joint Pain	0	0
N	0060	3	Lymphadenopathy/Adenopathy	0	0
Y	0060	3	Malaise	1	0
Y	0060	3	Mouth/Throat Lesions	1	0
N	0060	3	Muscle Pain	0	0
N	0060	3	Nasal Discharge/Congestion	0	0
Y	0060	3	Rash	1	0
N	0060	3	Shortness of Breath	0	0
Y	0060	3	Sore Throat	1	0
N	0060	3	Swelling	0	0
N	0060	3	Vomiting	0	0
N	0061	3	Abdominal Pain	0	0
N	0061	3	Anorexia	0	0
N	0061	3	Back Pain	0	0
N	0061	3	Bleeding, Active, Various Sites	0	0
N	0061	3	Cervical Deformation	0	0
N	0061	3	Chest Pain	0	0
Y	0061	3	Chills	1	0
N	0061	3	Conjunctiva redness, Eye pain, Eye discharge, etc.	0	0
Y	0061	3	Cough	1	0
N	0061	3	Diarrhea	0	0
N	0061	3	Dizziness	0	0
N	0061	3	Fever	0	0
N	0061	3	Hard Of Hearing	0	0
Y	0061	3	Headache	1	0
N	0061	3	Joint Pain	0	0
N	0061	3	Lymphadenopathy/Adenopathy	0	0
Y	0061	3	Malaise	1	0
N	0061	3	Mouth/Throat Lesions	0	0
N	0061	3	Muscle Pain	0	0
N	0061	3	Nasal Discharge/Congestion	0	0
Y	0061	3	Rash	1	0
N	0061	3	Shortness of Breath	0	0
Y	0061	3	Sore Throat	1	0
N	0061	3	Swelling	0	0
N	0061	3	Vomiting	0	0
N	0062	2	Abdominal Pain	0	0
Y	0062	2	Anorexia	1	0
N	0062	2	Back Pain	0	0
N	0062	2	Bleeding, Active, Various Sites	0	0
N	0062	2	Cervical Deformation	0	0
N	0062	2	Chest Pain	0	0
N	0062	2	Chills	0	0
N	0062	2	Conjunctiva redness, Eye pain, Eye discharge, etc.	0	0
Y	0062	2	Cough	1	0
N	0062	2	Diarrhea	0	0
N	0062	2	Dizziness	0	0
N	0062	2	Fever	0	0
N	0062	2	Hard Of Hearing	0	0
N	0062	2	Headache	0	0
N	0062	2	Joint Pain	0	0
N	0062	2	Lymphadenopathy/Adenopathy	0	0
Y	0062	2	Malaise	1	0
N	0062	2	Mouth/Throat Lesions	0	0
N	0062	2	Muscle Pain	0	0
N	0062	2	Nasal Discharge/Congestion	0	0
Y	0062	2	Rash	1	0
N	0062	2	Shortness of Breath	0	0
Y	0062	2	Sore Throat	1	0
N	0062	2	Swelling	0	0
N	0062	2	Vomiting	0	0
N	0064	3	Abdominal Pain	0	0
N	0064	3	Anorexia	0	0
N	0064	3	Back Pain	0	0
N	0064	3	Bleeding, Active, Various Sites	0	0
N	0064	3	Cervical Deformation	0	0
N	0064	3	Chest Pain	0	0
N	0064	3	Chills	0	0
N	0064	3	Conjunctiva redness, Eye pain, Eye discharge, etc.	0	0
N	0064	3	Cough	0	0
N	0064	3	Diarrhea	0	0
N	0064	3	Dizziness	0	0
N	0064	3	Fever	0	0
N	0064	3	Hard Of Hearing	0	0
N	0064	3	Headache	0	0
N	0064	3	Joint Pain	0	0
Y	0064	3	Lymphadenopathy/Adenopathy	1	0
Y	0064	3	Malaise	1	0
N	0064	3	Mouth/Throat Lesions	0	0
N	0064	3	Muscle Pain	0	0
N	0064	3	Nasal Discharge/Congestion	0	0
Y	0064	3	Rash	1	0
N	0064	3	Shortness of Breath	0	0
Y	0064	3	Sore Throat	1	0
N	0064	3	Swelling	0	0
N	0064	3	Vomiting	0	0
N	0065	2	Abdominal Pain	0	0
Y	0065	2	Anorexia	1	0
N	0065	2	Back Pain	0	0
N	0065	2	Bleeding, Active, Various Sites	0	0
N	0065	2	Cervical Deformation	0	0
N	0065	2	Chest Pain	0	0
N	0065	2	Chills	0	0
N	0065	2	Conjunctiva redness, Eye pain, Eye discharge, etc.	0	0
N	0065	2	Cough	0	0
N	0065	2	Diarrhea	0	0
N	0065	2	Dizziness	0	0
N	0065	2	Fever	0	0
N	0065	2	Hard Of Hearing	0	0
N	0065	2	Headache	0	0
N	0065	2	Joint Pain	0	0
Y	0065	2	Lymphadenopathy/Adenopathy	1	0
Y	0065	2	Malaise	1	0
N	0065	2	Mouth/Throat Lesions	0	0
N	0065	2	Muscle Pain	0	0
N	0065	2	Nasal Discharge/Congestion	0	0
Y	0065	2	Rash	1	0
N	0065	2	Shortness of Breath	0	0
Y	0065	2	Sore Throat	1	0
N	0065	2	Swelling	0	0
N	0065	2	Vomiting	0	0
Y	0066	1	Abdominal Pain	1	0
N	0066	1	Anorexia	0	0
N	0066	1	Back Pain	0	0
N	0066	1	Bleeding, Active, Various Sites	0	0
N	0066	1	Cervical Deformation	0	0
N	0066	1	Chest Pain	0	0
N	0066	1	Chills	0	0
N	0066	1	Conjunctiva redness, Eye pain, Eye discharge, etc.	0	0
N	0066	1	Cough	0	0
N	0066	1	Diarrhea	0	0
N	0066	1	Dizziness	0	0
N	0066	1	Fever	0	0
N	0066	1	Hard Of Hearing	0	0
N	0066	1	Headache	0	0
N	0066	1	Joint Pain	0	0
Y	0066	1	Lymphadenopathy/Adenopathy	1	0
Y	0066	1	Malaise	1	0
N	0066	1	Mouth/Throat Lesions	0	0
N	0066	1	Muscle Pain	0	0
N	0066	1	Nasal Discharge/Congestion	0	0
Y	0066	1	Rash	1	0
N	0066	1	Shortness of Breath	0	0
Y	0066	1	Sore Throat	1	0
N	0066	1	Swelling	0	0
Y	0066	1	Vomiting	1	0
N	0067	3	Abdominal Pain	0	0
N	0067	3	Anorexia	0	0
N	0067	3	Back Pain	0	0
N	0067	3	Bleeding, Active, Various Sites	0	0
N	0067	3	Cervical Deformation	0	0
N	0067	3	Chest Pain	0	0
N	0067	3	Chills	0	0
N	0067	3	Conjunctiva redness, Eye pain, Eye discharge, etc.	0	0
N	0067	3	Cough	0	0
N	0067	3	Diarrhea	0	0
N	0067	3	Dizziness	0	0
N	0067	3	Fever	0	0
N	0067	3	Hard Of Hearing	0	0
N	0067	3	Headache	0	0
N	0067	3	Joint Pain	0	0
N	0067	3	Lymphadenopathy/Adenopathy	0	0
Y	0067	3	Malaise	1	0
N	0067	3	Mouth/Throat Lesions	0	0
N	0067	3	Muscle Pain	0	0
N	0067	3	Nasal Discharge/Congestion	0	0
Y	0067	3	Rash	1	0
N	0067	3	Shortness of Breath	0	0
Y	0067	3	Sore Throat	1	0
N	0067	3	Swelling	0	0
N	0067	3	Vomiting	0	0
N	0068	3	Abdominal Pain	0	0
N	0068	3	Anorexia	0	0
N	0068	3	Back Pain	0	0
N	0068	3	Bleeding, Active, Various Sites	0	0
N	0068	3	Cervical Deformation	0	0
N	0068	3	Chest Pain	0	0
N	0068	3	Chills	0	0
N	0068	3	Conjunctiva redness, Eye pain, Eye discharge, etc.	0	0
N	0068	3	Cough	0	0
N	0068	3	Diarrhea	0	0
N	0068	3	Dizziness	0	0
N	0068	3	Fever	0	0
N	0068	3	Hard Of Hearing	0	0
Y	0068	3	Headache	1	0
N	0068	3	Joint Pain	0	0
N	0068	3	Lymphadenopathy/Adenopathy	0	0
Y	0068	3	Malaise	1	0
N	0068	3	Mouth/Throat Lesions	0	0
N	0068	3	Muscle Pain	0	0
N	0068	3	Nasal Discharge/Congestion	0	0
Y	0068	3	Rash	1	0
N	0068	3	Shortness of Breath	0	0
Y	0068	3	Sore Throat	1	0
N	0068	3	Swelling	0	0
N	0068	3	Vomiting	0	0
N	0069	2	Abdominal Pain	0	0
Y	0069	2	Anorexia	1	0
N	0069	2	Back Pain	0	0
N	0069	2	Bleeding, Active, Various Sites	0	0
N	0069	2	Cervical Deformation	0	0
N	0069	2	Chest Pain	0	0
Y	0069	2	Chills	1	0
Y	0069	2	Conjunctiva redness, Eye pain, Eye discharge, etc.	1	0
N	0069	2	Cough	0	0
N	0069	2	Diarrhea	0	0
N	0069	2	Dizziness	0	0
N	0069	2	Fever	0	0
N	0069	2	Hard Of Hearing	0	0
N	0069	2	Headache	0	0
N	0069	2	Joint Pain	0	0
Y	0069	2	Lymphadenopathy/Adenopathy	1	0
Y	0069	2	Malaise	1	0
N	0069	2	Mouth/Throat Lesions	0	0
Y	0069	2	Muscle Pain	1	0
N	0069	2	Nasal Discharge/Congestion	0	0
Y	0069	2	Rash	1	0
N	0069	2	Shortness of Breath	0	0
Y	0069	2	Sore Throat	1	0
N	0069	2	Swelling	0	0
N	0069	2	Vomiting	0	0
N	0070	3	Abdominal Pain	0	0
N	0070	3	Anorexia	0	0
N	0070	3	Back Pain	0	0
N	0070	3	Bleeding, Active, Various Sites	0	0
N	0070	3	Cervical Deformation	0	0
N	0070	3	Chest Pain	0	0
N	0070	3	Chills	0	0
N	0070	3	Conjunctiva redness, Eye pain, Eye discharge, etc.	0	0
N	0070	3	Cough	0	0
N	0070	3	Diarrhea	0	0
N	0070	3	Dizziness	0	0
N	0070	3	Fever	0	0
N	0070	3	Hard Of Hearing	0	0
N	0070	3	Headache	0	0
N	0070	3	Joint Pain	0	0
Y	0070	3	Lymphadenopathy/Adenopathy	1	0
Y	0070	3	Malaise	1	0
N	0070	3	Mouth/Throat Lesions	0	0
N	0070	3	Muscle Pain	0	0
N	0070	3	Nasal Discharge/Congestion	0	0
Y	0070	3	Rash	1	0
N	0070	3	Shortness of Breath	0	0
Y	0070	3	Sore Throat	1	0
N	0070	3	Swelling	0	0
N	0070	3	Vomiting	0	0
N	0071	3	Abdominal Pain	0	0
N	0071	3	Anorexia	0	0
N	0071	3	Back Pain	0	0
N	0071	3	Bleeding, Active, Various Sites	0	0
N	0071	3	Cervical Deformation	0	0
N	0071	3	Chest Pain	0	0
N	0071	3	Chills	0	0
N	0071	3	Conjunctiva redness, Eye pain, Eye discharge, etc.	0	0
Y	0071	3	Cough	1	0
N	0071	3	Diarrhea	0	0
N	0071	3	Dizziness	0	0
N	0071	3	Fever	0	0
N	0071	3	Hard Of Hearing	0	0
N	0071	3	Headache	0	0
N	0071	3	Joint Pain	0	0
Y	0071	3	Lymphadenopathy/Adenopathy	1	0
N	0071	3	Malaise	0	0
N	0071	3	Mouth/Throat Lesions	0	0
N	0071	3	Muscle Pain	0	0
N	0071	3	Nasal Discharge/Congestion	0	0
Y	0071	3	Rash	1	0
N	0071	3	Shortness of Breath	0	0
N	0071	3	Sore Throat	0	0
N	0071	3	Swelling	0	0
N	0071	3	Vomiting	0	0
N	0072	3	Abdominal Pain	0	0
Y	0072	3	Anorexia	1	0
N	0072	3	Back Pain	0	0
N	0072	3	Bleeding, Active, Various Sites	0	0
N	0072	3	Cervical Deformation	0	0
N	0072	3	Chest Pain	0	0
Y	0072	3	Chills	1	0
N	0072	3	Conjunctiva redness, Eye pain, Eye discharge, etc.	0	0
Y	0072	3	Cough	1	0
N	0072	3	Diarrhea	0	0
N	0072	3	Dizziness	0	0
N	0072	3	Fever	0	0
N	0072	3	Hard Of Hearing	0	0
N	0072	3	Headache	0	0
N	0072	3	Joint Pain	0	0
N	0072	3	Lymphadenopathy/Adenopathy	0	0
Y	0072	3	Malaise	1	0
N	0072	3	Mouth/Throat Lesions	0	0
N	0072	3	Muscle Pain	0	0
N	0072	3	Nasal Discharge/Congestion	0	0
Y	0072	3	Rash	1	0
N	0072	3	Shortness of Breath	0	0
Y	0072	3	Sore Throat	1	0
N	0072	3	Swelling	0	0
N	0072	3	Vomiting	0	0
N	0073	1	Abdominal Pain	0	0
Y	0073	1	Anorexia	1	0
N	0073	1	Back Pain	0	0
N	0073	1	Bleeding, Active, Various Sites	0	0
N	0073	1	Cervical Deformation	0	0
N	0073	1	Chest Pain	0	0
Y	0073	1	Chills	1	0
N	0073	1	Conjunctiva redness, Eye pain, Eye discharge, etc.	0	0
N	0073	1	Cough	0	0
N	0073	1	Diarrhea	0	0
N	0073	1	Dizziness	0	0
N	0073	1	Fever	0	0
N	0073	1	Hard Of Hearing	0	0
N	0073	1	Headache	0	0
N	0073	1	Joint Pain	0	0
Y	0073	1	Lymphadenopathy/Adenopathy	1	0
Y	0073	1	Malaise	1	0
N	0073	1	Mouth/Throat Lesions	0	0
N	0073	1	Muscle Pain	0	0
Y	0073	1	Nasal Discharge/Congestion	1	0
Y	0073	1	Rash	1	0
N	0073	1	Shortness of Breath	0	0
Y	0073	1	Sore Throat	1	0
N	0073	1	Swelling	0	0
N	0073	1	Vomiting	0	0
N	0074	1	Abdominal Pain	0	0
N	0074	1	Anorexia	0	0
N	0074	1	Back Pain	0	0
N	0074	1	Bleeding, Active, Various Sites	0	0
N	0074	1	Cervical Deformation	0	0
N	0074	1	Chest Pain	0	0
Y	0074	1	Chills	1	0
N	0074	1	Conjunctiva redness, Eye pain, Eye discharge, etc.	0	0
N	0074	1	Cough	0	0
Y	0074	1	Diarrhea	1	0
N	0074	1	Dizziness	0	0
N	0074	1	Fever	0	0
N	0074	1	Hard Of Hearing	0	0
N	0074	1	Headache	0	0
N	0074	1	Joint Pain	0	0
Y	0074	1	Lymphadenopathy/Adenopathy	1	0
Y	0074	1	Malaise	1	0
N	0074	1	Mouth/Throat Lesions	0	0
N	0074	1	Muscle Pain	0	0
Y	0074	1	Nasal Discharge/Congestion	1	0
Y	0074	1	Rash	1	0
N	0074	1	Shortness of Breath	0	0
Y	0074	1	Sore Throat	1	0
N	0074	1	Swelling	0	0
N	0074	1	Vomiting	0	0
N	0075	2	Abdominal Pain	0	0
Y	0075	2	Anorexia	1	0
N	0075	2	Back Pain	0	0
N	0075	2	Bleeding, Active, Various Sites	0	0
N	0075	2	Cervical Deformation	0	0
N	0075	2	Chest Pain	0	0
Y	0075	2	Chills	1	0
N	0075	2	Conjunctiva redness, Eye pain, Eye discharge, etc.	0	0
Y	0075	2	Cough	1	0
N	0075	2	Diarrhea	0	0
N	0075	2	Dizziness	0	0
N	0075	2	Fever	0	0
N	0075	2	Hard Of Hearing	0	0
Y	0075	2	Headache	1	0
Y	0075	2	Joint Pain	1	0
Y	0075	2	Lymphadenopathy/Adenopathy	1	0
Y	0075	2	Malaise	1	0
Y	0075	2	Mouth/Throat Lesions	1	0
N	0075	2	Muscle Pain	0	0
Y	0075	2	Nasal Discharge/Congestion	1	0
Y	0075	2	Rash	1	0
N	0075	2	Shortness of Breath	0	0
Y	0075	2	Sore Throat	1	0
N	0075	2	Swelling	0	0
N	0075	2	Vomiting	0	0
N	0076	3	Abdominal Pain	0	0
N	0076	3	Anorexia	0	0
N	0076	3	Back Pain	0	0
N	0076	3	Bleeding, Active, Various Sites	0	0
N	0076	3	Cervical Deformation	0	0
N	0076	3	Chest Pain	0	0
N	0076	3	Chills	0	0
N	0076	3	Conjunctiva redness, Eye pain, Eye discharge, etc.	0	0
N	0076	3	Cough	0	0
N	0076	3	Diarrhea	0	0
N	0076	3	Dizziness	0	0
N	0076	3	Fever	0	0
N	0076	3	Hard Of Hearing	0	0
N	0076	3	Headache	0	0
N	0076	3	Joint Pain	0	0
Y	0076	3	Lymphadenopathy/Adenopathy	1	0
Y	0076	3	Malaise	1	0
N	0076	3	Mouth/Throat Lesions	0	0
N	0076	3	Muscle Pain	0	0
N	0076	3	Nasal Discharge/Congestion	0	0
Y	0076	3	Rash	1	0
N	0076	3	Shortness of Breath	0	0
Y	0076	3	Sore Throat	1	0
N	0076	3	Swelling	0	0
N	0076	3	Vomiting	0	0
N	0077	3	Abdominal Pain	0	0
Y	0077	3	Anorexia	1	0
N	0077	3	Back Pain	0	0
N	0077	3	Bleeding, Active, Various Sites	0	0
N	0077	3	Cervical Deformation	0	0
N	0077	3	Chest Pain	0	0
N	0077	3	Chills	0	0
N	0077	3	Conjunctiva redness, Eye pain, Eye discharge, etc.	0	0
N	0077	3	Cough	0	0
N	0077	3	Diarrhea	0	0
N	0077	3	Dizziness	0	0
N	0077	3	Fever	0	0
N	0077	3	Hard Of Hearing	0	0
N	0077	3	Headache	0	0
N	0077	3	Joint Pain	0	0
Y	0077	3	Lymphadenopathy/Adenopathy	1	0
Y	0077	3	Malaise	1	0
N	0077	3	Mouth/Throat Lesions	0	0
N	0077	3	Muscle Pain	0	0
N	0077	3	Nasal Discharge/Congestion	0	0
Y	0077	3	Rash	1	0
N	0077	3	Shortness of Breath	0	0
Y	0077	3	Sore Throat	1	0
N	0077	3	Swelling	0	0
N	0077	3	Vomiting	0	0
N	0078	3	Abdominal Pain	0	0
N	0078	3	Anorexia	0	0
N	0078	3	Back Pain	0	0
N	0078	3	Bleeding, Active, Various Sites	0	0
N	0078	3	Cervical Deformation	0	0
N	0078	3	Chest Pain	0	0
N	0078	3	Chills	0	0
N	0078	3	Conjunctiva redness, Eye pain, Eye discharge, etc.	0	0
Y	0078	3	Cough	1	0
N	0078	3	Diarrhea	0	0
N	0078	3	Dizziness	0	0
N	0078	3	Fever	0	0
N	0078	3	Hard Of Hearing	0	0
Y	0078	3	Headache	1	0
N	0078	3	Joint Pain	0	0
N	0078	3	Lymphadenopathy/Adenopathy	0	0
Y	0078	3	Malaise	1	0
N	0078	3	Mouth/Throat Lesions	0	0
N	0078	3	Muscle Pain	0	0
N	0078	3	Nasal Discharge/Congestion	0	0
Y	0078	3	Rash	1	0
N	0078	3	Shortness of Breath	0	0
Y	0078	3	Sore Throat	1	0
N	0078	3	Swelling	0	0
N	0078	3	Vomiting	0	0
N	0079	3	Abdominal Pain	0	0
Y	0079	3	Anorexia	1	0
N	0079	3	Back Pain	0	0
N	0079	3	Bleeding, Active, Various Sites	0	0
N	0079	3	Cervical Deformation	0	0
N	0079	3	Chest Pain	0	0
Y	0079	3	Chills	1	0
N	0079	3	Conjunctiva redness, Eye pain, Eye discharge, etc.	0	0
Y	0079	3	Cough	1	0
N	0079	3	Diarrhea	0	0
N	0079	3	Dizziness	0	0
N	0079	3	Fever	0	0
N	0079	3	Hard Of Hearing	0	0
N	0079	3	Headache	0	0
N	0079	3	Joint Pain	0	0
N	0079	3	Lymphadenopathy/Adenopathy	0	0
Y	0079	3	Malaise	1	0
N	0079	3	Mouth/Throat Lesions	0	0
N	0079	3	Muscle Pain	0	0
N	0079	3	Nasal Discharge/Congestion	0	0
Y	0079	3	Rash	1	0
N	0079	3	Shortness of Breath	0	0
Y	0079	3	Sore Throat	1	0
N	0079	3	Swelling	0	0
N	0079	3	Vomiting	0	0
Y	0080	1	Abdominal Pain	1	0
Y	0080	1	Anorexia	1	0
N	0080	1	Back Pain	0	0
N	0080	1	Bleeding, Active, Various Sites	0	0
N	0080	1	Cervical Deformation	0	0
N	0080	1	Chest Pain	0	0
N	0080	1	Chills	0	0
N	0080	1	Conjunctiva redness, Eye pain, Eye discharge, etc.	0	0
Y	0080	1	Cough	1	0
N	0080	1	Diarrhea	0	0
N	0080	1	Dizziness	0	0
N	0080	1	Fever	0	0
N	0080	1	Hard Of Hearing	0	0
N	0080	1	Headache	0	0
N	0080	1	Joint Pain	0	0
N	0080	1	Lymphadenopathy/Adenopathy	0	0
Y	0080	1	Malaise	1	0
N	0080	1	Mouth/Throat Lesions	0	0
N	0080	1	Muscle Pain	0	0
N	0080	1	Nasal Discharge/Congestion	0	0
Y	0080	1	Rash	1	0
N	0080	1	Shortness of Breath	0	0
Y	0080	1	Sore Throat	1	0
N	0080	1	Swelling	0	0
N	0080	1	Vomiting	0	0
N	0081	3	Abdominal Pain	0	0
N	0081	3	Anorexia	0	0
Y	0081	3	Back Pain	1	0
N	0081	3	Bleeding, Active, Various Sites	0	0
N	0081	3	Cervical Deformation	0	0
N	0081	3	Chest Pain	0	0
Y	0081	3	Chills	1	0
N	0081	3	Conjunctiva redness, Eye pain, Eye discharge, etc.	0	0
Y	0081	3	Cough	1	0
N	0081	3	Diarrhea	0	0
N	0081	3	Dizziness	0	0
N	0081	3	Fever	0	0
N	0081	3	Hard Of Hearing	0	0
Y	0081	3	Headache	1	0
N	0081	3	Joint Pain	0	0
Y	0081	3	Lymphadenopathy/Adenopathy	1	0
Y	0081	3	Malaise	1	0
N	0081	3	Mouth/Throat Lesions	0	0
N	0081	3	Muscle Pain	0	0
N	0081	3	Nasal Discharge/Congestion	0	0
Y	0081	3	Rash	1	0
N	0081	3	Shortness of Breath	0	0
Y	0081	3	Sore Throat	1	0
N	0081	3	Swelling	0	0
N	0081	3	Vomiting	0	0
N	0082	3	Abdominal Pain	0	0
Y	0082	3	Anorexia	1	0
N	0082	3	Back Pain	0	0
N	0082	3	Bleeding, Active, Various Sites	0	0
N	0082	3	Cervical Deformation	0	0
N	0082	3	Chest Pain	0	0
Y	0082	3	Chills	1	0
N	0082	3	Conjunctiva redness, Eye pain, Eye discharge, etc.	0	0
N	0082	3	Cough	0	0
N	0082	3	Diarrhea	0	0
N	0082	3	Dizziness	0	0
N	0082	3	Fever	0	0
N	0082	3	Hard Of Hearing	0	0
N	0082	3	Headache	0	0
N	0082	3	Joint Pain	0	0
Y	0082	3	Lymphadenopathy/Adenopathy	1	0
Y	0082	3	Malaise	1	0
N	0082	3	Mouth/Throat Lesions	0	0
N	0082	3	Muscle Pain	0	0
N	0082	3	Nasal Discharge/Congestion	0	0
Y	0082	3	Rash	1	0
N	0082	3	Shortness of Breath	0	0
Y	0082	3	Sore Throat	1	0
N	0082	3	Swelling	0	0
N	0082	3	Vomiting	0	0
N	0083	1	Abdominal Pain	0	0
N	0083	1	Anorexia	0	0
N	0083	1	Back Pain	0	0
N	0083	1	Bleeding, Active, Various Sites	0	0
N	0083	1	Cervical Deformation	0	0
N	0083	1	Chest Pain	0	0
N	0083	1	Chills	0	0
N	0083	1	Conjunctiva redness, Eye pain, Eye discharge, etc.	0	0
N	0083	1	Cough	0	0
N	0083	1	Diarrhea	0	0
N	0083	1	Dizziness	0	0
N	0083	1	Fever	0	0
N	0083	1	Hard Of Hearing	0	0
N	0083	1	Headache	0	0
N	0083	1	Joint Pain	0	0
N	0083	1	Lymphadenopathy/Adenopathy	0	0
Y	0083	1	Malaise	1	0
N	0083	1	Mouth/Throat Lesions	0	0
N	0083	1	Muscle Pain	0	0
N	0083	1	Nasal Discharge/Congestion	0	0
Y	0083	1	Rash	1	0
N	0083	1	Shortness of Breath	0	0
Y	0083	1	Sore Throat	1	0
[truncated: 3,924 more rows]

## Sheet: Table 2B
PATNO	Age Category (1=<5; 2=5-11; 3>=12)	CLINICAL SIGN	Abnormal Days 0-3 (0=No, 1=Yes)	Abnormal Discharge Day (0=No, 1=Yes)
0001	2	Abnormal Lung Sounds	1	0
0001	2	Bed-bound	0	0
0001	2	Bleeding	0	0
0001	2	Confused/Disoriented	0	0
0001	2	Convulsions	0	0
0001	2	Dehydration	0	0
0001	2	Diminished Activity	1	0
0001	2	Extremity Edema	0	0
0001	2	Hepatomegaly, Splenomegaly or Both	0	0
0001	2	Hyperthermia	0	0
0001	2	Hypothermia	0	0
0001	2	Jaundice	0	0
0001	2	Lethargy/Stupor	0	0
0001	2	Lymphadenopathy/Adenopathy	1	1
0001	2	Monkeypox Lesions	1	1
0001	2	Neurologic Signs (Confused/Disoriented/Lethargy/Stupor)	0	0
0001	2	Non-Specific Rash (Excludes MPX Legions)	1	1
0001	2	Petechiae	0	0
0002	2	Abnormal Lung Sounds	1	0
0002	2	Bed-bound	0	0
0002	2	Bleeding	0	0
0002	2	Confused/Disoriented	0	0
0002	2	Convulsions	0	0
0002	2	Dehydration	0	0
0002	2	Diminished Activity	0	0
0002	2	Extremity Edema	0	0
0002	2	Hepatomegaly, Splenomegaly or Both	0	0
0002	2	Hyperthermia	0	0
0002	2	Hypothermia	0	0
0002	2	Jaundice	0	0
0002	2	Lethargy/Stupor	0	0
0002	2	Lymphadenopathy/Adenopathy	1	0
0002	2	Monkeypox Lesions	1	1
0002	2	Neurologic Signs (Confused/Disoriented/Lethargy/Stupor)	0	0
0002	2	Non-Specific Rash (Excludes MPX Legions)	1	1
0002	2	Petechiae	0	0
0003	1	Abnormal Lung Sounds	1	0
0003	1	Bed-bound	0	0
0003	1	Bleeding	0	0
0003	1	Confused/Disoriented	0	0
0003	1	Convulsions	0	0
0003	1	Dehydration	0	0
0003	1	Diminished Activity	0	0
0003	1	Extremity Edema	0	0
0003	1	Hepatomegaly, Splenomegaly or Both	0	0
0003	1	Hyperthermia	0	0
0003	1	Hypothermia	0	0
0003	1	Jaundice	0	0
0003	1	Lethargy/Stupor	0	0
0003	1	Lymphadenopathy/Adenopathy	1	1
0003	1	Monkeypox Lesions	1	0
0003	1	Neurologic Signs (Confused/Disoriented/Lethargy/Stupor)	0	0
0003	1	Non-Specific Rash (Excludes MPX Legions)	1	0
0003	1	Petechiae	0	0
0004	2	Abnormal Lung Sounds	0	0
0004	2	Bed-bound	0	0
0004	2	Bleeding	0	0
0004	2	Confused/Disoriented	0	0
0004	2	Convulsions	0	0
0004	2	Dehydration	0	0
0004	2	Diminished Activity	0	0
0004	2	Extremity Edema	0	0
0004	2	Hepatomegaly, Splenomegaly or Both	0	0
0004	2	Hyperthermia	1	0
0004	2	Hypothermia	0	0
0004	2	Jaundice	0	0
0004	2	Lethargy/Stupor	0	0
0004	2	Lymphadenopathy/Adenopathy	1	1
0004	2	Monkeypox Lesions	1	1
0004	2	Neurologic Signs (Confused/Disoriented/Lethargy/Stupor)	0	0
0004	2	Non-Specific Rash (Excludes MPX Legions)	1	1
0004	2	Petechiae	0	0
0005	3	Abnormal Lung Sounds	0	0
0005	3	Bed-bound	0	0
0005	3	Bleeding	0	0
0005	3	Confused/Disoriented	0	0
0005	3	Convulsions	0	0
0005	3	Dehydration	0	0
0005	3	Diminished Activity	0	0
0005	3	Extremity Edema	0	0
0005	3	Hepatomegaly, Splenomegaly or Both	0	0
0005	3	Hyperthermia	1	0
0005	3	Jaundice	0	0
0005	3	Lethargy/Stupor	0	0
0005	3	Lymphadenopathy/Adenopathy	1	0
0005	3	Monkeypox Lesions	1	1
0005	3	Neurologic Signs (Confused/Disoriented/Lethargy/Stupor)	0	0
0005	3	Non-Specific Rash (Excludes MPX Legions)	1	1
0005	3	Petechiae	0	0
0006	3	Abnormal Lung Sounds	0	0
0006	3	Bed-bound	0	0
0006	3	Bleeding	1	0
0006	3	Confused/Disoriented	0	0
0006	3	Convulsions	0	0
0006	3	Dehydration	0	0
0006	3	Diminished Activity	0	0
0006	3	Extremity Edema	0	0
0006	3	Hepatomegaly, Splenomegaly or Both	0	0
0006	3	Hyperthermia	1	0
0006	3	Hypothermia	0	0
0006	3	Jaundice	0	0
0006	3	Lethargy/Stupor	0	0
0006	3	Lymphadenopathy/Adenopathy	1	1
0006	3	Monkeypox Lesions	1	1
0006	3	Neurologic Signs (Confused/Disoriented/Lethargy/Stupor)	0	0
0006	3	Non-Specific Rash (Excludes MPX Legions)	1	1
0006	3	Petechiae	0	0
0007	3	Abnormal Lung Sounds	0	0
0007	3	Bed-bound	0	0
0007	3	Bleeding	0	0
0007	3	Confused/Disoriented	0	0
0007	3	Convulsions	0	0
0007	3	Dehydration	0	0
0007	3	Diminished Activity	0	0
0007	3	Extremity Edema	0	0
0007	3	Hepatomegaly, Splenomegaly or Both	0	0
0007	3	Hyperthermia	0	0
0007	3	Hypothermia	0	0
0007	3	Jaundice	0	0
0007	3	Lethargy/Stupor	0	0
0007	3	Lymphadenopathy/Adenopathy	1	1
0007	3	Monkeypox Lesions	1	1
0007	3	Neurologic Signs (Confused/Disoriented/Lethargy/Stupor)	0	0
0007	3	Non-Specific Rash (Excludes MPX Legions)	1	1
0007	3	Petechiae	0	0
0008	3	Abnormal Lung Sounds	0	0
0008	3	Bed-bound	0	0
0008	3	Bleeding	0	0
0008	3	Confused/Disoriented	0	0
0008	3	Convulsions	0	0
0008	3	Dehydration	0	0
0008	3	Diminished Activity	0	0
0008	3	Extremity Edema	0	0
0008	3	Hepatomegaly, Splenomegaly or Both	0	0
0008	3	Hyperthermia	1	0
0008	3	Hypothermia	0	0
0008	3	Jaundice	0	0
0008	3	Lethargy/Stupor	0	0
0008	3	Lymphadenopathy/Adenopathy	1	1
0008	3	Monkeypox Lesions	1	1
0008	3	Neurologic Signs (Confused/Disoriented/Lethargy/Stupor)	0	0
0008	3	Non-Specific Rash (Excludes MPX Legions)	1	1
0008	3	Petechiae	0	0
0009	3	Abnormal Lung Sounds	0	0
0009	3	Bed-bound	0	0
0009	3	Bleeding	1	0
0009	3	Confused/Disoriented	0	0
0009	3	Convulsions	0	0
0009	3	Dehydration	0	0
0009	3	Diminished Activity	1	0
0009	3	Extremity Edema	1	0
0009	3	Hepatomegaly, Splenomegaly or Both	0	0
0009	3	Hyperthermia	1	0
0009	3	Hypothermia	0	0
0009	3	Jaundice	0	0
0009	3	Lethargy/Stupor	0	0
0009	3	Lymphadenopathy/Adenopathy	1	1
0009	3	Monkeypox Lesions	1	1
0009	3	Neurologic Signs (Confused/Disoriented/Lethargy/Stupor)	0	0
0009	3	Non-Specific Rash (Excludes MPX Legions)	1	1
0009	3	Petechiae	0	0
0010	3	Abnormal Lung Sounds	0	0
0010	3	Bed-bound	0	0
0010	3	Bleeding	0	0
0010	3	Confused/Disoriented	0	0
0010	3	Convulsions	0	0
0010	3	Dehydration	0	0
0010	3	Diminished Activity	1	0
0010	3	Extremity Edema	1	0
0010	3	Hepatomegaly, Splenomegaly or Both	0	0
0010	3	Hyperthermia	1	0
0010	3	Hypothermia	0	0
0010	3	Jaundice	0	0
0010	3	Lethargy/Stupor	0	0
0010	3	Lymphadenopathy/Adenopathy	1	1
0010	3	Monkeypox Lesions	1	1
0010	3	Neurologic Signs (Confused/Disoriented/Lethargy/Stupor)	0	0
0010	3	Non-Specific Rash (Excludes MPX Legions)	1	1
0010	3	Petechiae	0	0
0011	3	Abnormal Lung Sounds	0	0
0011	3	Bed-bound	0	0
0011	3	Bleeding	0	0
0011	3	Confused/Disoriented	0	0
0011	3	Convulsions	0	0
0011	3	Dehydration	0	0
0011	3	Diminished Activity	1	0
0011	3	Extremity Edema	0	0
0011	3	Hepatomegaly, Splenomegaly or Both	0	0
0011	3	Hyperthermia	1	0
0011	3	Hypothermia	0	0
0011	3	Jaundice	0	0
0011	3	Lethargy/Stupor	0	0
0011	3	Lymphadenopathy/Adenopathy	1	1
0011	3	Monkeypox Lesions	1	1
0011	3	Neurologic Signs (Confused/Disoriented/Lethargy/Stupor)	0	0
0011	3	Non-Specific Rash (Excludes MPX Legions)	1	1
0011	3	Petechiae	0	0
0014	2	Abnormal Lung Sounds	0	0
0014	2	Bed-bound	0	0
0014	2	Bleeding	0	0
0014	2	Confused/Disoriented	0	0
0014	2	Convulsions	0	0
0014	2	Dehydration	0	0
0014	2	Diminished Activity	0	0
0014	2	Extremity Edema	0	0
0014	2	Hepatomegaly, Splenomegaly or Both	0	0
0014	2	Hyperthermia	1	0
0014	2	Jaundice	0	0
0014	2	Lethargy/Stupor	0	0
0014	2	Lymphadenopathy/Adenopathy	1	1
0014	2	Monkeypox Lesions	1	0
0014	2	Neurologic Signs (Confused/Disoriented/Lethargy/Stupor)	0	0
0014	2	Non-Specific Rash (Excludes MPX Legions)	1	0
0014	2	Petechiae	0	0
0015	2	Abnormal Lung Sounds	0	0
0015	2	Bed-bound	0	0
0015	2	Bleeding	0	0
0015	2	Confused/Disoriented	0	0
0015	2	Convulsions	0	0
0015	2	Dehydration	0	0
0015	2	Diminished Activity	0	0
0015	2	Extremity Edema	0	0
0015	2	Hepatomegaly, Splenomegaly or Both	0	0
0015	2	Hyperthermia	0	0
0015	2	Hypothermia	0	0
0015	2	Jaundice	0	0
0015	2	Lethargy/Stupor	0	0
0015	2	Lymphadenopathy/Adenopathy	1	1
0015	2	Monkeypox Lesions	1	0
0015	2	Neurologic Signs (Confused/Disoriented/Lethargy/Stupor)	0	0
0015	2	Non-Specific Rash (Excludes MPX Legions)	1	0
0015	2	Petechiae	0	0
0016	2	Abnormal Lung Sounds	0	0
0016	2	Bed-bound	0	0
0016	2	Bleeding	0	0
0016	2	Confused/Disoriented	0	0
0016	2	Convulsions	0	0
0016	2	Dehydration	0	0
0016	2	Diminished Activity	0	0
0016	2	Extremity Edema	0	0
0016	2	Hepatomegaly, Splenomegaly or Both	0	0
0016	2	Hyperthermia	1	0
0016	2	Hypothermia	0	0
0016	2	Jaundice	0	0
0016	2	Lethargy/Stupor	0	0
0016	2	Lymphadenopathy/Adenopathy	1	1
0016	2	Monkeypox Lesions	1	0
0016	2	Neurologic Signs (Confused/Disoriented/Lethargy/Stupor)	0	0
0016	2	Non-Specific Rash (Excludes MPX Legions)	1	0
0016	2	Petechiae	0	0
0017	3	Abnormal Lung Sounds	0	0
0017	3	Bed-bound	0	0
0017	3	Bleeding	0	0
0017	3	Confused/Disoriented	0	0
0017	3	Convulsions	0	0
0017	3	Dehydration	0	0
0017	3	Diminished Activity	0	0
0017	3	Extremity Edema	0	0
0017	3	Hepatomegaly, Splenomegaly or Both	0	0
0017	3	Hyperthermia	0	0
0017	3	Jaundice	0	0
0017	3	Lethargy/Stupor	0	0
0017	3	Lymphadenopathy/Adenopathy	1	1
0017	3	Monkeypox Lesions	1	0
0017	3	Neurologic Signs (Confused/Disoriented/Lethargy/Stupor)	0	0
0017	3	Non-Specific Rash (Excludes MPX Legions)	1	0
0017	3	Petechiae	0	0
0018	3	Abnormal Lung Sounds	0	0
0018	3	Bed-bound	0	0
0018	3	Bleeding	0	0
0018	3	Confused/Disoriented	0	0
0018	3	Convulsions	0	0
0018	3	Dehydration	0	0
0018	3	Diminished Activity	0	0
0018	3	Extremity Edema	0	0
0018	3	Hepatomegaly, Splenomegaly or Both	0	0
0018	3	Hyperthermia	0	0
0018	3	Jaundice	0	0
0018	3	Lethargy/Stupor	0	0
0018	3	Lymphadenopathy/Adenopathy	1	1
0018	3	Monkeypox Lesions	1	0
0018	3	Neurologic Signs (Confused/Disoriented/Lethargy/Stupor)	0	0
0018	3	Non-Specific Rash (Excludes MPX Legions)	1	0
0018	3	Petechiae	0	0
0019	2	Abnormal Lung Sounds	0	0
0019	2	Bed-bound	0	0
0019	2	Bleeding	0	0
0019	2	Confused/Disoriented	0	0
0019	2	Convulsions	0	0
0019	2	Dehydration	0	0
0019	2	Diminished Activity	0	0
0019	2	Extremity Edema	0	0
0019	2	Hepatomegaly, Splenomegaly or Both	0	0
0019	2	Hyperthermia	0	0
0019	2	Hypothermia	0	0
0019	2	Jaundice	0	0
0019	2	Lethargy/Stupor	0	0
0019	2	Lymphadenopathy/Adenopathy	1	1
0019	2	Monkeypox Lesions	1	0
0019	2	Neurologic Signs (Confused/Disoriented/Lethargy/Stupor)	0	0
0019	2	Non-Specific Rash (Excludes MPX Legions)	1	0
0019	2	Petechiae	0	0
0020	3	Abnormal Lung Sounds	0	0
0020	3	Bed-bound	0	0
0020	3	Bleeding	0	0
0020	3	Confused/Disoriented	0	0
0020	3	Convulsions	0	0
0020	3	Dehydration	0	0
0020	3	Diminished Activity	0	0
0020	3	Extremity Edema	0	0
0020	3	Hepatomegaly, Splenomegaly or Both	0	0
0020	3	Hyperthermia	0	0
0020	3	Jaundice	0	0
0020	3	Lethargy/Stupor	0	0
0020	3	Lymphadenopathy/Adenopathy	1	1
0020	3	Monkeypox Lesions	1	1
0020	3	Neurologic Signs (Confused/Disoriented/Lethargy/Stupor)	0	0
0020	3	Non-Specific Rash (Excludes MPX Legions)	1	1
0020	3	Petechiae	0	0
0021	2	Abnormal Lung Sounds	0	0
0021	2	Bed-bound	0	0
0021	2	Bleeding	0	0
0021	2	Confused/Disoriented	0	0
0021	2	Convulsions	0	0
0021	2	Dehydration	0	0
0021	2	Diminished Activity	0	0
0021	2	Extremity Edema	0	0
0021	2	Hepatomegaly, Splenomegaly or Both	0	0
0021	2	Hyperthermia	0	0
0021	2	Jaundice	0	0
0021	2	Lethargy/Stupor	0	0
0021	2	Lymphadenopathy/Adenopathy	1	1
0021	2	Monkeypox Lesions	1	1
0021	2	Neurologic Signs (Confused/Disoriented/Lethargy/Stupor)	0	0
0021	2	Non-Specific Rash (Excludes MPX Legions)	1	1
0021	2	Petechiae	0	0
0022	2	Abnormal Lung Sounds	1	0
0022	2	Bed-bound	0	0
0022	2	Bleeding	0	0
0022	2	Confused/Disoriented	0	0
0022	2	Convulsions	0	0
0022	2	Dehydration	0	0
0022	2	Diminished Activity	1	0
0022	2	Extremity Edema	0	0
0022	2	Hepatomegaly, Splenomegaly or Both	0	0
0022	2	Hyperthermia	0	0
0022	2	Hypothermia	0	0
0022	2	Jaundice	0	0
0022	2	Lethargy/Stupor	0	0
0022	2	Lymphadenopathy/Adenopathy	1	1
0022	2	Monkeypox Lesions	1	1
0022	2	Neurologic Signs (Confused/Disoriented/Lethargy/Stupor)	0	0
0022	2	Non-Specific Rash (Excludes MPX Legions)	1	1
0022	2	Petechiae	0	0
0023	3	Abnormal Lung Sounds	0	0
0023	3	Bed-bound	0	0
0023	3	Bleeding	0	0
0023	3	Confused/Disoriented	0	0
0023	3	Convulsions	0	0
0023	3	Dehydration	0	0
0023	3	Diminished Activity	1	0
0023	3	Extremity Edema	0	0
0023	3	Hepatomegaly, Splenomegaly or Both	0	0
0023	3	Hyperthermia	0	0
0023	3	Jaundice	0	0
0023	3	Lethargy/Stupor	0	0
0023	3	Lymphadenopathy/Adenopathy	1	1
0023	3	Monkeypox Lesions	1	1
0023	3	Neurologic Signs (Confused/Disoriented/Lethargy/Stupor)	0	0
0023	3	Non-Specific Rash (Excludes MPX Legions)	1	1
0023	3	Petechiae	0	0
0024	2	Abnormal Lung Sounds	0	0
0024	2	Bed-bound	0	0
0024	2	Bleeding	0	0
0024	2	Confused/Disoriented	0	0
0024	2	Convulsions	0	0
0024	2	Dehydration	0	0
0024	2	Diminished Activity	0	0
0024	2	Extremity Edema	0	0
0024	2	Hepatomegaly, Splenomegaly or Both	0	0
0024	2	Hyperthermia	0	0
0024	2	Jaundice	0	0
0024	2	Lethargy/Stupor	0	0
0024	2	Lymphadenopathy/Adenopathy	1	1
0024	2	Monkeypox Lesions	1	1
0024	2	Neurologic Signs (Confused/Disoriented/Lethargy/Stupor)	0	0
0024	2	Non-Specific Rash (Excludes MPX Legions)	1	1
0024	2	Petechiae	0	0
0025	3	Abnormal Lung Sounds	0	0
0025	3	Bed-bound	0	0
0025	3	Bleeding	0	0
0025	3	Confused/Disoriented	0	0
0025	3	Convulsions	0	0
0025	3	Dehydration	0	0
0025	3	Diminished Activity	0	0
0025	3	Extremity Edema	0	0
0025	3	Hepatomegaly, Splenomegaly or Both	0	0
0025	3	Hyperthermia	0	0
0025	3	Hypothermia	0	0
0025	3	Jaundice	0	0
0025	3	Lethargy/Stupor	0	0
0025	3	Lymphadenopathy/Adenopathy	1	1
0025	3	Monkeypox Lesions	1	1
0025	3	Neurologic Signs (Confused/Disoriented/Lethargy/Stupor)	0	0
0025	3	Non-Specific Rash (Excludes MPX Legions)	1	1
0025	3	Petechiae	0	0
0026	3	Abnormal Lung Sounds	0	0
0026	3	Bed-bound	0	0
0026	3	Bleeding	0	0
0026	3	Confused/Disoriented	0	0
0026	3	Convulsions	0	0
0026	3	Dehydration	0	0
0026	3	Diminished Activity	1	0
0026	3	Extremity Edema	0	0
0026	3	Hepatomegaly, Splenomegaly or Both	0	0
0026	3	Hyperthermia	0	0
0026	3	Hypothermia	0	0
0026	3	Jaundice	0	0
0026	3	Lethargy/Stupor	0	0
0026	3	Lymphadenopathy/Adenopathy	1	1
0026	3	Monkeypox Lesions	1	1
0026	3	Neurologic Signs (Confused/Disoriented/Lethargy/Stupor)	0	0
0026	3	Non-Specific Rash (Excludes MPX Legions)	1	1
0026	3	Petechiae	0	0
0027	2	Abnormal Lung Sounds	0	0
0027	2	Bed-bound	0	0
0027	2	Bleeding	0	0
0027	2	Confused/Disoriented	0	0
0027	2	Convulsions	0	0
0027	2	Dehydration	0	0
0027	2	Diminished Activity	0	0
0027	2	Extremity Edema	0	0
0027	2	Hepatomegaly, Splenomegaly or Both	0	0
0027	2	Hyperthermia	0	0
0027	2	Jaundice	0	0
0027	2	Lethargy/Stupor	0	0
0027	2	Lymphadenopathy/Adenopathy	1	1
0027	2	Monkeypox Lesions	1	1
0027	2	Neurologic Signs (Confused/Disoriented/Lethargy/Stupor)	0	0
0027	2	Non-Specific Rash (Excludes MPX Legions)	1	1
0027	2	Petechiae	0	0
0028	3	Abnormal Lung Sounds	0	0
0028	3	Bed-bound	0	0
0028	3	Bleeding	0	0
0028	3	Confused/Disoriented	0	0
0028	3	Convulsions	0	0
0028	3	Dehydration	0	0
0028	3	Diminished Activity	1	0
0028	3	Extremity Edema	0	0
0028	3	Hepatomegaly, Splenomegaly or Both	0	0
0028	3	Hyperthermia	1	0
0028	3	Hypothermia	0	0
0028	3	Jaundice	0	0
0028	3	Lethargy/Stupor	0	0
0028	3	Lymphadenopathy/Adenopathy	1	1
0028	3	Monkeypox Lesions	1	1
0028	3	Neurologic Signs (Confused/Disoriented/Lethargy/Stupor)	0	0
0028	3	Non-Specific Rash (Excludes MPX Legions)	1	1
0028	3	Petechiae	0	0
0029	3	Abnormal Lung Sounds	0	0
0029	3	Bed-bound	0	0
0029	3	Bleeding	0	0
0029	3	Confused/Disoriented	0	0
0029	3	Convulsions	0	0
0029	3	Dehydration	0	0
0029	3	Diminished Activity	0	0
0029	3	Extremity Edema	0	0
0029	3	Hepatomegaly, Splenomegaly or Both	0	0
0029	3	Hyperthermia	0	0
0029	3	Jaundice	0	0
0029	3	Lethargy/Stupor	0	0
0029	3	Lymphadenopathy/Adenopathy	1	1
0029	3	Monkeypox Lesions	1	1
0029	3	Neurologic Signs (Confused/Disoriented/Lethargy/Stupor)	0	0
0029	3	Non-Specific Rash (Excludes MPX Legions)	1	1
0029	3	Petechiae	0	0
0030	3	Abnormal Lung Sounds	0	0
0030	3	Bed-bound	0	0
0030	3	Bleeding	0	0
0030	3	Confused/Disoriented	0	0
0030	3	Convulsions	0	0
0030	3	Dehydration	0	0
0030	3	Diminished Activity	1	0
0030	3	Extremity Edema	0	0
0030	3	Hepatomegaly, Splenomegaly or Both	0	0
0030	3	Hyperthermia	0	0
0030	3	Hypothermia	0	0
0030	3	Jaundice	0	0
0030	3	Lethargy/Stupor	0	0
0030	3	Lymphadenopathy/Adenopathy	1	1
0030	3	Monkeypox Lesions	1	1
0030	3	Neurologic Signs (Confused/Disoriented/Lethargy/Stupor)	0	0
0030	3	Non-Specific Rash (Excludes MPX Legions)	1	1
0030	3	Petechiae	0	0
0031	2	Abnormal Lung Sounds	0	0
0031	2	Bed-bound	0	0
0031	2	Bleeding	0	0
0031	2	Confused/Disoriented	0	0
0031	2	Convulsions	0	0
0031	2	Dehydration	0	0
0031	2	Diminished Activity	1	0
0031	2	Extremity Edema	0	0
0031	2	Hepatomegaly, Splenomegaly or Both	0	0
0031	2	Hyperthermia	1	0
0031	2	Hypothermia	0	0
0031	2	Jaundice	0	0
0031	2	Lethargy/Stupor	0	0
0031	2	Lymphadenopathy/Adenopathy	1	1
0031	2	Monkeypox Lesions	1	1
0031	2	Neurologic Signs (Confused/Disoriented/Lethargy/Stupor)	0	0
0031	2	Non-Specific Rash (Excludes MPX Legions)	1	1
0031	2	Petechiae	0	0
0032	3	Abnormal Lung Sounds	0	0
0032	3	Bed-bound	0	0
0032	3	Bleeding	0	0
0032	3	Confused/Disoriented	0	0
0032	3	Convulsions	0	0
0032	3	Dehydration	0	0
0032	3	Diminished Activity	1	0
0032	3	Extremity Edema	0	0
0032	3	Hepatomegaly, Splenomegaly or Both	0	0
0032	3	Hyperthermia	0	0
0032	3	Hypothermia	0	0
0032	3	Jaundice	0	0
0032	3	Lethargy/Stupor	0	0
0032	3	Lymphadenopathy/Adenopathy	1	1
0032	3	Monkeypox Lesions	1	1
0032	3	Neurologic Signs (Confused/Disoriented/Lethargy/Stupor)	0	0
0032	3	Non-Specific Rash (Excludes MPX Legions)	1	1
0032	3	Petechiae	0	0
0033	3	Abnormal Lung Sounds	0	0
0033	3	Bed-bound	0	0
0033	3	Bleeding	0	0
0033	3	Confused/Disoriented	0	0
0033	3	Convulsions	0	0
0033	3	Dehydration	0	0
0033	3	Diminished Activity	1	0
0033	3	Extremity Edema	1	0
0033	3	Hepatomegaly, Splenomegaly or Both	0	0
0033	3	Hyperthermia	0	0
0033	3	Hypothermia	0	0
0033	3	Jaundice	0	0
0033	3	Lethargy/Stupor	0	0
0033	3	Lymphadenopathy/Adenopathy	1	1
0033	3	Monkeypox Lesions	1	1
0033	3	Neurologic Signs (Confused/Disoriented/Lethargy/Stupor)	0	0
0033	3	Non-Specific Rash (Excludes MPX Legions)	1	1
0033	3	Petechiae	0	0
0034	2	Abnormal Lung Sounds	0	0
0034	2	Bed-bound	0	0
0034	2	Bleeding	0	0
0034	2	Confused/Disoriented	0	0
0034	2	Convulsions	0	0
0034	2	Dehydration	0	0
0034	2	Diminished Activity	0	0
0034	2	Extremity Edema	0	0
0034	2	Hepatomegaly, Splenomegaly or Both	0	0
0034	2	Hyperthermia	0	0
0034	2	Hypothermia	0	0
0034	2	Jaundice	0	0
0034	2	Lethargy/Stupor	0	0
0034	2	Lymphadenopathy/Adenopathy	1	1
0034	2	Monkeypox Lesions	1	0
0034	2	Neurologic Signs (Confused/Disoriented/Lethargy/Stupor)	0	0
0034	2	Non-Specific Rash (Excludes MPX Legions)	1	0
0034	2	Petechiae	0	0
0035	2	Abnormal Lung Sounds	0	0
0035	2	Bed-bound	0	0
0035	2	Bleeding	0	0
0035	2	Confused/Disoriented	0	0
0035	2	Convulsions	0	0
0035	2	Dehydration	0	0
0035	2	Diminished Activity	0	0
0035	2	Extremity Edema	0	0
0035	2	Hepatomegaly, Splenomegaly or Both	0	0
0035	2	Hyperthermia	0	0
0035	2	Hypothermia	0	0
0035	2	Jaundice	0	0
0035	2	Lethargy/Stupor	0	0
0035	2	Lymphadenopathy/Adenopathy	1	1
0035	2	Monkeypox Lesions	1	1
0035	2	Neurologic Signs (Confused/Disoriented/Lethargy/Stupor)	0	0
0035	2	Non-Specific Rash (Excludes MPX Legions)	1	1
0035	2	Petechiae	0	0
0036	1	Abnormal Lung Sounds	1	0
0036	1	Bed-bound	0	0
0036	1	Bleeding	0	0
0036	1	Confused/Disoriented	1	0
0036	1	Convulsions	0	0
0036	1	Dehydration	0	0
0036	1	Diminished Activity	1	0
0036	1	Extremity Edema	0	0
0036	1	Hepatomegaly, Splenomegaly or Both	0	0
0036	1	Hyperthermia	1	0
0036	1	Hypothermia	0	0
0036	1	Jaundice	0	0
0036	1	Lethargy/Stupor	1	0
0036	1	Lymphadenopathy/Adenopathy	1	1
0036	1	Monkeypox Lesions	1	1
0036	1	Neurologic Signs (Confused/Disoriented/Lethargy/Stupor)	1	0
0036	1	Non-Specific Rash (Excludes MPX Legions)	1	1
0036	1	Petechiae	0	0
0037	3	Abnormal Lung Sounds	0	0
0037	3	Bed-bound	0	0
0037	3	Bleeding	0	0
0037	3	Confused/Disoriented	0	0
0037	3	Convulsions	0	0
0037	3	Dehydration	0	0
0037	3	Diminished Activity	0	0
0037	3	Extremity Edema	0	0
0037	3	Hepatomegaly, Splenomegaly or Both	0	0
0037	3	Hyperthermia	1	0
0037	3	Hypothermia	0	0
0037	3	Jaundice	0	0
0037	3	Lethargy/Stupor	0	0
0037	3	Lymphadenopathy/Adenopathy	0	0
0037	3	Monkeypox Lesions	1	1
0037	3	Neurologic Signs (Confused/Disoriented/Lethargy/Stupor)	0	0
0037	3	Non-Specific Rash (Excludes MPX Legions)	1	1
0037	3	Petechiae	0	0
0038	2	Abnormal Lung Sounds	0	0
0038	2	Bed-bound	0	0
0038	2	Bleeding	0	0
0038	2	Confused/Disoriented	0	0
0038	2	Convulsions	0	0
0038	2	Dehydration	0	0
0038	2	Diminished Activity	1	0
0038	2	Extremity Edema	0	0
0038	2	Hepatomegaly, Splenomegaly or Both	0	0
0038	2	Hyperthermia	0	0
0038	2	Hypothermia	0	0
0038	2	Jaundice	0	0
0038	2	Lethargy/Stupor	0	0
0038	2	Lymphadenopathy/Adenopathy	1	1
0038	2	Monkeypox Lesions	1	1
0038	2	Neurologic Signs (Confused/Disoriented/Lethargy/Stupor)	0	0
0038	2	Non-Specific Rash (Excludes MPX Legions)	1	1
0038	2	Petechiae	0	0
0039	3	Abnormal Lung Sounds	0	0
0039	3	Bed-bound	0	0
0039	3	Bleeding	0	0
0039	3	Confused/Disoriented	0	0
0039	3	Convulsions	0	0
0039	3	Dehydration	0	0
0039	3	Diminished Activity	0	0
0039	3	Extremity Edema	0	0
0039	3	Hepatomegaly, Splenomegaly or Both	0	0
0039	3	Hyperthermia	0	0
0039	3	Hypothermia	0	0
0039	3	Jaundice	0	0
0039	3	Lethargy/Stupor	0	0
0039	3	Lymphadenopathy/Adenopathy	1	1
0039	3	Monkeypox Lesions	0	0
0039	3	Neurologic Signs (Confused/Disoriented/Lethargy/Stupor)	0	0
0039	3	Non-Specific Rash (Excludes MPX Legions)	0	0
0039	3	Petechiae	0	0
0040	1	Abnormal Lung Sounds	0	0
0040	1	Bed-bound	0	0
0040	1	Bleeding	0	0
0040	1	Confused/Disoriented	0	0
0040	1	Convulsions	0	0
0040	1	Dehydration	0	0
0040	1	Diminished Activity	0	0
0040	1	Extremity Edema	0	0
0040	1	Hepatomegaly, Splenomegaly or Both	0	0
0040	1	Hyperthermia	0	1
0040	1	Hypothermia	0	0
0040	1	Jaundice	0	0
0040	1	Lethargy/Stupor	0	0
0040	1	Lymphadenopathy/Adenopathy	1	1
0040	1	Monkeypox Lesions	1	0
0040	1	Neurologic Signs (Confused/Disoriented/Lethargy/Stupor)	0	0
0040	1	Non-Specific Rash (Excludes MPX Legions)	1	0
0040	1	Petechiae	0	0
0041	3	Abnormal Lung Sounds	0	0
0041	3	Bed-bound	0	0
0041	3	Bleeding	0	0
0041	3	Confused/Disoriented	0	0
0041	3	Convulsions	0	0
0041	3	Dehydration	0	0
0041	3	Diminished Activity	0	0
0041	3	Extremity Edema	0	0
0041	3	Hepatomegaly, Splenomegaly or Both	0	0
0041	3	Hyperthermia	1	0
0041	3	Hypothermia	0	0
0041	3	Jaundice	0	0
0041	3	Lethargy/Stupor	0	0
0041	3	Lymphadenopathy/Adenopathy	1	1
0041	3	Monkeypox Lesions	1	1
0041	3	Neurologic Signs (Confused/Disoriented/Lethargy/Stupor)	0	0
0041	3	Non-Specific Rash (Excludes MPX Legions)	1	1
0041	3	Petechiae	0	0
0042	3	Abnormal Lung Sounds	0	0
0042	3	Bed-bound	0	0
0042	3	Bleeding	0	0
0042	3	Confused/Disoriented	0	0
0042	3	Convulsions	0	0
0042	3	Dehydration	0	0
0042	3	Diminished Activity	0	0
0042	3	Extremity Edema	0	0
0042	3	Hepatomegaly, Splenomegaly or Both	0	0
0042	3	Hyperthermia	0	0
0042	3	Hypothermia	0	0
0042	3	Jaundice	0	0
0042	3	Lethargy/Stupor	0	0
0042	3	Lymphadenopathy/Adenopathy	1	1
0042	3	Monkeypox Lesions	1	1
0042	3	Neurologic Signs (Confused/Disoriented/Lethargy/Stupor)	0	0
0042	3	Non-Specific Rash (Excludes MPX Legions)	1	1
0042	3	Petechiae	0	0
0043	3	Abnormal Lung Sounds	0	0
0043	3	Bed-bound	0	0
0043	3	Bleeding	0	0
0043	3	Confused/Disoriented	0	0
0043	3	Convulsions	0	0
0043	3	Dehydration	0	0
0043	3	Diminished Activity	0	0
0043	3	Extremity Edema	0	0
0043	3	Hepatomegaly, Splenomegaly or Both	0	0
0043	3	Hyperthermia	0	0
0043	3	Hypothermia	0	0
0043	3	Jaundice	0	0
0043	3	Lethargy/Stupor	0	0
0043	3	Lymphadenopathy/Adenopathy	1	1
0043	3	Monkeypox Lesions	1	1
0043	3	Neurologic Signs (Confused/Disoriented/Lethargy/Stupor)	0	0
0043	3	Non-Specific Rash (Excludes MPX Legions)	1	1
0043	3	Petechiae	0	0
0044	2	Abnormal Lung Sounds	0	0
0044	2	Bed-bound	0	0
0044	2	Bleeding	0	0
0044	2	Confused/Disoriented	0	0
0044	2	Convulsions	0	0
0044	2	Dehydration	0	0
0044	2	Diminished Activity	0	0
0044	2	Extremity Edema	0	0
0044	2	Hepatomegaly, Splenomegaly or Both	0	0
0044	2	Hyperthermia	0	0
0044	2	Hypothermia	0	0
0044	2	Jaundice	0	0
0044	2	Lethargy/Stupor	0	0
0044	2	Lymphadenopathy/Adenopathy	1	1
0044	2	Monkeypox Lesions	1	1
0044	2	Neurologic Signs (Confused/Disoriented/Lethargy/Stupor)	0	0
0044	2	Non-Specific Rash (Excludes MPX Legions)	1	1
0044	2	Petechiae	0	0
0045	2	Abnormal Lung Sounds	0	0
0045	2	Bed-bound	0	0
0045	2	Bleeding	0	0
0045	2	Confused/Disoriented	0	0
0045	2	Convulsions	0	0
0045	2	Dehydration	0	0
0045	2	Diminished Activity	1	0
0045	2	Extremity Edema	0	0
0045	2	Hepatomegaly, Splenomegaly or Both	0	0
0045	2	Hyperthermia	0	0
0045	2	Jaundice	0	0
0045	2	Lethargy/Stupor	0	0
0045	2	Lymphadenopathy/Adenopathy	1	1
0045	2	Monkeypox Lesions	1	1
0045	2	Neurologic Signs (Confused/Disoriented/Lethargy/Stupor)	0	0
0045	2	Non-Specific Rash (Excludes MPX Legions)	1	1
0045	2	Petechiae	0	0
0046	3	Abnormal Lung Sounds	0	0
0046	3	Bed-bound	0	0
0046	3	Bleeding	0	0
0046	3	Confused/Disoriented	0	0
0046	3	Convulsions	0	0
0046	3	Dehydration	0	0
0046	3	Diminished Activity	0	0
0046	3	Extremity Edema	0	0
0046	3	Hepatomegaly, Splenomegaly or Both	0	0
0046	3	Hyperthermia	0	0
0046	3	Jaundice	0	0
0046	3	Lethargy/Stupor	0	0
0046	3	Lymphadenopathy/Adenopathy	1	1
0046	3	Monkeypox Lesions	1	0
0046	3	Neurologic Signs (Confused/Disoriented/Lethargy/Stupor)	0	0
0046	3	Non-Specific Rash (Excludes MPX Legions)	1	0
0046	3	Petechiae	0	0
0047	1	Abnormal Lung Sounds	0	0
0047	1	Bed-bound	0	0
0047	1	Bleeding	0	0
0047	1	Confused/Disoriented	1	0
0047	1	Convulsions	0	0
0047	1	Dehydration	0	0
0047	1	Diminished Activity	1	0
0047	1	Extremity Edema	0	0
0047	1	Hepatomegaly, Splenomegaly or Both	0	0
0047	1	Hyperthermia	1	0
0047	1	Hypothermia	0	0
0047	1	Jaundice	0	0
0047	1	Lethargy/Stupor	0	0
0047	1	Lymphadenopathy/Adenopathy	1	1
0047	1	Monkeypox Lesions	1	1
0047	1	Neurologic Signs (Confused/Disoriented/Lethargy/Stupor)	1	0
0047	1	Non-Specific Rash (Excludes MPX Legions)	1	1
0047	1	Petechiae	0	0
0048	3	Abnormal Lung Sounds	0	0
0048	3	Bed-bound	0	0
0048	3	Bleeding	0	0
0048	3	Confused/Disoriented	0	0
0048	3	Convulsions	0	0
0048	3	Dehydration	0	0
0048	3	Diminished Activity	1	0
0048	3	Extremity Edema	0	0
0048	3	Hepatomegaly, Splenomegaly or Both	0	0
0048	3	Hyperthermia	0	0
0048	3	Hypothermia	0	0
0048	3	Jaundice	0	0
0048	3	Lethargy/Stupor	0	0
0048	3	Lymphadenopathy/Adenopathy	1	1
0048	3	Monkeypox Lesions	1	1
0048	3	Neurologic Signs (Confused/Disoriented/Lethargy/Stupor)	0	0
0048	3	Non-Specific Rash (Excludes MPX Legions)	1	1
0048	3	Petechiae	0	0
0049	3	Abnormal Lung Sounds	0	0
0049	3	Bed-bound	0	0
0049	3	Bleeding	0	0
0049	3	Confused/Disoriented	0	0
0049	3	Convulsions	0	0
0049	3	Dehydration	0	0
0049	3	Diminished Activity	1	0
0049	3	Extremity Edema	0	0
0049	3	Hepatomegaly, Splenomegaly or Both	0	0
0049	3	Hyperthermia	0	0
0049	3	Hypothermia	0	0
0049	3	Jaundice	0	0
0049	3	Lethargy/Stupor	0	0
0049	3	Lymphadenopathy/Adenopathy	1	0
0049	3	Monkeypox Lesions	1	1
0049	3	Neurologic Signs (Confused/Disoriented/Lethargy/Stupor)	0	0
0049	3	Non-Specific Rash (Excludes MPX Legions)	1	1
0049	3	Petechiae	0	0
0050	2	Abnormal Lung Sounds	0	0
0050	2	Bed-bound	0	0
0050	2	Bleeding	0	0
0050	2	Confused/Disoriented	0	0
0050	2	Convulsions	0	0
0050	2	Dehydration	0	0
0050	2	Diminished Activity	1	0
0050	2	Extremity Edema	0	0
0050	2	Hepatomegaly, Splenomegaly or Both	0	0
0050	2	Hyperthermia	0	0
0050	2	Hypothermia	0	0
0050	2	Jaundice	0	0
0050	2	Lethargy/Stupor	0	0
0050	2	Lymphadenopathy/Adenopathy	1	1
0050	2	Monkeypox Lesions	1	1
0050	2	Neurologic Signs (Confused/Disoriented/Lethargy/Stupor)	0	0
0050	2	Non-Specific Rash (Excludes MPX Legions)	1	1
0050	2	Petechiae	0	0
0051	1	Abnormal Lung Sounds	0	0
0051	1	Bed-bound	0	0
0051	1	Bleeding	0	0
0051	1	Confused/Disoriented	0	0
0051	1	Convulsions	0	0
0051	1	Dehydration	0	0
0051	1	Diminished Activity	1	0
0051	1	Extremity Edema	0	0
0051	1	Hepatomegaly, Splenomegaly or Both	0	0
0051	1	Hyperthermia	1	0
0051	1	Hypothermia	0	0
0051	1	Jaundice	0	0
0051	1	Lethargy/Stupor	0	0
0051	1	Lymphadenopathy/Adenopathy	1	1
0051	1	Monkeypox Lesions	1	0
0051	1	Neurologic Signs (Confused/Disoriented/Lethargy/Stupor)	0	0
0051	1	Non-Specific Rash (Excludes MPX Legions)	1	0
0051	1	Petechiae	0	0
0052	2	Abnormal Lung Sounds	0	0
0052	2	Bed-bound	0	0
0052	2	Bleeding	0	0
0052	2	Confused/Disoriented	0	0
0052	2	Convulsions	0	0
0052	2	Dehydration	0	0
0052	2	Diminished Activity	1	0
0052	2	Extremity Edema	0	0
0052	2	Hepatomegaly, Splenomegaly or Both	0	0
0052	2	Hyperthermia	0	0
0052	2	Hypothermia	0	0
0052	2	Jaundice	0	0
0052	2	Lethargy/Stupor	0	0
0052	2	Lymphadenopathy/Adenopathy	1	1
0052	2	Monkeypox Lesions	1	1
0052	2	Neurologic Signs (Confused/Disoriented/Lethargy/Stupor)	0	0
0052	2	Non-Specific Rash (Excludes MPX Legions)	1	1
0052	2	Petechiae	0	0
0053	3	Abnormal Lung Sounds	0	0
0053	3	Bed-bound	0	0
0053	3	Bleeding	0	0
0053	3	Confused/Disoriented	0	0
0053	3	Convulsions	0	0
0053	3	Dehydration	0	0
0053	3	Diminished Activity	1	0
0053	3	Extremity Edema	0	0
0053	3	Hepatomegaly, Splenomegaly or Both	0	0
0053	3	Hyperthermia	0	0
0053	3	Hypothermia	0	0
0053	3	Jaundice	0	0
0053	3	Lethargy/Stupor	0	0
0053	3	Lymphadenopathy/Adenopathy	1	1
0053	3	Monkeypox Lesions	1	1
0053	3	Neurologic Signs (Confused/Disoriented/Lethargy/Stupor)	0	0
0053	3	Non-Specific Rash (Excludes MPX Legions)	1	1
0053	3	Petechiae	0	0
0054	2	Abnormal Lung Sounds	0	0
0054	2	Bed-bound	0	1
0054	2	Bleeding	0	0
0054	2	Confused/Disoriented	0	1
0054	2	Convulsions	0	0
0054	2	Dehydration	0	0
0054	2	Diminished Activity	1	0
0054	2	Extremity Edema	0	0
0054	2	Hepatomegaly, Splenomegaly or Both	0	0
0054	2	Hyperthermia	1	0
0054	2	Hypothermia	0	0
0054	2	Jaundice	0	0
0054	2	Lethargy/Stupor	0	1
0054	2	Lymphadenopathy/Adenopathy	1	1
0054	2	Monkeypox Lesions	1	0
0054	2	Neurologic Signs (Confused/Disoriented/Lethargy/Stupor)	0	1
0054	2	Non-Specific Rash (Excludes MPX Legions)	1	1
0054	2	Petechiae	0	0
0055	3	Abnormal Lung Sounds	0	0
0055	3	Bed-bound	0	0
0055	3	Bleeding	0	0
0055	3	Confused/Disoriented	0	0
0055	3	Convulsions	0	0
0055	3	Dehydration	0	0
0055	3	Diminished Activity	1	0
0055	3	Extremity Edema	0	0
0055	3	Hepatomegaly, Splenomegaly or Both	0	0
0055	3	Hyperthermia	0	0
0055	3	Hypothermia	0	0
0055	3	Jaundice	0	0
0055	3	Lethargy/Stupor	0	0
0055	3	Lymphadenopathy/Adenopathy	1	1
0055	3	Monkeypox Lesions	1	1
0055	3	Neurologic Signs (Confused/Disoriented/Lethargy/Stupor)	0	0
0055	3	Non-Specific Rash (Excludes MPX Legions)	1	1
0055	3	Petechiae	0	0
0056	2	Abnormal Lung Sounds	0	0
0056	2	Bed-bound	0	0
0056	2	Bleeding	0	0
0056	2	Confused/Disoriented	0	0
0056	2	Convulsions	0	0
0056	2	Dehydration	0	0
0056	2	Diminished Activity	1	0
0056	2	Extremity Edema	0	0
0056	2	Hepatomegaly, Splenomegaly or Both	0	0
0056	2	Hyperthermia	0	0
0056	2	Hypothermia	0	0
0056	2	Jaundice	0	0
0056	2	Lethargy/Stupor	0	0
0056	2	Lymphadenopathy/Adenopathy	1	1
0056	2	Monkeypox Lesions	1	0
0056	2	Neurologic Signs (Confused/Disoriented/Lethargy/Stupor)	0	0
0056	2	Non-Specific Rash (Excludes MPX Legions)	1	0
0056	2	Petechiae	0	0
0057	2	Abnormal Lung Sounds	0	0
0057	2	Bed-bound	0	0
0057	2	Bleeding	0	0
0057	2	Confused/Disoriented	0	0
0057	2	Convulsions	0	0
0057	2	Dehydration	0	0
0057	2	Diminished Activity	1	0
0057	2	Extremity Edema	0	0
0057	2	Hepatomegaly, Splenomegaly or Both	0	0
0057	2	Hyperthermia	1	0
0057	2	Hypothermia	1	0
0057	2	Jaundice	0	0
0057	2	Lethargy/Stupor	0	0
0057	2	Lymphadenopathy/Adenopathy	1	1
0057	2	Monkeypox Lesions	1	0
0057	2	Neurologic Signs (Confused/Disoriented/Lethargy/Stupor)	0	0
0057	2	Non-Specific Rash (Excludes MPX Legions)	1	0
0057	2	Petechiae	0	0
0058	2	Abnormal Lung Sounds	0	0
0058	2	Bed-bound	0	0
0058	2	Bleeding	0	0
0058	2	Confused/Disoriented	0	0
0058	2	Convulsions	0	0
0058	2	Dehydration	0	0
0058	2	Diminished Activity	0	0
0058	2	Extremity Edema	0	0
0058	2	Hepatomegaly, Splenomegaly or Both	0	0
0058	2	Hyperthermia	0	0
0058	2	Hypothermia	0	0
0058	2	Jaundice	0	0
0058	2	Lethargy/Stupor	0	0
0058	2	Lymphadenopathy/Adenopathy	1	1
0058	2	Monkeypox Lesions	1	0
0058	2	Neurologic Signs (Confused/Disoriented/Lethargy/Stupor)	0	0
0058	2	Non-Specific Rash (Excludes MPX Legions)	1	0
0058	2	Petechiae	0	0
0059	2	Abnormal Lung Sounds	0	0
0059	2	Bed-bound	0	0
0059	2	Bleeding	0	0
0059	2	Confused/Disoriented	0	0
0059	2	Convulsions	0	0
0059	2	Dehydration	0	0
0059	2	Diminished Activity	1	0
0059	2	Extremity Edema	0	0
0059	2	Hepatomegaly, Splenomegaly or Both	0	0
0059	2	Hyperthermia	0	0
0059	2	Hypothermia	0	0
0059	2	Jaundice	0	0
0059	2	Lethargy/Stupor	0	0
0059	2	Lymphadenopathy/Adenopathy	1	1
0059	2	Monkeypox Lesions	1	0
0059	2	Neurologic Signs (Confused/Disoriented/Lethargy/Stupor)	0	0
0059	2	Non-Specific Rash (Excludes MPX Legions)	1	0
0059	2	Petechiae	0	0
0060	3	Abnormal Lung Sounds	0	0
0060	3	Bed-bound	0	0
0060	3	Bleeding	0	0
0060	3	Confused/Disoriented	0	0
0060	3	Convulsions	0	0
0060	3	Dehydration	0	0
0060	3	Diminished Activity	1	0
0060	3	Extremity Edema	0	0
0060	3	Hepatomegaly, Splenomegaly or Both	0	0
0060	3	Hyperthermia	1	0
0060	3	Hypothermia	0	0
0060	3	Jaundice	0	0
0060	3	Lethargy/Stupor	0	0
0060	3	Lymphadenopathy/Adenopathy	1	1
0060	3	Monkeypox Lesions	1	1
0060	3	Neurologic Signs (Confused/Disoriented/Lethargy/Stupor)	0	0
0060	3	Non-Specific Rash (Excludes MPX Legions)	1	1
0060	3	Petechiae	0	0
0061	3	Abnormal Lung Sounds	0	0
0061	3	Bed-bound	0	0
0061	3	Bleeding	0	0
0061	3	Confused/Disoriented	0	0
0061	3	Convulsions	0	0
0061	3	Dehydration	0	0
0061	3	Diminished Activity	1	0
0061	3	Extremity Edema	0	0
0061	3	Hepatomegaly, Splenomegaly or Both	0	0
0061	3	Hyperthermia	0	0
0061	3	Hypothermia	0	0
0061	3	Jaundice	0	0
0061	3	Lethargy/Stupor	0	0
0061	3	Lymphadenopathy/Adenopathy	1	1
0061	3	Monkeypox Lesions	1	1
0061	3	Neurologic Signs (Confused/Disoriented/Lethargy/Stupor)	0	0
0061	3	Non-Specific Rash (Excludes MPX Legions)	1	1
0061	3	Petechiae	0	0
0062	2	Abnormal Lung Sounds	0	0
0062	2	Bed-bound	1	0
0062	2	Bleeding	0	0
0062	2	Confused/Disoriented	0	0
0062	2	Convulsions	0	0
0062	2	Dehydration	0	0
0062	2	Diminished Activity	0	0
0062	2	Extremity Edema	0	0
0062	2	Hepatomegaly, Splenomegaly or Both	0	0
0062	2	Hyperthermia	0	0
0062	2	Hypothermia	0	0
0062	2	Jaundice	0	0
0062	2	Lethargy/Stupor	0	0
0062	2	Lymphadenopathy/Adenopathy	1	1
0062	2	Monkeypox Lesions	1	0
0062	2	Neurologic Signs (Confused/Disoriented/Lethargy/Stupor)	0	0
0062	2	Non-Specific Rash (Excludes MPX Legions)	1	0
0062	2	Petechiae	0	0
0064	3	Abnormal Lung Sounds	0	0
0064	3	Bed-bound	0	0
0064	3	Bleeding	0	0
0064	3	Confused/Disoriented	0	0
0064	3	Convulsions	0	0
0064	3	Dehydration	0	0
0064	3	Diminished Activity	1	0
0064	3	Extremity Edema	0	0
0064	3	Hepatomegaly, Splenomegaly or Both	0	0
0064	3	Hyperthermia	0	0
0064	3	Hypothermia	0	0
0064	3	Jaundice	0	0
0064	3	Lethargy/Stupor	0	0
0064	3	Lymphadenopathy/Adenopathy	1	1
0064	3	Monkeypox Lesions	1	0
0064	3	Neurologic Signs (Confused/Disoriented/Lethargy/Stupor)	0	0
0064	3	Non-Specific Rash (Excludes MPX Legions)	1	0
0064	3	Petechiae	0	0
0065	2	Abnormal Lung Sounds	0	0
0065	2	Bed-bound	0	0
0065	2	Bleeding	0	0
0065	2	Confused/Disoriented	0	0
0065	2	Convulsions	0	0
0065	2	Dehydration	0	0
0065	2	Diminished Activity	1	0
0065	2	Extremity Edema	0	0
0065	2	Hepatomegaly, Splenomegaly or Both	0	0
0065	2	Hyperthermia	0	0
0065	2	Hypothermia	0	0
0065	2	Jaundice	0	0
0065	2	Lethargy/Stupor	0	0
0065	2	Lymphadenopathy/Adenopathy	1	1
0065	2	Monkeypox Lesions	1	0
0065	2	Neurologic Signs (Confused/Disoriented/Lethargy/Stupor)	0	0
0065	2	Non-Specific Rash (Excludes MPX Legions)	1	0
0065	2	Petechiae	0	0
0066	1	Abnormal Lung Sounds	0	0
0066	1	Bed-bound	0	0
0066	1	Bleeding	0	0
0066	1	Confused/Disoriented	0	0
0066	1	Convulsions	0	0
0066	1	Dehydration	0	0
0066	1	Diminished Activity	1	0
0066	1	Extremity Edema	0	0
0066	1	Hepatomegaly, Splenomegaly or Both	0	0
0066	1	Hyperthermia	0	0
0066	1	Hypothermia	0	0
0066	1	Jaundice	0	0
0066	1	Lethargy/Stupor	0	0
0066	1	Lymphadenopathy/Adenopathy	1	1
0066	1	Monkeypox Lesions	1	0
0066	1	Neurologic Signs (Confused/Disoriented/Lethargy/Stupor)	0	0
0066	1	Non-Specific Rash (Excludes MPX Legions)	1	0
0066	1	Petechiae	0	0
0067	3	Abnormal Lung Sounds	0	0
0067	3	Bed-bound	0	0
0067	3	Bleeding	0	0
0067	3	Confused/Disoriented	0	0
0067	3	Convulsions	0	0
0067	3	Dehydration	0	0
0067	3	Diminished Activity	1	0
0067	3	Extremity Edema	0	0
0067	3	Hepatomegaly, Splenomegaly or Both	0	0
0067	3	Hyperthermia	0	0
0067	3	Hypothermia	0	0
0067	3	Jaundice	0	0
0067	3	Lethargy/Stupor	0	0
0067	3	Lymphadenopathy/Adenopathy	1	1
0067	3	Monkeypox Lesions	1	1
0067	3	Neurologic Signs (Confused/Disoriented/Lethargy/Stupor)	0	0
0067	3	Non-Specific Rash (Excludes MPX Legions)	1	1
0067	3	Petechiae	0	0
0068	3	Abnormal Lung Sounds	0	0
0068	3	Bed-bound	0	0
0068	3	Bleeding	0	0
0068	3	Confused/Disoriented	0	0
0068	3	Convulsions	0	0
0068	3	Dehydration	0	0
0068	3	Diminished Activity	0	0
0068	3	Extremity Edema	0	0
0068	3	Hepatomegaly, Splenomegaly or Both	0	0
0068	3	Hyperthermia	0	0
0068	3	Jaundice	0	0
0068	3	Lethargy/Stupor	0	0
0068	3	Lymphadenopathy/Adenopathy	1	1
0068	3	Monkeypox Lesions	1	1
0068	3	Neurologic Signs (Confused/Disoriented/Lethargy/Stupor)	0	0
0068	3	Non-Specific Rash (Excludes MPX Legions)	1	1
0068	3	Petechiae	0	0
0069	2	Abnormal Lung Sounds	0	0
0069	2	Bed-bound	0	0
0069	2	Bleeding	0	0
0069	2	Confused/Disoriented	0	0
0069	2	Convulsions	0	0
0069	2	Dehydration	0	0
0069	2	Diminished Activity	1	0
0069	2	Extremity Edema	0	0
0069	2	Hepatomegaly, Splenomegaly or Both	0	0
0069	2	Hyperthermia	1	0
0069	2	Hypothermia	0	0
0069	2	Jaundice	0	0
0069	2	Lethargy/Stupor	0	0
0069	2	Lymphadenopathy/Adenopathy	1	1
0069	2	Monkeypox Lesions	1	1
0069	2	Neurologic Signs (Confused/Disoriented/Lethargy/Stupor)	0	0
0069	2	Non-Specific Rash (Excludes MPX Legions)	1	1
0069	2	Petechiae	0	0
0070	3	Abnormal Lung Sounds	0	0
0070	3	Bed-bound	0	0
0070	3	Bleeding	0	0
0070	3	Confused/Disoriented	0	0
0070	3	Convulsions	0	0
0070	3	Dehydration	0	0
0070	3	Diminished Activity	0	0
0070	3	Extremity Edema	0	0
0070	3	Hepatomegaly, Splenomegaly or Both	0	0
0070	3	Hyperthermia	0	0
0070	3	Hypothermia	0	0
0070	3	Jaundice	0	0
0070	3	Lethargy/Stupor	0	0
0070	3	Lymphadenopathy/Adenopathy	1	1
0070	3	Monkeypox Lesions	1	1
0070	3	Neurologic Signs (Confused/Disoriented/Lethargy/Stupor)	0	0
0070	3	Non-Specific Rash (Excludes MPX Legions)	1	1
0070	3	Petechiae	0	0
0071	3	Abnormal Lung Sounds	0	0
0071	3	Bed-bound	0	0
0071	3	Bleeding	0	0
0071	3	Confused/Disoriented	0	0
0071	3	Convulsions	0	0
0071	3	Dehydration	0	0
0071	3	Diminished Activity	0	0
0071	3	Extremity Edema	0	0
0071	3	Hepatomegaly, Splenomegaly or Both	0	0
0071	3	Hyperthermia	0	0
0071	3	Hypothermia	0	0
0071	3	Jaundice	0	0
0071	3	Lethargy/Stupor	0	0
0071	3	Lymphadenopathy/Adenopathy	1	1
0071	3	Monkeypox Lesions	1	0
0071	3	Neurologic Signs (Confused/Disoriented/Lethargy/Stupor)	0	0
0071	3	Non-Specific Rash (Excludes MPX Legions)	1	0
0071	3	Petechiae	0	0
0072	3	Abnormal Lung Sounds	0	0
0072	3	Bed-bound	0	0
0072	3	Bleeding	0	0
0072	3	Confused/Disoriented	0	0
0072	3	Convulsions	0	0
0072	3	Dehydration	0	0
0072	3	Diminished Activity	1	0
0072	3	Extremity Edema	0	0
0072	3	Hepatomegaly, Splenomegaly or Both	0	0
0072	3	Hyperthermia	0	0
0072	3	Hypothermia	0	0
0072	3	Jaundice	0	0
0072	3	Lethargy/Stupor	0	0
0072	3	Lymphadenopathy/Adenopathy	1	1
0072	3	Monkeypox Lesions	1	1
0072	3	Neurologic Signs (Confused/Disoriented/Lethargy/Stupor)	0	0
0072	3	Non-Specific Rash (Excludes MPX Legions)	1	1
0072	3	Petechiae	0	0
0073	1	Abnormal Lung Sounds	0	0
0073	1	Bed-bound	0	0
0073	1	Bleeding	0	0
0073	1	Confused/Disoriented	0	0
0073	1	Convulsions	0	0
0073	1	Dehydration	0	0
0073	1	Diminished Activity	1	0
0073	1	Extremity Edema	0	0
0073	1	Hepatomegaly, Splenomegaly or Both	0	0
0073	1	Hyperthermia	1	0
0073	1	Hypothermia	0	0
0073	1	Jaundice	0	0
0073	1	Lethargy/Stupor	0	0
0073	1	Lymphadenopathy/Adenopathy	1	1
0073	1	Monkeypox Lesions	1	1
0073	1	Neurologic Signs (Confused/Disoriented/Lethargy/Stupor)	0	0
0073	1	Non-Specific Rash (Excludes MPX Legions)	1	1
0073	1	Petechiae	0	0
0074	1	Abnormal Lung Sounds	0	0
0074	1	Bed-bound	0	0
0074	1	Bleeding	0	0
0074	1	Confused/Disoriented	0	0
0074	1	Convulsions	0	0
0074	1	Dehydration	0	0
0074	1	Diminished Activity	1	0
0074	1	Extremity Edema	0	0
0074	1	Hepatomegaly, Splenomegaly or Both	0	0
0074	1	Hyperthermia	1	0
0074	1	Hypothermia	0	0
0074	1	Jaundice	0	0
0074	1	Lethargy/Stupor	0	0
0074	1	Lymphadenopathy/Adenopathy	1	1
0074	1	Monkeypox Lesions	1	1
0074	1	Neurologic Signs (Confused/Disoriented/Lethargy/Stupor)	0	0
0074	1	Non-Specific Rash (Excludes MPX Legions)	1	1
0074	1	Petechiae	0	0
0075	2	Abnormal Lung Sounds	1	0
0075	2	Bed-bound	0	0
0075	2	Bleeding	0	0
0075	2	Confused/Disoriented	0	0
0075	2	Convulsions	0	0
0075	2	Dehydration	0	0
0075	2	Diminished Activity	1	0
0075	2	Extremity Edema	0	0
0075	2	Hepatomegaly, Splenomegaly or Both	0	0
0075	2	Hyperthermia	0	0
0075	2	Hypothermia	0	0
0075	2	Jaundice	0	0
0075	2	Lethargy/Stupor	0	0
0075	2	Lymphadenopathy/Adenopathy	1	1
0075	2	Monkeypox Lesions	1	1
0075	2	Neurologic Signs (Confused/Disoriented/Lethargy/Stupor)	0	0
0075	2	Non-Specific Rash (Excludes MPX Legions)	1	1
0075	2	Petechiae	0	0
0076	3	Abnormal Lung Sounds	0	0
0076	3	Bed-bound	0	0
0076	3	Bleeding	0	0
0076	3	Confused/Disoriented	0	0
0076	3	Convulsions	0	0
0076	3	Dehydration	0	0
0076	3	Diminished Activity	1	0
0076	3	Extremity Edema	0	0
0076	3	Hepatomegaly, Splenomegaly or Both	0	0
0076	3	Hyperthermia	0	0
0076	3	Hypothermia	0	0
0076	3	Jaundice	0	0
0076	3	Lethargy/Stupor	0	0
0076	3	Lymphadenopathy/Adenopathy	1	0
0076	3	Monkeypox Lesions	1	0
0076	3	Neurologic Signs (Confused/Disoriented/Lethargy/Stupor)	0	0
0076	3	Non-Specific Rash (Excludes MPX Legions)	1	0
0076	3	Petechiae	0	0
0077	3	Abnormal Lung Sounds	0	0
0077	3	Bed-bound	0	0
0077	3	Bleeding	0	0
0077	3	Confused/Disoriented	0	0
0077	3	Convulsions	0	0
0077	3	Dehydration	0	0
0077	3	Diminished Activity	1	0
0077	3	Extremity Edema	0	0
0077	3	Hepatomegaly, Splenomegaly or Both	0	0
0077	3	Hyperthermia	0	0
0077	3	Hypothermia	0	0
0077	3	Jaundice	0	0
0077	3	Lethargy/Stupor	0	0
0077	3	Lymphadenopathy/Adenopathy	1	1
0077	3	Monkeypox Lesions	1	1
0077	3	Neurologic Signs (Confused/Disoriented/Lethargy/Stupor)	0	0
0077	3	Non-Specific Rash (Excludes MPX Legions)	1	1
0077	3	Petechiae	0	0
0078	3	Abnormal Lung Sounds	0	0
0078	3	Bed-bound	0	0
0078	3	Bleeding	0	0
0078	3	Confused/Disoriented	0	0
0078	3	Convulsions	0	0
0078	3	Dehydration	0	0
0078	3	Diminished Activity	0	0
0078	3	Extremity Edema	0	0
0078	3	Hepatomegaly, Splenomegaly or Both	0	0
0078	3	Hyperthermia	0	0
0078	3	Hypothermia	0	0
0078	3	Jaundice	0	0
0078	3	Lethargy/Stupor	0	0
0078	3	Lymphadenopathy/Adenopathy	1	1
0078	3	Monkeypox Lesions	1	1
0078	3	Neurologic Signs (Confused/Disoriented/Lethargy/Stupor)	0	0
0078	3	Non-Specific Rash (Excludes MPX Legions)	1	1
0078	3	Petechiae	0	0
0079	3	Abnormal Lung Sounds	0	0
0079	3	Bed-bound	0	0
0079	3	Bleeding	0	0
0079	3	Confused/Disoriented	0	0
0079	3	Convulsions	0	0
0079	3	Dehydration	0	0
0079	3	Diminished Activity	1	0
0079	3	Extremity Edema	0	0
0079	3	Hepatomegaly, Splenomegaly or Both	0	0
0079	3	Hyperthermia	1	0
0079	3	Hypothermia	0	0
0079	3	Jaundice	0	0
0079	3	Lethargy/Stupor	0	0
0079	3	Lymphadenopathy/Adenopathy	1	1
0079	3	Monkeypox Lesions	1	1
0079	3	Neurologic Signs (Confused/Disoriented/Lethargy/Stupor)	0	0
0079	3	Non-Specific Rash (Excludes MPX Legions)	1	1
0079	3	Petechiae	0	0
0080	1	Abnormal Lung Sounds	1	0
0080	1	Bed-bound	0	0
0080	1	Bleeding	0	0
0080	1	Confused/Disoriented	0	0
0080	1	Convulsions	0	0
0080	1	Dehydration	0	0
0080	1	Diminished Activity	1	0
0080	1	Extremity Edema	0	0
0080	1	Hepatomegaly, Splenomegaly or Both	0	0
0080	1	Hyperthermia	0	0
0080	1	Hypothermia	0	0
0080	1	Jaundice	0	0
0080	1	Lethargy/Stupor	0	0
0080	1	Lymphadenopathy/Adenopathy	1	1
0080	1	Monkeypox Lesions	1	1
0080	1	Neurologic Signs (Confused/Disoriented/Lethargy/Stupor)	0	0
0080	1	Non-Specific Rash (Excludes MPX Legions)	1	1
0080	1	Petechiae	0	0
0081	3	Abnormal Lung Sounds	0	0
0081	3	Bed-bound	0	0
0081	3	Bleeding	0	0
0081	3	Confused/Disoriented	0	0
0081	3	Convulsions	0	0
0081	3	Dehydration	0	0
0081	3	Diminished Activity	1	0
0081	3	Extremity Edema	0	0
0081	3	Hepatomegaly, Splenomegaly or Both	0	0
0081	3	Hyperthermia	0	0
0081	3	Hypothermia	0	0
0081	3	Jaundice	0	0
0081	3	Lethargy/Stupor	0	0
0081	3	Lymphadenopathy/Adenopathy	1	1
0081	3	Monkeypox Lesions	1	1
0081	3	Neurologic Signs (Confused/Disoriented/Lethargy/Stupor)	0	0
0081	3	Non-Specific Rash (Excludes MPX Legions)	1	1
0081	3	Petechiae	0	0
0082	3	Abnormal Lung Sounds	0	0
0082	3	Bed-bound	0	0
0082	3	Bleeding	0	0
0082	3	Confused/Disoriented	0	0
0082	3	Convulsions	0	0
0082	3	Dehydration	0	0
0082	3	Diminished Activity	1	0
0082	3	Extremity Edema	0	0
0082	3	Hepatomegaly, Splenomegaly or Both	0	0
0082	3	Hyperthermia	0	0
0082	3	Hypothermia	0	0
0082	3	Jaundice	0	0
0082	3	Lethargy/Stupor	0	0
0082	3	Lymphadenopathy/Adenopathy	1	1
0082	3	Monkeypox Lesions	1	1
0082	3	Neurologic Signs (Confused/Disoriented/Lethargy/Stupor)	0	0
0082	3	Non-Specific Rash (Excludes MPX Legions)	1	1
0082	3	Petechiae	0	0
0083	1	Abnormal Lung Sounds	0	0
0083	1	Bed-bound	0	0
0083	1	Bleeding	0	0
0083	1	Confused/Disoriented	0	0
0083	1	Convulsions	0	0
0083	1	Dehydration	0	0
0083	1	Diminished Activity	1	0
0083	1	Extremity Edema	0	0
0083	1	Hepatomegaly, Splenomegaly or Both	0	0
0083	1	Hyperthermia	0	0
0083	1	Hypothermia	0	0
0083	1	Jaundice	0	0
0083	1	Lethargy/Stupor	0	0
0083	1	Lymphadenopathy/Adenopathy	1	1
0083	1	Monkeypox Lesions	1	1
0083	1	Neurologic Signs (Confused/Disoriented/Lethargy/Stupor)	0	0
0083	1	Non-Specific Rash (Excludes MPX Legions)	1	1
0083	1	Petechiae	0	0
0084	3	Abnormal Lung Sounds	0	0
0084	3	Bed-bound	0	0
0084	3	Bleeding	0	0
0084	3	Confused/Disoriented	0	0
0084	3	Convulsions	0	0
0084	3	Dehydration	0	0
0084	3	Diminished Activity	1	0
0084	3	Extremity Edema	0	0
0084	3	Hepatomegaly, Splenomegaly or Both	0	0
0084	3	Hyperthermia	1	0
0084	3	Hypothermia	0	0
0084	3	Jaundice	0	0
0084	3	Lethargy/Stupor	0	0
0084	3	Lymphadenopathy/Adenopathy	1	1
0084	3	Monkeypox Lesions	1	1
0084	3	Neurologic Signs (Confused/Disoriented/Lethargy/Stupor)	0	0
0084	3	Non-Specific Rash (Excludes MPX Legions)	1	1
0084	3	Petechiae	0	0
0085	3	Abnormal Lung Sounds	0	0
0085	3	Bed-bound	0	0
0085	3	Bleeding	0	0
0085	3	Confused/Disoriented	0	0
0085	3	Convulsions	0	0
0085	3	Dehydration	0	0
0085	3	Diminished Activity	1	0
0085	3	Extremity Edema	0	0
0085	3	Hepatomegaly, Splenomegaly or Both	0	0
0085	3	Hyperthermia	0	0
0085	3	Hypothermia	0	0
0085	3	Jaundice	0	0
0085	3	Lethargy/Stupor	0	0
0085	3	Lymphadenopathy/Adenopathy	1	1
0085	3	Monkeypox Lesions	1	1
0085	3	Neurologic Signs (Confused/Disoriented/Lethargy/Stupor)	0	0
0085	3	Non-Specific Rash (Excludes MPX Legions)	1	1
0085	3	Petechiae	0	0
0086	2	Abnormal Lung Sounds	0	0
0086	2	Bed-bound	0	0
0086	2	Bleeding	0	0
0086	2	Confused/Disoriented	0	0
0086	2	Convulsions	0	0
0086	2	Dehydration	0	0
0086	2	Diminished Activity	1	0
0086	2	Extremity Edema	0	0
0086	2	Hepatomegaly, Splenomegaly or Both	0	0
0086	2	Hyperthermia	0	0
0086	2	Hypothermia	0	0
0086	2	Jaundice	0	0
0086	2	Lethargy/Stupor	0	0
0086	2	Lymphadenopathy/Adenopathy	1	1
0086	2	Monkeypox Lesions	1	1
0086	2	Neurologic Signs (Confused/Disoriented/Lethargy/Stupor)	0	0
0086	2	Non-Specific Rash (Excludes MPX Legions)	1	1
0086	2	Petechiae	0	0
0087	1	Abnormal Lung Sounds	0	0
0087	1	Bed-bound	0	0
0087	1	Bleeding	0	0
0087	1	Confused/Disoriented	0	0
0087	1	Convulsions	0	0
0087	1	Dehydration	0	0
0087	1	Diminished Activity	1	0
0087	1	Extremity Edema	0	0
0087	1	Hepatomegaly, Splenomegaly or Both	0	0
0087	1	Hyperthermia	1	0
0087	1	Hypothermia	0	0
0087	1	Jaundice	0	0
0087	1	Lethargy/Stupor	0	0
0087	1	Lymphadenopathy/Adenopathy	1	1
0087	1	Monkeypox Lesions	1	1
0087	1	Neurologic Signs (Confused/Disoriented/Lethargy/Stupor)	0	0
0087	1	Non-Specific Rash (Excludes MPX Legions)	1	1
0087	1	Petechiae	0	0
0090	2	Abnormal Lung Sounds	0	0
0090	2	Bed-bound	0	0
0090	2	Bleeding	0	0
0090	2	Confused/Disoriented	0	0
0090	2	Convulsions	0	0
0090	2	Dehydration	0	0
0090	2	Diminished Activity	1	0
0090	2	Extremity Edema	0	0
0090	2	Hepatomegaly, Splenomegaly or Both	0	0
0090	2	Hyperthermia	0	0
0090	2	Hypothermia	0	0
0090	2	Jaundice	0	0
0090	2	Lethargy/Stupor	0	0
0090	2	Lymphadenopathy/Adenopathy	1	1
0090	2	Monkeypox Lesions	1	0
0090	2	Neurologic Signs (Confused/Disoriented/Lethargy/Stupor)	0	0
0090	2	Non-Specific Rash (Excludes MPX Legions)	1	0
0090	2	Petechiae	0	0
0091	3	Abnormal Lung Sounds	0	0
0091	3	Bed-bound	0	0
0091	3	Bleeding	0	0
0091	3	Confused/Disoriented	0	0
0091	3	Convulsions	0	0
0091	3	Dehydration	0	0
0091	3	Diminished Activity	1	0
0091	3	Extremity Edema	0	0
0091	3	Hepatomegaly, Splenomegaly or Both	0	0
0091	3	Hyperthermia	0	0
0091	3	Hypothermia	0	0
0091	3	Jaundice	0	0
0091	3	Lethargy/Stupor	0	0
0091	3	Lymphadenopathy/Adenopathy	1	1
0091	3	Monkeypox Lesions	1	1
0091	3	Neurologic Signs (Confused/Disoriented/Lethargy/Stupor)	0	0
0091	3	Non-Specific Rash (Excludes MPX Legions)	1	1
0091	3	Petechiae	0	0
0092	1	Abnormal Lung Sounds	0	0
0092	1	Bed-bound	0	0
0092	1	Bleeding	0	0
0092	1	Confused/Disoriented	0	0
0092	1	Convulsions	0	0
0092	1	Dehydration	0	0
0092	1	Diminished Activity	1	0
0092	1	Extremity Edema	0	0
0092	1	Hepatomegaly, Splenomegaly or Both	0	0
0092	1	Hyperthermia	0	0
0092	1	Hypothermia	0	0
0092	1	Jaundice	0	0
0092	1	Lethargy/Stupor	0	0
0092	1	Lymphadenopathy/Adenopathy	1	1
0092	1	Monkeypox Lesions	1	1
0092	1	Neurologic Signs (Confused/Disoriented/Lethargy/Stupor)	0	0
0092	1	Non-Specific Rash (Excludes MPX Legions)	1	1
0092	1	Petechiae	0	0
0093	2	Abnormal Lung Sounds	0	0
0093	2	Bed-bound	0	0
0093	2	Bleeding	0	0
0093	2	Confused/Disoriented	0	0
0093	2	Convulsions	0	0
0093	2	Dehydration	0	0
0093	2	Diminished Activity	0	0
0093	2	Extremity Edema	0	0
0093	2	Hepatomegaly, Splenomegaly or Both	0	0
0093	2	Hyperthermia	0	0
0093	2	Hypothermia	0	0
0093	2	Jaundice	0	0
0093	2	Lethargy/Stupor	0	0
0093	2	Lymphadenopathy/Adenopathy	1	1
0093	2	Monkeypox Lesions	1	0
0093	2	Neurologic Signs (Confused/Disoriented/Lethargy/Stupor)	0	0
0093	2	Non-Specific Rash (Excludes MPX Legions)	1	0
0093	2	Petechiae	0	0
0094	3	Abnormal Lung Sounds	0	0
0094	3	Bed-bound	0	0
0094	3	Bleeding	0	0
0094	3	Confused/Disoriented	0	0
0094	3	Convulsions	0	0
0094	3	Dehydration	0	0
0094	3	Diminished Activity	0	0
0094	3	Extremity Edema	0	0
0094	3	Hepatomegaly, Splenomegaly or Both	0	0
0094	3	Hyperthermia	0	0
0094	3	Hypothermia	0	0
0094	3	Jaundice	0	0
0094	3	Lethargy/Stupor	0	0
0094	3	Lymphadenopathy/Adenopathy	1	1
0094	3	Monkeypox Lesions	1	1
0094	3	Neurologic Signs (Confused/Disoriented/Lethargy/Stupor)	0	0
0094	3	Non-Specific Rash (Excludes MPX Legions)	1	1
0094	3	Petechiae	0	0
0095	3	Abnormal Lung Sounds	0	0
0095	3	Bed-bound	0	0
0095	3	Bleeding	0	0
0095	3	Confused/Disoriented	0	0
0095	3	Convulsions	0	0
0095	3	Dehydration	0	0
0095	3	Diminished Activity	0	0
0095	3	Extremity Edema	0	0
0095	3	Hepatomegaly, Splenomegaly or Both	0	0
0095	3	Hyperthermia	0	0
0095	3	Hypothermia	0	0
0095	3	Jaundice	0	0
0095	3	Lethargy/Stupor	0	0
0095	3	Lymphadenopathy/Adenopathy	1	1
0095	3	Monkeypox Lesions	1	1
0095	3	Neurologic Signs (Confused/Disoriented/Lethargy/Stupor)	0	0
0095	3	Non-Specific Rash (Excludes MPX Legions)	1	1
0095	3	Petechiae	0	0
0096	3	Abnormal Lung Sounds	0	0
0096	3	Bed-bound	0	0
0096	3	Bleeding	0	0
0096	3	Confused/Disoriented	0	0
0096	3	Convulsions	0	0
0096	3	Dehydration	0	0
0096	3	Diminished Activity	0	0
0096	3	Extremity Edema	0	0
0096	3	Hepatomegaly, Splenomegaly or Both	0	0
0096	3	Hyperthermia	0	0
0096	3	Hypothermia	0	0
0096	3	Jaundice	0	0
0096	3	Lethargy/Stupor	0	0
0096	3	Lymphadenopathy/Adenopathy	1	1
0096	3	Monkeypox Lesions	1	1
0096	3	Neurologic Signs (Confused/Disoriented/Lethargy/Stupor)	0	0
0096	3	Non-Specific Rash (Excludes MPX Legions)	1	1
0096	3	Petechiae	0	0
0097	1	Abnormal Lung Sounds	0	0
0097	1	Bed-bound	0	0
0097	1	Bleeding	0	0
0097	1	Confused/Disoriented	0	0
0097	1	Convulsions	0	0
0097	1	Dehydration	0	0
0097	1	Diminished Activity	1	0
0097	1	Extremity Edema	0	0
0097	1	Hepatomegaly, Splenomegaly or Both	0	0
0097	1	Hyperthermia	0	0
0097	1	Hypothermia	0	0
0097	1	Jaundice	0	0
0097	1	Lethargy/Stupor	0	0
0097	1	Lymphadenopathy/Adenopathy	1	1
0097	1	Monkeypox Lesions	1	1
0097	1	Neurologic Signs (Confused/Disoriented/Lethargy/Stupor)	0	0
0097	1	Non-Specific Rash (Excludes MPX Legions)	1	1
0097	1	Petechiae	0	0
0098	3	Abnormal Lung Sounds	0	0
0098	3	Bed-bound	0	0
0098	3	Bleeding	0	0
0098	3	Confused/Disoriented	0	0
0098	3	Convulsions	0	0
0098	3	Dehydration	0	0
0098	3	Diminished Activity	1	0
0098	3	Extremity Edema	0	0
0098	3	Hepatomegaly, Splenomegaly or Both	0	0
0098	3	Hyperthermia	0	0
0098	3	Hypothermia	0	0
0098	3	Jaundice	0	0
0098	3	Lethargy/Stupor	0	0
0098	3	Lymphadenopathy/Adenopathy	1	1
0098	3	Monkeypox Lesions	1	0
0098	3	Neurologic Signs (Confused/Disoriented/Lethargy/Stupor)	0	0
0098	3	Non-Specific Rash (Excludes MPX Legions)	1	0
0098	3	Petechiae	0	0
0100	2	Abnormal Lung Sounds	1	0
0100	2	Bed-bound	0	0
0100	2	Bleeding	0	0
0100	2	Confused/Disoriented	0	0
0100	2	Convulsions	0	0
0100	2	Dehydration	0	0
0100	2	Diminished Activity	1	0
0100	2	Extremity Edema	0	0
0100	2	Hepatomegaly, Splenomegaly or Both	0	0
0100	2	Hyperthermia	0	0
0100	2	Hypothermia	0	0
0100	2	Jaundice	0	0
0100	2	Lethargy/Stupor	0	0
0100	2	Lymphadenopathy/Adenopathy	1	1
0100	2	Monkeypox Lesions	1	1
0100	2	Neurologic Signs (Confused/Disoriented/Lethargy/Stupor)	0	0
0100	2	Non-Specific Rash (Excludes MPX Legions)	1	1
0100	2	Petechiae	0	0
0101	3	Abnormal Lung Sounds	0	0
0101	3	Bed-bound	0	0
0101	3	Bleeding	0	0
0101	3	Confused/Disoriented	0	0
0101	3	Convulsions	0	0
0101	3	Dehydration	0	0
0101	3	Diminished Activity	1	0
0101	3	Extremity Edema	0	0
0101	3	Hepatomegaly, Splenomegaly or Both	0	0
0101	3	Hyperthermia	0	0
0101	3	Hypothermia	0	0
0101	3	Jaundice	0	0
0101	3	Lethargy/Stupor	0	0
0101	3	Lymphadenopathy/Adenopathy	1	1
0101	3	Monkeypox Lesions	1	0
0101	3	Neurologic Signs (Confused/Disoriented/Lethargy/Stupor)	0	0
0101	3	Non-Specific Rash (Excludes MPX Legions)	1	0
0101	3	Petechiae	0	0
0102	1	Abnormal Lung Sounds	1	0
0102	1	Bed-bound	0	0
0102	1	Bleeding	0	0
0102	1	Confused/Disoriented	0	0
0102	1	Convulsions	0	0
0102	1	Dehydration	0	0
0102	1	Diminished Activity	1	0
0102	1	Extremity Edema	0	0
0102	1	Hepatomegaly, Splenomegaly or Both	0	0
0102	1	Hyperthermia	1	0
0102	1	Hypothermia	0	0
0102	1	Jaundice	0	0
0102	1	Lethargy/Stupor	0	0
0102	1	Lymphadenopathy/Adenopathy	1	1
0102	1	Monkeypox Lesions	1	1
0102	1	Neurologic Signs (Confused/Disoriented/Lethargy/Stupor)	0	0
0102	1	Non-Specific Rash (Excludes MPX Legions)	1	1
0102	1	Petechiae	0	0
0103	1	Abnormal Lung Sounds	1	0
0103	1	Bed-bound	0	0
0103	1	Bleeding	0	0
0103	1	Confused/Disoriented	0	0
0103	1	Convulsions	0	0
0103	1	Dehydration	0	0
0103	1	Diminished Activity	1	0
0103	1	Extremity Edema	0	0
0103	1	Hepatomegaly, Splenomegaly or Both	0	0
0103	1	Hyperthermia	0	0
0103	1	Hypothermia	0	0
0103	1	Jaundice	0	0
0103	1	Lethargy/Stupor	0	0
0103	1	Lymphadenopathy/Adenopathy	1	1
0103	1	Monkeypox Lesions	1	1
0103	1	Neurologic Signs (Confused/Disoriented/Lethargy/Stupor)	0	0
0103	1	Non-Specific Rash (Excludes MPX Legions)	1	1
0103	1	Petechiae	0	0
0104	2	Abnormal Lung Sounds	0	0
0104	2	Bed-bound	0	0
0104	2	Bleeding	0	0
0104	2	Confused/Disoriented	0	0
0104	2	Convulsions	0	0
0104	2	Dehydration	0	0
0104	2	Diminished Activity	1	0
0104	2	Extremity Edema	0	0
0104	2	Hepatomegaly, Splenomegaly or Both	0	0
0104	2	Hyperthermia	1	0
0104	2	Hypothermia	0	0
0104	2	Jaundice	0	0
0104	2	Lethargy/Stupor	0	0
0104	2	Lymphadenopathy/Adenopathy	1	1
0104	2	Monkeypox Lesions	1	1
0104	2	Neurologic Signs (Confused/Disoriented/Lethargy/Stupor)	0	0
0104	2	Non-Specific Rash (Excludes MPX Legions)	1	1
0104	2	Petechiae	0	0
0105	2	Abnormal Lung Sounds	1	0
0105	2	Bed-bound	0	0
0105	2	Bleeding	0	0
0105	2	Confused/Disoriented	0	0
0105	2	Convulsions	0	0
0105	2	Dehydration	0	0
0105	2	Diminished Activity	1	0
0105	2	Extremity Edema	0	0
0105	2	Hepatomegaly, Splenomegaly or Both	0	0
0105	2	Hyperthermia	0	0
0105	2	Hypothermia	0	0
0105	2	Jaundice	0	0
0105	2	Lethargy/Stupor	0	0
0105	2	Lymphadenopathy/Adenopathy	1	1
0105	2	Monkeypox Lesions	1	1
0105	2	Neurologic Signs (Confused/Disoriented/Lethargy/Stupor)	0	0
0105	2	Non-Specific Rash (Excludes MPX Legions)	1	1
0105	2	Petechiae	0	0
0106	1	Abnormal Lung Sounds	1	0
0106	1	Bed-bound	0	0
0106	1	Bleeding	0	0
0106	1	Confused/Disoriented	0	0
0106	1	Convulsions	0	0
0106	1	Dehydration	0	0
0106	1	Diminished Activity	1	0
0106	1	Extremity Edema	0	0
0106	1	Hepatomegaly, Splenomegaly or Both	0	0
0106	1	Hyperthermia	1	0
0106	1	Hypothermia	0	0
0106	1	Jaundice	0	0
0106	1	Lethargy/Stupor	0	0
0106	1	Lymphadenopathy/Adenopathy	1	1
0106	1	Monkeypox Lesions	1	1
0106	1	Neurologic Signs (Confused/Disoriented/Lethargy/Stupor)	0	0
0106	1	Non-Specific Rash (Excludes MPX Legions)	1	1
0106	1	Petechiae	0	0
0107	1	Abnormal Lung Sounds	0	0
0107	1	Bed-bound	0	0
0107	1	Bleeding	0	0
0107	1	Confused/Disoriented	0	0
0107	1	Convulsions	0	0
0107	1	Dehydration	0	0
0107	1	Diminished Activity	1	0
0107	1	Extremity Edema	0	0
0107	1	Hepatomegaly, Splenomegaly or Both	0	0
0107	1	Hyperthermia	0	1
0107	1	Hypothermia	0	0
0107	1	Jaundice	0	0
0107	1	Lethargy/Stupor	0	0
0107	1	Lymphadenopathy/Adenopathy	1	1
0107	1	Monkeypox Lesions	1	1
0107	1	Neurologic Signs (Confused/Disoriented/Lethargy/Stupor)	0	0
0107	1	Non-Specific Rash (Excludes MPX Legions)	1	1
0107	1	Petechiae	0	0
0108	3	Abnormal Lung Sounds	0	0
0108	3	Bed-bound	0	0
0108	3	Bleeding	0	0
0108	3	Confused/Disoriented	0	0
0108	3	Convulsions	0	0
0108	3	Dehydration	0	0
0108	3	Diminished Activity	1	0
0108	3	Extremity Edema	0	0
0108	3	Hepatomegaly, Splenomegaly or Both	0	0
0108	3	Hyperthermia	0	0
0108	3	Hypothermia	0	0
0108	3	Jaundice	0	0
0108	3	Lethargy/Stupor	0	0
0108	3	Lymphadenopathy/Adenopathy	1	1
0108	3	Monkeypox Lesions	1	1
0108	3	Neurologic Signs (Confused/Disoriented/Lethargy/Stupor)	0	0
0108	3	Non-Specific Rash (Excludes MPX Legions)	1	1
0108	3	Petechiae	0	0
0110	3	Abnormal Lung Sounds	0	0
0110	3	Bed-bound	0	0
0110	3	Bleeding	0	0
0110	3	Confused/Disoriented	0	0
0110	3	Convulsions	0	0
0110	3	Dehydration	0	0
0110	3	Diminished Activity	1	0
0110	3	Extremity Edema	0	0
0110	3	Hepatomegaly, Splenomegaly or Both	0	0
0110	3	Hyperthermia	0	0
0110	3	Hypothermia	0	0
0110	3	Jaundice	0	0
0110	3	Lethargy/Stupor	0	0
0110	3	Lymphadenopathy/Adenopathy	1	0
0110	3	Monkeypox Lesions	1	1
0110	3	Neurologic Signs (Confused/Disoriented/Lethargy/Stupor)	0	0
0110	3	Non-Specific Rash (Excludes MPX Legions)	1	1
0110	3	Petechiae	0	0
0111	3	Abnormal Lung Sounds	0	0
0111	3	Bed-bound	0	0
0111	3	Bleeding	0	0
0111	3	Confused/Disoriented	0	0
0111	3	Convulsions	0	0
0111	3	Dehydration	0	0
0111	3	Diminished Activity	1	0
0111	3	Extremity Edema	0	0
0111	3	Hepatomegaly, Splenomegaly or Both	0	0
0111	3	Hyperthermia	0	0
0111	3	Hypothermia	0	0
0111	3	Jaundice	0	0
0111	3	Lethargy/Stupor	0	0
0111	3	Lymphadenopathy/Adenopathy	1	1
0111	3	Monkeypox Lesions	1	1
0111	3	Neurologic Signs (Confused/Disoriented/Lethargy/Stupor)	0	0
0111	3	Non-Specific Rash (Excludes MPX Legions)	1	1
0111	3	Petechiae	0	0
0112	1	Abnormal Lung Sounds	1	0
0112	1	Bed-bound	0	0
0112	1	Bleeding	0	0
0112	1	Confused/Disoriented	0	0
0112	1	Convulsions	0	0
0112	1	Dehydration	0	0
0112	1	Diminished Activity	1	0
0112	1	Extremity Edema	0	0
0112	1	Hepatomegaly, Splenomegaly or Both	0	0
0112	1	Hyperthermia	0	0
0112	1	Hypothermia	0	0
0112	1	Jaundice	0	0
0112	1	Lethargy/Stupor	0	0
0112	1	Lymphadenopathy/Adenopathy	1	1
0112	1	Monkeypox Lesions	1	1
0112	1	Neurologic Signs (Confused/Disoriented/Lethargy/Stupor)	0	0
0112	1	Non-Specific Rash (Excludes MPX Legions)	1	1
0112	1	Petechiae	0	0
0113	3	Abnormal Lung Sounds	0	0
0113	3	Bed-bound	0	0
0113	3	Bleeding	0	0
0113	3	Confused/Disoriented	0	0
0113	3	Convulsions	0	0
0113	3	Dehydration	0	0
0113	3	Diminished Activity	1	0
0113	3	Extremity Edema	0	0
0113	3	Hepatomegaly, Splenomegaly or Both	0	0
0113	3	Hyperthermia	0	0
0113	3	Hypothermia	0	0
0113	3	Jaundice	0	0
0113	3	Lethargy/Stupor	0	0
0113	3	Lymphadenopathy/Adenopathy	1	1
0113	3	Monkeypox Lesions	1	1
0113	3	Neurologic Signs (Confused/Disoriented/Lethargy/Stupor)	0	0
0113	3	Non-Specific Rash (Excludes MPX Legions)	1	1
0113	3	Petechiae	0	0
0114	2	Abnormal Lung Sounds	0	0
0114	2	Bed-bound	0	0
0114	2	Bleeding	0	0
0114	2	Confused/Disoriented	0	0
0114	2	Convulsions	0	0
0114	2	Dehydration	0	0
0114	2	Diminished Activity	1	0
0114	2	Extremity Edema	0	0
0114	2	Hepatomegaly, Splenomegaly or Both	0	0
0114	2	Hyperthermia	0	0
0114	2	Hypothermia	0	0
0114	2	Jaundice	0	0
0114	2	Lethargy/Stupor	0	0
0114	2	Lymphadenopathy/Adenopathy	1	1
0114	2	Monkeypox Lesions	1	0
0114	2	Neurologic Signs (Confused/Disoriented/Lethargy/Stupor)	0	0
0114	2	Non-Specific Rash (Excludes MPX Legions)	1	1
0114	2	Petechiae	0	0
0115	1	Abnormal Lung Sounds	1	0
0115	1	Bed-bound	0	0
0115	1	Bleeding	0	0
0115	1	Confused/Disoriented	0	0
0115	1	Convulsions	0	0
0115	1	Dehydration	0	0
0115	1	Diminished Activity	1	0
0115	1	Extremity Edema	0	0
0115	1	Hepatomegaly, Splenomegaly or Both	0	0
0115	1	Hyperthermia	0	0
0115	1	Hypothermia	0	0
0115	1	Jaundice	0	0
0115	1	Lethargy/Stupor	0	0
0115	1	Lymphadenopathy/Adenopathy	1	1
0115	1	Monkeypox Lesions	1	0
0115	1	Neurologic Signs (Confused/Disoriented/Lethargy/Stupor)	0	0
0115	1	Non-Specific Rash (Excludes MPX Legions)	1	0
0115	1	Petechiae	0	0
0116	3	Abnormal Lung Sounds	0	0
0116	3	Bed-bound	0	0
0116	3	Bleeding	0	0
0116	3	Confused/Disoriented	0	0
0116	3	Convulsions	0	0
0116	3	Dehydration	0	0
0116	3	Diminished Activity	1	0
0116	3	Extremity Edema	0	0
0116	3	Hepatomegaly, Splenomegaly or Both	0	0
0116	3	Hyperthermia	1	0
0116	3	Hypothermia	0	0
0116	3	Jaundice	0	0
0116	3	Lethargy/Stupor	0	0
0116	3	Lymphadenopathy/Adenopathy	1	1
0116	3	Monkeypox Lesions	1	1
0116	3	Neurologic Signs (Confused/Disoriented/Lethargy/Stupor)	0	0
0116	3	Non-Specific Rash (Excludes MPX Legions)	1	1
0116	3	Petechiae	0	0
0117	3	Abnormal Lung Sounds	0	0
0117	3	Bed-bound	0	0
0117	3	Bleeding	0	0
0117	3	Confused/Disoriented	0	0
0117	3	Convulsions	0	0
0117	3	Dehydration	0	0
0117	3	Diminished Activity	1	0
0117	3	Extremity Edema	0	0
0117	3	Hepatomegaly, Splenomegaly or Both	0	0
0117	3	Hyperthermia	1	0
0117	3	Hypothermia	0	0
0117	3	Jaundice	0	0
0117	3	Lethargy/Stupor	0	0
0117	3	Lymphadenopathy/Adenopathy	1	1
0117	3	Monkeypox Lesions	1	1
0117	3	Neurologic Signs (Confused/Disoriented/Lethargy/Stupor)	0	0
0117	3	Non-Specific Rash (Excludes MPX Legions)	1	1
0117	3	Petechiae	0	0
0118	3	Abnormal Lung Sounds	0	0
0118	3	Bed-bound	0	0
0118	3	Bleeding	1	0
0118	3	Confused/Disoriented	0	0
0118	3	Convulsions	0	0
0118	3	Dehydration	0	0
0118	3	Diminished Activity	1	0
0118	3	Extremity Edema	0	0
0118	3	Hepatomegaly, Splenomegaly or Both	0	0
0118	3	Hyperthermia	0	0
0118	3	Hypothermia	0	0
0118	3	Jaundice	0	0
0118	3	Lethargy/Stupor	0	0
0118	3	Lymphadenopathy/Adenopathy	1	1
0118	3	Monkeypox Lesions	1	1
0118	3	Neurologic Signs (Confused/Disoriented/Lethargy/Stupor)	0	0
0118	3	Non-Specific Rash (Excludes MPX Legions)	1	1
0118	3	Petechiae	0	0
0119	3	Abnormal Lung Sounds	0	0
0119	3	Bed-bound	0	0
0119	3	Bleeding	0	0
0119	3	Confused/Disoriented	0	0
0119	3	Convulsions	0	0
0119	3	Dehydration	0	0
0119	3	Diminished Activity	0	0
0119	3	Extremity Edema	0	0
0119	3	Hepatomegaly, Splenomegaly or Both	0	0
0119	3	Hyperthermia	0	0
0119	3	Hypothermia	0	0
0119	3	Jaundice	0	0
0119	3	Lethargy/Stupor	0	0
0119	3	Lymphadenopathy/Adenopathy	1	0
[truncated: 2,003 more rows]

## Sheet: Table 3A
Patient Number	Age Category (1=<5; 2=5-11; 3>=12)	CLINICAL SYMPTOM	Abnormal Days 0-3 (0=No, 1=Yes)	CDC Severity Score
0001	2	Abdominal Pain	0	4
0002	2	Abdominal Pain	0	2
0003	1	Abdominal Pain	0	3
0004	2	Abdominal Pain	0	2
0005	3	Abdominal Pain	0	2
0006	3	Abdominal Pain	0	4
0007	3	Abdominal Pain	0	3
0008	3	Abdominal Pain	0	3
0009	3	Abdominal Pain	0	3
0010	3	Abdominal Pain	1	3
0011	3	Abdominal Pain	0	4
0014	2	Abdominal Pain	0	1
0015	2	Abdominal Pain	0	2
0016	2	Abdominal Pain	0	2
0017	3	Abdominal Pain	0	3
0018	3	Abdominal Pain	0	2
0019	2	Abdominal Pain	0	3
0020	3	Abdominal Pain	0	3
0021	2	Abdominal Pain	0	4
0022	2	Abdominal Pain	0	4
0023	3	Abdominal Pain	0	4
0024	2	Abdominal Pain	0	3
0025	3	Abdominal Pain	0	2
0026	3	Abdominal Pain	1	4
0027	2	Abdominal Pain	0	4
0028	3	Abdominal Pain	0	3
0029	3	Abdominal Pain	0	2
0030	3	Abdominal Pain	0	3
0031	2	Abdominal Pain	0	3
0032	3	Abdominal Pain	0	3
0033	3	Abdominal Pain	0	3
0034	2	Abdominal Pain	0	2
0035	2	Abdominal Pain	0	3
0036	1	Abdominal Pain	1	3
0037	3	Abdominal Pain	1	1
0038	2	Abdominal Pain	0	3
0039	3	Abdominal Pain	0	1
0040	1	Abdominal Pain	0	2
0041	3	Abdominal Pain	0	1
0042	3	Abdominal Pain	0	2
0043	3	Abdominal Pain	0	3
0044	2	Abdominal Pain	0	2
0045	2	Abdominal Pain	1	3
0046	3	Abdominal Pain	0	2
0047	1	Abdominal Pain	0	4
0048	3	Abdominal Pain	0	4
0049	3	Abdominal Pain	1	3
0050	2	Abdominal Pain	0	2
0051	1	Abdominal Pain	0	3
0052	2	Abdominal Pain	0	3
0053	3	Abdominal Pain	0	3
0054	2	Abdominal Pain	1	4
0055	3	Abdominal Pain	0	2
0056	2	Abdominal Pain	0	1
0057	2	Abdominal Pain	0	3
0058	2	Abdominal Pain	0	3
0059	2	Abdominal Pain	0	3
0060	3	Abdominal Pain	1	3
0061	3	Abdominal Pain	0	3
0062	2	Abdominal Pain	0	2
0064	3	Abdominal Pain	0	2
0065	2	Abdominal Pain	0	3
0066	1	Abdominal Pain	1	3
0067	3	Abdominal Pain	0	2
0068	3	Abdominal Pain	0	2
0069	2	Abdominal Pain	0	4
0070	3	Abdominal Pain	0	1
0071	3	Abdominal Pain	0	1
0072	3	Abdominal Pain	0	3
0073	1	Abdominal Pain	0	4
0074	1	Abdominal Pain	0	3
0075	2	Abdominal Pain	0	4
0076	3	Abdominal Pain	0	3
0077	3	Abdominal Pain	0	4
0078	3	Abdominal Pain	0	1
0079	3	Abdominal Pain	0	4
0080	1	Abdominal Pain	1	3
0081	3	Abdominal Pain	0	2
0082	3	Abdominal Pain	0	2
0083	1	Abdominal Pain	0	4
0084	3	Abdominal Pain	1	1
0085	3	Abdominal Pain	1	1
0086	2	Abdominal Pain	0	3
0087	1	Abdominal Pain	0	3
0090	2	Abdominal Pain	0	3
0091	3	Abdominal Pain	0	2
0092	1	Abdominal Pain	0	4
0093	2	Abdominal Pain	0	2
0094	3	Abdominal Pain	0	2
0095	3	Abdominal Pain	0	2
0096	3	Abdominal Pain	0	1
0097	1	Abdominal Pain	0	3
0098	3	Abdominal Pain	0	3
0100	2	Abdominal Pain	0	2
0101	3	Abdominal Pain	0	2
0102	1	Abdominal Pain	0	4
0103	1	Abdominal Pain	0	4
0104	2	Abdominal Pain	1	3
0105	2	Abdominal Pain	0	3
0106	1	Abdominal Pain	0	4
0107	1	Abdominal Pain	0	3
0108	3	Abdominal Pain	0	4
0110	3	Abdominal Pain	1	2
0111	3	Abdominal Pain	1	2
0112	1	Abdominal Pain	1	3
0113	3	Abdominal Pain	0	2
0114	2	Abdominal Pain	0	3
0115	1	Abdominal Pain	1	2
0116	3	Abdominal Pain	1	2
0117	3	Abdominal Pain	0	4
0118	3	Abdominal Pain	1	3
0119	3	Abdominal Pain	0	1
0120	3	Abdominal Pain	0	3
0121	2	Abdominal Pain	1	3
0122	3	Abdominal Pain	0	3
0123	2	Abdominal Pain	0	4
0124	3	Abdominal Pain	0	1
0125	3	Abdominal Pain	0	4
0126	2	Abdominal Pain	0	2
0127	2	Abdominal Pain	0	1
0129	3	Abdominal Pain	0	2
0130	1	Abdominal Pain	0	2
0132	3	Abdominal Pain	0	2
0133	1	Abdominal Pain	0	2
0134	3	Abdominal Pain	1	4
0135	3	Abdominal Pain	0	2
0138	2	Abdominal Pain	0	2
0139	3	Abdominal Pain	1	3
0140	3	Abdominal Pain	0	3
0150	2	Abdominal Pain	0	1
0151	2	Abdominal Pain	0	3
0152	3	Abdominal Pain	0	4
0153	2	Abdominal Pain	1	3
0155	2	Abdominal Pain	0	3
0157	3	Abdominal Pain	1	3
0158	2	Abdominal Pain	0	2
0159	3	Abdominal Pain	0	3
0160	3	Abdominal Pain	0	2
0161	3	Abdominal Pain	1	4
0162	3	Abdominal Pain	0	3
0163	3	Abdominal Pain	0	3
0164	3	Abdominal Pain	0	4
0165	3	Abdominal Pain	0	3
0166	3	Abdominal Pain	1	2
0167	3	Abdominal Pain	1	1
0168	3	Abdominal Pain	0	2
0169	3	Abdominal Pain	1	4
0171	2	Abdominal Pain	0	1
0172	3	Abdominal Pain	0	3
0173	3	Abdominal Pain	0	2
0174	3	Abdominal Pain	1	3
0175	2	Abdominal Pain	0	3
0176	1	Abdominal Pain	0	3
0177	3	Abdominal Pain	1	3
0178	3	Abdominal Pain	0	3
0179	2	Abdominal Pain	1	1
0180	3	Abdominal Pain	0	3
0183	3	Abdominal Pain	1	3
0184	3	Abdominal Pain	1	2
0185	1	Abdominal Pain	0	3
0186	2	Abdominal Pain	0	3
0187	2	Abdominal Pain	0	3
0188	2	Abdominal Pain	0	3
0189	2	Abdominal Pain	1	2
0191	1	Abdominal Pain	0	3
0194	3	Abdominal Pain	1	3
0195	2	Abdominal Pain	0	2
0196	2	Abdominal Pain	0	4
0197	3	Abdominal Pain	0	3
0198	3	Abdominal Pain	1	1
0199	2	Abdominal Pain	1	4
0200	3	Abdominal Pain	0	3
0201	3	Abdominal Pain	1	2
0202	3	Abdominal Pain	1	3
0203	3	Abdominal Pain	0	3
0204	3	Abdominal Pain	0	3
0205	3	Abdominal Pain	1	2
0206	3	Abdominal Pain	0	4
0207	2	Abdominal Pain	0	2
0208	3	Abdominal Pain	0	3
0209	3	Abdominal Pain	0	3
0210	2	Abdominal Pain	0	4
0211	3	Abdominal Pain	0	2
0212	2	Abdominal Pain	0	3
0213	2	Abdominal Pain	0	4
0214	3	Abdominal Pain	0	4
0215	3	Abdominal Pain	0	2
0216	3	Abdominal Pain	0	1
0217	1	Abdominal Pain	0	3
0218	3	Abdominal Pain	0	2
0219	2	Abdominal Pain	1	3
0220	3	Abdominal Pain	1	2
0221	3	Abdominal Pain	1	3
0223	1	Abdominal Pain	0	4
0224	2	Abdominal Pain	1	4
0225	1	Abdominal Pain	0	3
0226	2	Abdominal Pain	1	4
0227	1	Abdominal Pain	1	4
0228	3	Abdominal Pain	0	3
0230	3	Abdominal Pain	0	3
0231	1	Abdominal Pain	0	2
0233	3	Abdominal Pain	0	3
0234	3	Abdominal Pain	1	4
0235	3	Abdominal Pain	0	2
0236	2	Abdominal Pain	1	2
0237	2	Abdominal Pain	1	4
0238	1	Abdominal Pain	0	4
0239	2	Abdominal Pain	0	3
0240	3	Abdominal Pain	0	3
0242	3	Abdominal Pain	0	3
0243	3	Abdominal Pain	0	4
0245	2	Abdominal Pain	0	2
0247	3	Abdominal Pain	0	3
0248	2	Abdominal Pain	0	4
0249	1	Abdominal Pain	0	4
0250	3	Abdominal Pain	1	4
0001	2	Anorexia	1	4
0002	2	Anorexia	1	2
0003	1	Anorexia	1	3
0004	2	Anorexia	0	2
0005	3	Anorexia	1	2
0006	3	Anorexia	1	4
0007	3	Anorexia	1	3
0008	3	Anorexia	1	3
0009	3	Anorexia	1	3
0010	3	Anorexia	1	3
0011	3	Anorexia	1	4
0014	2	Anorexia	1	1
0015	2	Anorexia	0	2
0016	2	Anorexia	0	2
0017	3	Anorexia	1	3
0018	3	Anorexia	0	2
0019	2	Anorexia	0	3
0020	3	Anorexia	0	3
0021	2	Anorexia	1	4
0022	2	Anorexia	1	4
0023	3	Anorexia	1	4
0024	2	Anorexia	0	3
0025	3	Anorexia	1	2
0026	3	Anorexia	1	4
0027	2	Anorexia	1	4
0028	3	Anorexia	1	3
0029	3	Anorexia	1	2
0030	3	Anorexia	1	3
0031	2	Anorexia	1	3
0032	3	Anorexia	0	3
0033	3	Anorexia	1	3
0034	2	Anorexia	0	2
0035	2	Anorexia	0	3
0036	1	Anorexia	1	3
0037	3	Anorexia	1	1
0038	2	Anorexia	1	3
0039	3	Anorexia	0	1
0040	1	Anorexia	1	2
0041	3	Anorexia	1	1
0042	3	Anorexia	0	2
0043	3	Anorexia	0	3
0044	2	Anorexia	0	2
0045	2	Anorexia	1	3
0046	3	Anorexia	1	2
0047	1	Anorexia	1	4
0048	3	Anorexia	1	4
0049	3	Anorexia	1	3
0050	2	Anorexia	0	2
0051	1	Anorexia	1	3
0052	2	Anorexia	0	3
0053	3	Anorexia	0	3
0054	2	Anorexia	1	4
0055	3	Anorexia	0	2
0056	2	Anorexia	1	1
0057	2	Anorexia	0	3
0058	2	Anorexia	0	3
0059	2	Anorexia	0	3
0060	3	Anorexia	0	3
0061	3	Anorexia	0	3
0062	2	Anorexia	1	2
0064	3	Anorexia	0	2
0065	2	Anorexia	1	3
0066	1	Anorexia	0	3
0067	3	Anorexia	0	2
0068	3	Anorexia	0	2
0069	2	Anorexia	1	4
0070	3	Anorexia	0	1
0071	3	Anorexia	0	1
0072	3	Anorexia	1	3
0073	1	Anorexia	1	4
0074	1	Anorexia	0	3
0075	2	Anorexia	1	4
0076	3	Anorexia	0	3
0077	3	Anorexia	1	4
0078	3	Anorexia	0	1
0079	3	Anorexia	1	4
0080	1	Anorexia	1	3
0081	3	Anorexia	0	2
0082	3	Anorexia	1	2
0083	1	Anorexia	0	4
0084	3	Anorexia	1	1
0085	3	Anorexia	0	1
0086	2	Anorexia	0	3
0087	1	Anorexia	0	3
0090	2	Anorexia	0	3
0091	3	Anorexia	0	2
0092	1	Anorexia	1	4
0093	2	Anorexia	0	2
0094	3	Anorexia	0	2
0095	3	Anorexia	0	2
0096	3	Anorexia	0	1
0097	1	Anorexia	0	3
0098	3	Anorexia	0	3
0100	2	Anorexia	0	2
0101	3	Anorexia	0	2
0102	1	Anorexia	1	4
0103	1	Anorexia	1	4
0104	2	Anorexia	1	3
0105	2	Anorexia	0	3
0106	1	Anorexia	1	4
0107	1	Anorexia	1	3
0108	3	Anorexia	1	4
0110	3	Anorexia	1	2
0111	3	Anorexia	1	2
0112	1	Anorexia	1	3
0113	3	Anorexia	0	2
0114	2	Anorexia	0	3
0115	1	Anorexia	1	2
0116	3	Anorexia	1	2
0117	3	Anorexia	1	4
0118	3	Anorexia	1	3
0119	3	Anorexia	0	1
0120	3	Anorexia	1	3
0121	2	Anorexia	0	3
0122	3	Anorexia	0	3
0123	2	Anorexia	0	4
0124	3	Anorexia	0	1
0125	3	Anorexia	0	4
0126	2	Anorexia	1	2
0127	2	Anorexia	0	1
0129	3	Anorexia	0	2
0130	1	Anorexia	1	2
0132	3	Anorexia	0	2
0133	1	Anorexia	0	2
0134	3	Anorexia	0	4
0135	3	Anorexia	1	2
0138	2	Anorexia	0	2
0139	3	Anorexia	0	3
0140	3	Anorexia	1	3
0150	2	Anorexia	1	1
0151	2	Anorexia	1	3
0152	3	Anorexia	1	4
0153	2	Anorexia	1	3
0155	2	Anorexia	1	3
0157	3	Anorexia	0	3
0158	2	Anorexia	0	2
0159	3	Anorexia	1	3
0160	3	Anorexia	0	2
0161	3	Anorexia	1	4
0162	3	Anorexia	0	3
0163	3	Anorexia	0	3
0164	3	Anorexia	0	4
0165	3	Anorexia	0	3
0166	3	Anorexia	0	2
0167	3	Anorexia	1	1
0168	3	Anorexia	0	2
0169	3	Anorexia	1	4
0171	2	Anorexia	0	1
0172	3	Anorexia	0	3
0173	3	Anorexia	0	2
0174	3	Anorexia	0	3
0175	2	Anorexia	0	3
0176	1	Anorexia	0	3
0177	3	Anorexia	1	3
0178	3	Anorexia	0	3
0179	2	Anorexia	0	1
0180	3	Anorexia	1	3
0183	3	Anorexia	1	3
0184	3	Anorexia	1	2
0185	1	Anorexia	0	3
0186	2	Anorexia	1	3
0187	2	Anorexia	1	3
0188	2	Anorexia	1	3
0189	2	Anorexia	1	2
0191	1	Anorexia	1	3
0194	3	Anorexia	1	3
0195	2	Anorexia	1	2
0196	2	Anorexia	1	4
0197	3	Anorexia	0	3
0198	3	Anorexia	0	1
0199	2	Anorexia	1	4
0200	3	Anorexia	1	3
0201	3	Anorexia	1	2
0202	3	Anorexia	0	3
0203	3	Anorexia	0	3
0204	3	Anorexia	1	3
0205	3	Anorexia	1	2
0206	3	Anorexia	1	4
0207	2	Anorexia	0	2
0208	3	Anorexia	1	3
0209	3	Anorexia	0	3
0210	2	Anorexia	0	4
0211	3	Anorexia	0	2
0212	2	Anorexia	0	3
0213	2	Anorexia	0	4
0214	3	Anorexia	1	4
0215	3	Anorexia	0	2
0216	3	Anorexia	0	1
0217	1	Anorexia	0	3
0218	3	Anorexia	0	2
0219	2	Anorexia	1	3
0220	3	Anorexia	0	2
0221	3	Anorexia	1	3
0223	1	Anorexia	0	4
0224	2	Anorexia	0	4
0225	1	Anorexia	1	3
0226	2	Anorexia	1	4
0227	1	Anorexia	0	4
0228	3	Anorexia	0	3
0230	3	Anorexia	0	3
0231	1	Anorexia	1	2
0233	3	Anorexia	0	3
0234	3	Anorexia	1	4
0235	3	Anorexia	0	2
0236	2	Anorexia	1	2
0237	2	Anorexia	1	4
0238	1	Anorexia	1	4
0239	2	Anorexia	1	3
0240	3	Anorexia	0	3
0242	3	Anorexia	0	3
0243	3	Anorexia	0	4
0245	2	Anorexia	0	2
0247	3	Anorexia	1	3
0248	2	Anorexia	1	4
0249	1	Anorexia	1	4
0250	3	Anorexia	0	4
0001	2	Back Pain	0	4
0002	2	Back Pain	0	2
0003	1	Back Pain	0	3
0004	2	Back Pain	0	2
0005	3	Back Pain	1	2
0006	3	Back Pain	1	4
0007	3	Back Pain	0	3
0008	3	Back Pain	1	3
0009	3	Back Pain	0	3
0010	3	Back Pain	0	3
0011	3	Back Pain	1	4
0014	2	Back Pain	0	1
0015	2	Back Pain	0	2
0016	2	Back Pain	0	2
0017	3	Back Pain	0	3
0018	3	Back Pain	0	2
0019	2	Back Pain	0	3
0020	3	Back Pain	0	3
0021	2	Back Pain	0	4
0022	2	Back Pain	0	4
0023	3	Back Pain	0	4
0024	2	Back Pain	0	3
0025	3	Back Pain	0	2
0026	3	Back Pain	0	4
0027	2	Back Pain	0	4
0028	3	Back Pain	0	3
0029	3	Back Pain	0	2
0030	3	Back Pain	0	3
0031	2	Back Pain	0	3
0032	3	Back Pain	0	3
0033	3	Back Pain	0	3
0034	2	Back Pain	0	2
0035	2	Back Pain	0	3
0036	1	Back Pain	0	3
0037	3	Back Pain	1	1
0038	2	Back Pain	0	3
0039	3	Back Pain	0	1
0040	1	Back Pain	0	2
0041	3	Back Pain	0	1
0042	3	Back Pain	0	2
0043	3	Back Pain	0	3
0044	2	Back Pain	0	2
0045	2	Back Pain	0	3
0046	3	Back Pain	0	2
0047	1	Back Pain	0	4
0048	3	Back Pain	1	4
0049	3	Back Pain	1	3
0050	2	Back Pain	0	2
0051	1	Back Pain	0	3
0052	2	Back Pain	0	3
0053	3	Back Pain	0	3
0054	2	Back Pain	0	4
0055	3	Back Pain	0	2
0056	2	Back Pain	0	1
0057	2	Back Pain	0	3
0058	2	Back Pain	0	3
0059	2	Back Pain	0	3
0060	3	Back Pain	1	3
0061	3	Back Pain	0	3
0062	2	Back Pain	0	2
0064	3	Back Pain	0	2
0065	2	Back Pain	0	3
0066	1	Back Pain	0	3
0067	3	Back Pain	0	2
0068	3	Back Pain	0	2
0069	2	Back Pain	0	4
0070	3	Back Pain	0	1
0071	3	Back Pain	0	1
0072	3	Back Pain	0	3
0073	1	Back Pain	0	4
0074	1	Back Pain	0	3
0075	2	Back Pain	0	4
0076	3	Back Pain	0	3
0077	3	Back Pain	0	4
0078	3	Back Pain	0	1
0079	3	Back Pain	0	4
0080	1	Back Pain	0	3
0081	3	Back Pain	1	2
0082	3	Back Pain	0	2
0083	1	Back Pain	0	4
0084	3	Back Pain	0	1
0085	3	Back Pain	0	1
0086	2	Back Pain	0	3
0087	1	Back Pain	0	3
0090	2	Back Pain	0	3
0091	3	Back Pain	0	2
0092	1	Back Pain	0	4
0093	2	Back Pain	0	2
0094	3	Back Pain	0	2
0095	3	Back Pain	0	2
0096	3	Back Pain	0	1
0097	1	Back Pain	0	3
0098	3	Back Pain	0	3
0100	2	Back Pain	0	2
0101	3	Back Pain	0	2
0102	1	Back Pain	0	4
0103	1	Back Pain	0	4
0104	2	Back Pain	0	3
0105	2	Back Pain	0	3
0106	1	Back Pain	0	4
0107	1	Back Pain	0	3
0108	3	Back Pain	0	4
0110	3	Back Pain	1	2
0111	3	Back Pain	0	2
0112	1	Back Pain	0	3
0113	3	Back Pain	0	2
0114	2	Back Pain	0	3
0115	1	Back Pain	0	2
0116	3	Back Pain	0	2
0117	3	Back Pain	0	4
0118	3	Back Pain	1	3
0119	3	Back Pain	0	1
0120	3	Back Pain	0	3
0121	2	Back Pain	1	3
0122	3	Back Pain	1	3
0123	2	Back Pain	0	4
0124	3	Back Pain	0	1
0125	3	Back Pain	1	4
0126	2	Back Pain	0	2
0127	2	Back Pain	0	1
0129	3	Back Pain	0	2
0130	1	Back Pain	0	2
0132	3	Back Pain	0	2
0133	1	Back Pain	0	2
0134	3	Back Pain	0	4
0135	3	Back Pain	0	2
0138	2	Back Pain	0	2
0139	3	Back Pain	0	3
0140	3	Back Pain	0	3
0150	2	Back Pain	1	1
0151	2	Back Pain	0	3
0152	3	Back Pain	0	4
0153	2	Back Pain	0	3
0155	2	Back Pain	0	3
0157	3	Back Pain	0	3
0158	2	Back Pain	0	2
0159	3	Back Pain	0	3
0160	3	Back Pain	0	2
0161	3	Back Pain	1	4
0162	3	Back Pain	0	3
0163	3	Back Pain	0	3
0164	3	Back Pain	0	4
0165	3	Back Pain	1	3
0166	3	Back Pain	0	2
0167	3	Back Pain	1	1
0168	3	Back Pain	0	2
0169	3	Back Pain	1	4
0171	2	Back Pain	0	1
0172	3	Back Pain	0	3
0173	3	Back Pain	0	2
0174	3	Back Pain	0	3
0175	2	Back Pain	0	3
0176	1	Back Pain	0	3
0177	3	Back Pain	1	3
0178	3	Back Pain	0	3
0179	2	Back Pain	0	1
0180	3	Back Pain	0	3
0183	3	Back Pain	0	3
0184	3	Back Pain	0	2
0185	1	Back Pain	0	3
0186	2	Back Pain	0	3
0187	2	Back Pain	0	3
0188	2	Back Pain	0	3
0189	2	Back Pain	0	2
0191	1	Back Pain	0	3
0194	3	Back Pain	0	3
0195	2	Back Pain	0	2
0196	2	Back Pain	0	4
0197	3	Back Pain	0	3
0198	3	Back Pain	0	1
0199	2	Back Pain	0	4
0200	3	Back Pain	0	3
0201	3	Back Pain	0	2
0202	3	Back Pain	1	3
0203	3	Back Pain	0	3
0204	3	Back Pain	0	3
0205	3	Back Pain	0	2
0206	3	Back Pain	0	4
0207	2	Back Pain	0	2
0208	3	Back Pain	0	3
0209	3	Back Pain	0	3
0210	2	Back Pain	0	4
0211	3	Back Pain	0	2
0212	2	Back Pain	0	3
0213	2	Back Pain	0	4
0214	3	Back Pain	0	4
0215	3	Back Pain	1	2
0216	3	Back Pain	0	1
0217	1	Back Pain	0	3
0218	3	Back Pain	0	2
0219	2	Back Pain	0	3
0220	3	Back Pain	0	2
0221	3	Back Pain	1	3
0223	1	Back Pain	0	4
0224	2	Back Pain	0	4
0225	1	Back Pain	0	3
0226	2	Back Pain	0	4
0227	1	Back Pain	0	4
0228	3	Back Pain	1	3
0230	3	Back Pain	1	3
0231	1	Back Pain	0	2
0233	3	Back Pain	0	3
0234	3	Back Pain	0	4
0235	3	Back Pain	0	2
0236	2	Back Pain	0	2
0237	2	Back Pain	0	4
0238	1	Back Pain	0	4
0239	2	Back Pain	0	3
0240	3	Back Pain	0	3
0242	3	Back Pain	0	3
0243	3	Back Pain	0	4
0245	2	Back Pain	0	2
0247	3	Back Pain	0	3
0248	2	Back Pain	0	4
0249	1	Back Pain	0	4
0250	3	Back Pain	0	4
0001	2	Bleeding, Active, Various Sites	0	4
0002	2	Bleeding, Active, Various Sites	0	2
0003	1	Bleeding, Active, Various Sites	0	3
0004	2	Bleeding, Active, Various Sites	0	2
0005	3	Bleeding, Active, Various Sites	0	2
0006	3	Bleeding, Active, Various Sites	1	4
0007	3	Bleeding, Active, Various Sites	0	3
0008	3	Bleeding, Active, Various Sites	0	3
0009	3	Bleeding, Active, Various Sites	1	3
0010	3	Bleeding, Active, Various Sites	0	3
0011	3	Bleeding, Active, Various Sites	0	4
0014	2	Bleeding, Active, Various Sites	0	1
0015	2	Bleeding, Active, Various Sites	0	2
0016	2	Bleeding, Active, Various Sites	0	2
0017	3	Bleeding, Active, Various Sites	0	3
0018	3	Bleeding, Active, Various Sites	0	2
0019	2	Bleeding, Active, Various Sites	0	3
0020	3	Bleeding, Active, Various Sites	0	3
0021	2	Bleeding, Active, Various Sites	0	4
0022	2	Bleeding, Active, Various Sites	0	4
0023	3	Bleeding, Active, Various Sites	0	4
0024	2	Bleeding, Active, Various Sites	0	3
0025	3	Bleeding, Active, Various Sites	0	2
0026	3	Bleeding, Active, Various Sites	0	4
0027	2	Bleeding, Active, Various Sites	0	4
0028	3	Bleeding, Active, Various Sites	0	3
0029	3	Bleeding, Active, Various Sites	0	2
0030	3	Bleeding, Active, Various Sites	0	3
0031	2	Bleeding, Active, Various Sites	0	3
0032	3	Bleeding, Active, Various Sites	0	3
0033	3	Bleeding, Active, Various Sites	0	3
0034	2	Bleeding, Active, Various Sites	0	2
0035	2	Bleeding, Active, Various Sites	0	3
0036	1	Bleeding, Active, Various Sites	0	3
0037	3	Bleeding, Active, Various Sites	0	1
0038	2	Bleeding, Active, Various Sites	0	3
0039	3	Bleeding, Active, Various Sites	0	1
0040	1	Bleeding, Active, Various Sites	0	2
0041	3	Bleeding, Active, Various Sites	0	1
0042	3	Bleeding, Active, Various Sites	0	2
0043	3	Bleeding, Active, Various Sites	0	3
0044	2	Bleeding, Active, Various Sites	0	2
0045	2	Bleeding, Active, Various Sites	0	3
0046	3	Bleeding, Active, Various Sites	0	2
0047	1	Bleeding, Active, Various Sites	0	4
0048	3	Bleeding, Active, Various Sites	0	4
0049	3	Bleeding, Active, Various Sites	0	3
0050	2	Bleeding, Active, Various Sites	0	2
0051	1	Bleeding, Active, Various Sites	0	3
0052	2	Bleeding, Active, Various Sites	0	3
0053	3	Bleeding, Active, Various Sites	0	3
0054	2	Bleeding, Active, Various Sites	0	4
0055	3	Bleeding, Active, Various Sites	0	2
0056	2	Bleeding, Active, Various Sites	0	1
0057	2	Bleeding, Active, Various Sites	0	3
0058	2	Bleeding, Active, Various Sites	0	3
0059	2	Bleeding, Active, Various Sites	0	3
0060	3	Bleeding, Active, Various Sites	0	3
0061	3	Bleeding, Active, Various Sites	0	3
0062	2	Bleeding, Active, Various Sites	0	2
0064	3	Bleeding, Active, Various Sites	0	2
0065	2	Bleeding, Active, Various Sites	0	3
0066	1	Bleeding, Active, Various Sites	0	3
0067	3	Bleeding, Active, Various Sites	0	2
0068	3	Bleeding, Active, Various Sites	0	2
0069	2	Bleeding, Active, Various Sites	0	4
0070	3	Bleeding, Active, Various Sites	0	1
0071	3	Bleeding, Active, Various Sites	0	1
0072	3	Bleeding, Active, Various Sites	0	3
0073	1	Bleeding, Active, Various Sites	0	4
0074	1	Bleeding, Active, Various Sites	0	3
0075	2	Bleeding, Active, Various Sites	0	4
0076	3	Bleeding, Active, Various Sites	0	3
0077	3	Bleeding, Active, Various Sites	0	4
0078	3	Bleeding, Active, Various Sites	0	1
0079	3	Bleeding, Active, Various Sites	0	4
0080	1	Bleeding, Active, Various Sites	0	3
0081	3	Bleeding, Active, Various Sites	0	2
0082	3	Bleeding, Active, Various Sites	0	2
0083	1	Bleeding, Active, Various Sites	0	4
0084	3	Bleeding, Active, Various Sites	0	1
0085	3	Bleeding, Active, Various Sites	0	1
0086	2	Bleeding, Active, Various Sites	0	3
0087	1	Bleeding, Active, Various Sites	0	3
0090	2	Bleeding, Active, Various Sites	0	3
0091	3	Bleeding, Active, Various Sites	0	2
0092	1	Bleeding, Active, Various Sites	0	4
0093	2	Bleeding, Active, Various Sites	0	2
0094	3	Bleeding, Active, Various Sites	0	2
0095	3	Bleeding, Active, Various Sites	0	2
0096	3	Bleeding, Active, Various Sites	0	1
0097	1	Bleeding, Active, Various Sites	0	3
0098	3	Bleeding, Active, Various Sites	0	3
0100	2	Bleeding, Active, Various Sites	0	2
0101	3	Bleeding, Active, Various Sites	0	2
0102	1	Bleeding, Active, Various Sites	0	4
0103	1	Bleeding, Active, Various Sites	0	4
0104	2	Bleeding, Active, Various Sites	0	3
0105	2	Bleeding, Active, Various Sites	0	3
0106	1	Bleeding, Active, Various Sites	0	4
0107	1	Bleeding, Active, Various Sites	0	3
0108	3	Bleeding, Active, Various Sites	0	4
0110	3	Bleeding, Active, Various Sites	0	2
0111	3	Bleeding, Active, Various Sites	0	2
0112	1	Bleeding, Active, Various Sites	0	3
0113	3	Bleeding, Active, Various Sites	0	2
0114	2	Bleeding, Active, Various Sites	0	3
0115	1	Bleeding, Active, Various Sites	0	2
0116	3	Bleeding, Active, Various Sites	0	2
0117	3	Bleeding, Active, Various Sites	0	4
0118	3	Bleeding, Active, Various Sites	1	3
0119	3	Bleeding, Active, Various Sites	0	1
0120	3	Bleeding, Active, Various Sites	1	3
0121	2	Bleeding, Active, Various Sites	0	3
0122	3	Bleeding, Active, Various Sites	0	3
0123	2	Bleeding, Active, Various Sites	0	4
0124	3	Bleeding, Active, Various Sites	0	1
0125	3	Bleeding, Active, Various Sites	0	4
0126	2	Bleeding, Active, Various Sites	0	2
0127	2	Bleeding, Active, Various Sites	0	1
0129	3	Bleeding, Active, Various Sites	1	2
0130	1	Bleeding, Active, Various Sites	0	2
0132	3	Bleeding, Active, Various Sites	0	2
0133	1	Bleeding, Active, Various Sites	0	2
0134	3	Bleeding, Active, Various Sites	0	4
0135	3	Bleeding, Active, Various Sites	0	2
0138	2	Bleeding, Active, Various Sites	0	2
0139	3	Bleeding, Active, Various Sites	0	3
0140	3	Bleeding, Active, Various Sites	0	3
0150	2	Bleeding, Active, Various Sites	0	1
0151	2	Bleeding, Active, Various Sites	0	3
0152	3	Bleeding, Active, Various Sites	0	4
0153	2	Bleeding, Active, Various Sites	0	3
0155	2	Bleeding, Active, Various Sites	0	3
0157	3	Bleeding, Active, Various Sites	0	3
0158	2	Bleeding, Active, Various Sites	0	2
0159	3	Bleeding, Active, Various Sites	0	3
0160	3	Bleeding, Active, Various Sites	0	2
0161	3	Bleeding, Active, Various Sites	0	4
0162	3	Bleeding, Active, Various Sites	0	3
0163	3	Bleeding, Active, Various Sites	0	3
0164	3	Bleeding, Active, Various Sites	0	4
0165	3	Bleeding, Active, Various Sites	0	3
0166	3	Bleeding, Active, Various Sites	0	2
0167	3	Bleeding, Active, Various Sites	0	1
0168	3	Bleeding, Active, Various Sites	0	2
0169	3	Bleeding, Active, Various Sites	1	4
0171	2	Bleeding, Active, Various Sites	0	1
0172	3	Bleeding, Active, Various Sites	0	3
0173	3	Bleeding, Active, Various Sites	0	2
0174	3	Bleeding, Active, Various Sites	0	3
0175	2	Bleeding, Active, Various Sites	0	3
0176	1	Bleeding, Active, Various Sites	0	3
0177	3	Bleeding, Active, Various Sites	0	3
0178	3	Bleeding, Active, Various Sites	0	3
0179	2	Bleeding, Active, Various Sites	0	1
0180	3	Bleeding, Active, Various Sites	0	3
0183	3	Bleeding, Active, Various Sites	0	3
0184	3	Bleeding, Active, Various Sites	0	2
0185	1	Bleeding, Active, Various Sites	0	3
0186	2	Bleeding, Active, Various Sites	0	3
0187	2	Bleeding, Active, Various Sites	0	3
0188	2	Bleeding, Active, Various Sites	0	3
0189	2	Bleeding, Active, Various Sites	0	2
0191	1	Bleeding, Active, Various Sites	0	3
0194	3	Bleeding, Active, Various Sites	0	3
0195	2	Bleeding, Active, Various Sites	0	2
0196	2	Bleeding, Active, Various Sites	0	4
0197	3	Bleeding, Active, Various Sites	0	3
0198	3	Bleeding, Active, Various Sites	0	1
0199	2	Bleeding, Active, Various Sites	0	4
0200	3	Bleeding, Active, Various Sites	0	3
0201	3	Bleeding, Active, Various Sites	0	2
0202	3	Bleeding, Active, Various Sites	0	3
0203	3	Bleeding, Active, Various Sites	0	3
0204	3	Bleeding, Active, Various Sites	0	3
0205	3	Bleeding, Active, Various Sites	0	2
0206	3	Bleeding, Active, Various Sites	0	4
0207	2	Bleeding, Active, Various Sites	0	2
0208	3	Bleeding, Active, Various Sites	0	3
0209	3	Bleeding, Active, Various Sites	0	3
0210	2	Bleeding, Active, Various Sites	0	4
0211	3	Bleeding, Active, Various Sites	0	2
0212	2	Bleeding, Active, Various Sites	0	3
0213	2	Bleeding, Active, Various Sites	0	4
0214	3	Bleeding, Active, Various Sites	0	4
0215	3	Bleeding, Active, Various Sites	0	2
0216	3	Bleeding, Active, Various Sites	0	1
0217	1	Bleeding, Active, Various Sites	0	3
0218	3	Bleeding, Active, Various Sites	0	2
0219	2	Bleeding, Active, Various Sites	0	3
0220	3	Bleeding, Active, Various Sites	0	2
0221	3	Bleeding, Active, Various Sites	0	3
0223	1	Bleeding, Active, Various Sites	0	4
0224	2	Bleeding, Active, Various Sites	0	4
0225	1	Bleeding, Active, Various Sites	0	3
0226	2	Bleeding, Active, Various Sites	0	4
0227	1	Bleeding, Active, Various Sites	0	4
0228	3	Bleeding, Active, Various Sites	0	3
0230	3	Bleeding, Active, Various Sites	0	3
0231	1	Bleeding, Active, Various Sites	0	2
0233	3	Bleeding, Active, Various Sites	0	3
0234	3	Bleeding, Active, Various Sites	0	4
0235	3	Bleeding, Active, Various Sites	0	2
0236	2	Bleeding, Active, Various Sites	0	2
0237	2	Bleeding, Active, Various Sites	0	4
0238	1	Bleeding, Active, Various Sites	0	4
0239	2	Bleeding, Active, Various Sites	0	3
0240	3	Bleeding, Active, Various Sites	0	3
0242	3	Bleeding, Active, Various Sites	0	3
0243	3	Bleeding, Active, Various Sites	0	4
0245	2	Bleeding, Active, Various Sites	0	2
0247	3	Bleeding, Active, Various Sites	0	3
0248	2	Bleeding, Active, Various Sites	0	4
0249	1	Bleeding, Active, Various Sites	0	4
0250	3	Bleeding, Active, Various Sites	0	4
0001	2	Chest Pain	0	4
0002	2	Chest Pain	0	2
0003	1	Chest Pain	0	3
0004	2	Chest Pain	0	2
0005	3	Chest Pain	0	2
0006	3	Chest Pain	0	4
0007	3	Chest Pain	0	3
0008	3	Chest Pain	0	3
0009	3	Chest Pain	0	3
0010	3	Chest Pain	0	3
0011	3	Chest Pain	0	4
0014	2	Chest Pain	0	1
0015	2	Chest Pain	0	2
0016	2	Chest Pain	0	2
0017	3	Chest Pain	0	3
0018	3	Chest Pain	0	2
0019	2	Chest Pain	0	3
0020	3	Chest Pain	0	3
0021	2	Chest Pain	0	4
0022	2	Chest Pain	0	4
0023	3	Chest Pain	0	4
0024	2	Chest Pain	0	3
0025	3	Chest Pain	0	2
0026	3	Chest Pain	0	4
0027	2	Chest Pain	0	4
0028	3	Chest Pain	0	3
0029	3	Chest Pain	0	2
0030	3	Chest Pain	0	3
0031	2	Chest Pain	0	3
0032	3	Chest Pain	0	3
0033	3	Chest Pain	0	3
0034	2	Chest Pain	0	2
0035	2	Chest Pain	0	3
0036	1	Chest Pain	0	3
0037	3	Chest Pain	0	1
0038	2	Chest Pain	0	3
0039	3	Chest Pain	0	1
0040	1	Chest Pain	0	2
0041	3	Chest Pain	0	1
0042	3	Chest Pain	0	2
0043	3	Chest Pain	0	3
0044	2	Chest Pain	0	2
0045	2	Chest Pain	0	3
0046	3	Chest Pain	0	2
0047	1	Chest Pain	0	4
0048	3	Chest Pain	0	4
0049	3	Chest Pain	0	3
0050	2	Chest Pain	0	2
0051	1	Chest Pain	0	3
0052	2	Chest Pain	0	3
0053	3	Chest Pain	0	3
0054	2	Chest Pain	0	4
0055	3	Chest Pain	0	2
0056	2	Chest Pain	0	1
0057	2	Chest Pain	0	3
0058	2	Chest Pain	0	3
0059	2	Chest Pain	0	3
0060	3	Chest Pain	0	3
0061	3	Chest Pain	0	3
0062	2	Chest Pain	0	2
0064	3	Chest Pain	0	2
0065	2	Chest Pain	0	3
0066	1	Chest Pain	0	3
0067	3	Chest Pain	0	2
0068	3	Chest Pain	0	2
0069	2	Chest Pain	0	4
0070	3	Chest Pain	0	1
0071	3	Chest Pain	0	1
0072	3	Chest Pain	0	3
0073	1	Chest Pain	0	4
0074	1	Chest Pain	0	3
0075	2	Chest Pain	0	4
0076	3	Chest Pain	0	3
0077	3	Chest Pain	0	4
0078	3	Chest Pain	0	1
0079	3	Chest Pain	0	4
0080	1	Chest Pain	0	3
0081	3	Chest Pain	0	2
0082	3	Chest Pain	0	2
0083	1	Chest Pain	0	4
0084	3	Chest Pain	0	1
0085	3	Chest Pain	0	1
0086	2	Chest Pain	0	3
0087	1	Chest Pain	0	3
0090	2	Chest Pain	0	3
0091	3	Chest Pain	0	2
0092	1	Chest Pain	0	4
0093	2	Chest Pain	0	2
0094	3	Chest Pain	0	2
0095	3	Chest Pain	0	2
0096	3	Chest Pain	0	1
0097	1	Chest Pain	0	3
0098	3	Chest Pain	0	3
0100	2	Chest Pain	0	2
0101	3	Chest Pain	0	2
0102	1	Chest Pain	0	4
0103	1	Chest Pain	0	4
0104	2	Chest Pain	0	3
0105	2	Chest Pain	0	3
0106	1	Chest Pain	0	4
0107	1	Chest Pain	0	3
0108	3	Chest Pain	1	4
0110	3	Chest Pain	1	2
0111	3	Chest Pain	0	2
0112	1	Chest Pain	0	3
0113	3	Chest Pain	0	2
0114	2	Chest Pain	0	3
0115	1	Chest Pain	0	2
0116	3	Chest Pain	1	2
0117	3	Chest Pain	0	4
0118	3	Chest Pain	1	3
0119	3	Chest Pain	0	1
0120	3	Chest Pain	0	3
0121	2	Chest Pain	0	3
0122	3	Chest Pain	0	3
0123	2	Chest Pain	0	4
0124	3	Chest Pain	0	1
0125	3	Chest Pain	0	4
0126	2	Chest Pain	0	2
0127	2	Chest Pain	0	1
0129	3	Chest Pain	0	2
0130	1	Chest Pain	0	2
0132	3	Chest Pain	0	2
0133	1	Chest Pain	0	2
0134	3	Chest Pain	0	4
0135	3	Chest Pain	0	2
0138	2	Chest Pain	0	2
0139	3	Chest Pain	1	3
0140	3	Chest Pain	0	3
0150	2	Chest Pain	0	1
0151	2	Chest Pain	0	3
0152	3	Chest Pain	0	4
0153	2	Chest Pain	0	3
0155	2	Chest Pain	0	3
0157	3	Chest Pain	0	3
0158	2	Chest Pain	0	2
0159	3	Chest Pain	0	3
0160	3	Chest Pain	0	2
0161	3	Chest Pain	1	4
0162	3	Chest Pain	0	3
0163	3	Chest Pain	0	3
0164	3	Chest Pain	0	4
0165	3	Chest Pain	0	3
0166	3	Chest Pain	0	2
0167	3	Chest Pain	0	1
0168	3	Chest Pain	0	2
0169	3	Chest Pain	0	4
0171	2	Chest Pain	0	1
0172	3	Chest Pain	0	3
0173	3	Chest Pain	0	2
0174	3	Chest Pain	0	3
0175	2	Chest Pain	0	3
0176	1	Chest Pain	0	3
0177	3	Chest Pain	0	3
0178	3	Chest Pain	0	3
0179	2	Chest Pain	0	1
0180	3	Chest Pain	0	3
0183	3	Chest Pain	0	3
0184	3	Chest Pain	0	2
0185	1	Chest Pain	0	3
0186	2	Chest Pain	0	3
0187	2	Chest Pain	0	3
0188	2	Chest Pain	0	3
0189	2	Chest Pain	0	2
0191	1	Chest Pain	0	3
0194	3	Chest Pain	1	3
0195	2	Chest Pain	0	2
0196	2	Chest Pain	0	4
0197	3	Chest Pain	0	3
0198	3	Chest Pain	1	1
0199	2	Chest Pain	0	4
0200	3	Chest Pain	0	3
0201	3	Chest Pain	0	2
0202	3	Chest Pain	0	3
0203	3	Chest Pain	0	3
0204	3	Chest Pain	1	3
0205	3	Chest Pain	0	2
0206	3	Chest Pain	0	4
0207	2	Chest Pain	0	2
0208	3	Chest Pain	0	3
0209	3	Chest Pain	0	3
0210	2	Chest Pain	0	4
0211	3	Chest Pain	0	2
0212	2	Chest Pain	0	3
0213	2	Chest Pain	0	4
0214	3	Chest Pain	0	4
0215	3	Chest Pain	0	2
0216	3	Chest Pain	0	1
0217	1	Chest Pain	0	3
0218	3	Chest Pain	0	2
0219	2	Chest Pain	0	3
0220	3	Chest Pain	0	2
0221	3	Chest Pain	0	3
0223	1	Chest Pain	0	4
0224	2	Chest Pain	0	4
0225	1	Chest Pain	0	3
0226	2	Chest Pain	0	4
0227	1	Chest Pain	0	4
0228	3	Chest Pain	1	3
0230	3	Chest Pain	0	3
0231	1	Chest Pain	0	2
0233	3	Chest Pain	0	3
0234	3	Chest Pain	0	4
0235	3	Chest Pain	0	2
0236	2	Chest Pain	1	2
0237	2	Chest Pain	0	4
0238	1	Chest Pain	0	4
0239	2	Chest Pain	0	3
0240	3	Chest Pain	0	3
0242	3	Chest Pain	0	3
0243	3	Chest Pain	0	4
0245	2	Chest Pain	0	2
0247	3	Chest Pain	0	3
0248	2	Chest Pain	0	4
0249	1	Chest Pain	0	4
0250	3	Chest Pain	0	4
0001	2	Chills	0	4
0002	2	Chills	0	2
0003	1	Chills	0	3
0004	2	Chills	0	2
0005	3	Chills	1	2
0006	3	Chills	0	4
0007	3	Chills	0	3
0008	3	Chills	1	3
0009	3	Chills	1	3
0010	3	Chills	1	3
0011	3	Chills	0	4
0014	2	Chills	1	1
0015	2	Chills	0	2
0016	2	Chills	1	2
0017	3	Chills	1	3
0018	3	Chills	0	2
0019	2	Chills	0	3
0020	3	Chills	0	3
0021	2	Chills	0	4
0022	2	Chills	1	4
0023	3	Chills	1	4
0024	2	Chills	1	3
0025	3	Chills	1	2
0026	3	Chills	0	4
0027	2	Chills	0	4
0028	3	Chills	0	3
0029	3	Chills	0	2
0030	3	Chills	0	3
0031	2	Chills	1	3
0032	3	Chills	0	3
0033	3	Chills	0	3
0034	2	Chills	0	2
0035	2	Chills	0	3
0036	1	Chills	1	3
0037	3	Chills	0	1
0038	2	Chills	0	3
0039	3	Chills	0	1
0040	1	Chills	0	2
0041	3	Chills	1	1
0042	3	Chills	0	2
0043	3	Chills	0	3
0044	2	Chills	0	2
0045	2	Chills	1	3
0046	3	Chills	0	2
0047	1	Chills	1	4
0048	3	Chills	0	4
0049	3	Chills	1	3
0050	2	Chills	0	2
0051	1	Chills	1	3
0052	2	Chills	1	3
0053	3	Chills	0	3
0054	2	Chills	0	4
0055	3	Chills	0	2
0056	2	Chills	0	1
0057	2	Chills	0	3
0058	2	Chills	0	3
0059	2	Chills	0	3
0060	3	Chills	1	3
0061	3	Chills	1	3
0062	2	Chills	0	2
0064	3	Chills	0	2
0065	2	Chills	0	3
0066	1	Chills	0	3
0067	3	Chills	0	2
0068	3	Chills	0	2
0069	2	Chills	1	4
0070	3	Chills	0	1
0071	3	Chills	0	1
0072	3	Chills	1	3
0073	1	Chills	1	4
0074	1	Chills	1	3
0075	2	Chills	1	4
0076	3	Chills	0	3
0077	3	Chills	0	4
0078	3	Chills	0	1
0079	3	Chills	1	4
0080	1	Chills	0	3
0081	3	Chills	1	2
0082	3	Chills	1	2
0083	1	Chills	0	4
0084	3	Chills	1	1
0085	3	Chills	0	1
0086	2	Chills	0	3
0087	1	Chills	1	3
0090	2	Chills	0	3
0091	3	Chills	0	2
0092	1	Chills	0	4
0093	2	Chills	0	2
0094	3	Chills	0	2
0095	3	Chills	0	2
0096	3	Chills	0	1
0097	1	Chills	1	3
0098	3	Chills	0	3
0100	2	Chills	0	2
0101	3	Chills	0	2
0102	1	Chills	0	4
0103	1	Chills	1	4
0104	2	Chills	0	3
0105	2	Chills	0	3
0106	1	Chills	1	4
0107	1	Chills	0	3
0108	3	Chills	0	4
0110	3	Chills	0	2
0111	3	Chills	0	2
0112	1	Chills	0	3
0113	3	Chills	0	2
0114	2	Chills	0	3
0115	1	Chills	0	2
0116	3	Chills	1	2
0117	3	Chills	1	4
0118	3	Chills	0	3
0119	3	Chills	1	1
0120	3	Chills	0	3
0121	2	Chills	1	3
0122	3	Chills	0	3
0123	2	Chills	0	4
0124	3	Chills	1	1
0125	3	Chills	1	4
0126	2	Chills	1	2
0127	2	Chills	1	1
0129	3	Chills	1	2
0130	1	Chills	1	2
0132	3	Chills	0	2
0133	1	Chills	0	2
0134	3	Chills	1	4
0135	3	Chills	0	2
0138	2	Chills	0	2
0139	3	Chills	0	3
0140	3	Chills	1	3
0150	2	Chills	1	1
0151	2	Chills	1	3
0152	3	Chills	1	4
0153	2	Chills	1	3
0155	2	Chills	1	3
0157	3	Chills	1	3
0158	2	Chills	1	2
0159	3	Chills	1	3
0160	3	Chills	1	2
0161	3	Chills	1	4
0162	3	Chills	0	3
0163	3	Chills	0	3
0164	3	Chills	0	4
0165	3	Chills	0	3
0166	3	Chills	0	2
0167	3	Chills	1	1
0168	3	Chills	0	2
0169	3	Chills	1	4
0171	2	Chills	0	1
0172	3	Chills	0	3
0173	3	Chills	0	2
0174	3	Chills	0	3
0175	2	Chills	1	3
0176	1	Chills	0	3
0177	3	Chills	1	3
0178	3	Chills	0	3
0179	2	Chills	0	1
0180	3	Chills	0	3
0183	3	Chills	1	3
0184	3	Chills	0	2
0185	1	Chills	1	3
0186	2	Chills	0	3
0187	2	Chills	1	3
0188	2	Chills	1	3
0189	2	Chills	1	2
0191	1	Chills	0	3
0194	3	Chills	0	3
0195	2	Chills	0	2
0196	2	Chills	1	4
0197	3	Chills	1	3
0198	3	Chills	1	1
0199	2	Chills	1	4
0200	3	Chills	0	3
0201	3	Chills	0	2
0202	3	Chills	1	3
0203	3	Chills	1	3
0204	3	Chills	1	3
0205	3	Chills	1	2
0206	3	Chills	1	4
0207	2	Chills	1	2
0208	3	Chills	1	3
0209	3	Chills	0	3
0210	2	Chills	0	4
0211	3	Chills	0	2
0212	2	Chills	0	3
0213	2	Chills	0	4
0214	3	Chills	1	4
0215	3	Chills	1	2
0216	3	Chills	1	1
0217	1	Chills	1	3
0218	3	Chills	0	2
0219	2	Chills	0	3
0220	3	Chills	0	2
0221	3	Chills	1	3
0223	1	Chills	1	4
0224	2	Chills	1	4
0225	1	Chills	1	3
0226	2	Chills	1	4
0227	1	Chills	1	4
0228	3	Chills	0	3
0230	3	Chills	0	3
0231	1	Chills	1	2
0233	3	Chills	0	3
0234	3	Chills	1	4
0235	3	Chills	1	2
0236	2	Chills	0	2
0237	2	Chills	1	4
0238	1	Chills	1	4
0239	2	Chills	1	3
0240	3	Chills	0	3
0242	3	Chills	1	3
0243	3	Chills	1	4
0245	2	Chills	0	2
0247	3	Chills	1	3
0248	2	Chills	0	4
0249	1	Chills	1	4
0250	3	Chills	1	4
0001	2	Conjunctiva redness, Eye pain, Eye discharge, etc.	0	4
0002	2	Conjunctiva redness, Eye pain, Eye discharge, etc.	0	2
0003	1	Conjunctiva redness, Eye pain, Eye discharge, etc.	0	3
0004	2	Conjunctiva redness, Eye pain, Eye discharge, etc.	0	2
0005	3	Conjunctiva redness, Eye pain, Eye discharge, etc.	0	2
0006	3	Conjunctiva redness, Eye pain, Eye discharge, etc.	0	4
0007	3	Conjunctiva redness, Eye pain, Eye discharge, etc.	0	3
0008	3	Conjunctiva redness, Eye pain, Eye discharge, etc.	0	3
0009	3	Conjunctiva redness, Eye pain, Eye discharge, etc.	0	3
0010	3	Conjunctiva redness, Eye pain, Eye discharge, etc.	0	3
0011	3	Conjunctiva redness, Eye pain, Eye discharge, etc.	0	4
0014	2	Conjunctiva redness, Eye pain, Eye discharge, etc.	0	1
0015	2	Conjunctiva redness, Eye pain, Eye discharge, etc.	0	2
0016	2	Conjunctiva redness, Eye pain, Eye discharge, etc.	0	2
0017	3	Conjunctiva redness, Eye pain, Eye discharge, etc.	0	3
0018	3	Conjunctiva redness, Eye pain, Eye discharge, etc.	0	2
0019	2	Conjunctiva redness, Eye pain, Eye discharge, etc.	0	3
0020	3	Conjunctiva redness, Eye pain, Eye discharge, etc.	0	3
0021	2	Conjunctiva redness, Eye pain, Eye discharge, etc.	1	4
0022	2	Conjunctiva redness, Eye pain, Eye discharge, etc.	0	4
0023	3	Conjunctiva redness, Eye pain, Eye discharge, etc.	0	4
0024	2	Conjunctiva redness, Eye pain, Eye discharge, etc.	0	3
0025	3	Conjunctiva redness, Eye pain, Eye discharge, etc.	0	2
0026	3	Conjunctiva redness, Eye pain, Eye discharge, etc.	0	4
0027	2	Conjunctiva redness, Eye pain, Eye discharge, etc.	0	4
0028	3	Conjunctiva redness, Eye pain, Eye discharge, etc.	0	3
0029	3	Conjunctiva redness, Eye pain, Eye discharge, etc.	0	2
0030	3	Conjunctiva redness, Eye pain, Eye discharge, etc.	0	3
0031	2	Conjunctiva redness, Eye pain, Eye discharge, etc.	0	3
0032	3	Conjunctiva redness, Eye pain, Eye discharge, etc.	0	3
0033	3	Conjunctiva redness, Eye pain, Eye discharge, etc.	0	3
0034	2	Conjunctiva redness, Eye pain, Eye discharge, etc.	0	2
0035	2	Conjunctiva redness, Eye pain, Eye discharge, etc.	0	3
0036	1	Conjunctiva redness, Eye pain, Eye discharge, etc.	0	3
0037	3	Conjunctiva redness, Eye pain, Eye discharge, etc.	0	1
0038	2	Conjunctiva redness, Eye pain, Eye discharge, etc.	0	3
0039	3	Conjunctiva redness, Eye pain, Eye discharge, etc.	0	1
0040	1	Conjunctiva redness, Eye pain, Eye discharge, etc.	0	2
0041	3	Conjunctiva redness, Eye pain, Eye discharge, etc.	0	1
0042	3	Conjunctiva redness, Eye pain, Eye discharge, etc.	0	2
0043	3	Conjunctiva redness, Eye pain, Eye discharge, etc.	0	3
0044	2	Conjunctiva redness, Eye pain, Eye discharge, etc.	0	2
0045	2	Conjunctiva redness, Eye pain, Eye discharge, etc.	0	3
0046	3	Conjunctiva redness, Eye pain, Eye discharge, etc.	0	2
0047	1	Conjunctiva redness, Eye pain, Eye discharge, etc.	0	4
0048	3	Conjunctiva redness, Eye pain, Eye discharge, etc.	0	4
0049	3	Conjunctiva redness, Eye pain, Eye discharge, etc.	0	3
0050	2	Conjunctiva redness, Eye pain, Eye discharge, etc.	0	2
0051	1	Conjunctiva redness, Eye pain, Eye discharge, etc.	0	3
0052	2	Conjunctiva redness, Eye pain, Eye discharge, etc.	0	3
0053	3	Conjunctiva redness, Eye pain, Eye discharge, etc.	0	3
0054	2	Conjunctiva redness, Eye pain, Eye discharge, etc.	0	4
0055	3	Conjunctiva redness, Eye pain, Eye discharge, etc.	0	2
0056	2	Conjunctiva redness, Eye pain, Eye discharge, etc.	0	1
0057	2	Conjunctiva redness, Eye pain, Eye discharge, etc.	0	3
0058	2	Conjunctiva redness, Eye pain, Eye discharge, etc.	0	3
0059	2	Conjunctiva redness, Eye pain, Eye discharge, etc.	0	3
0060	3	Conjunctiva redness, Eye pain, Eye discharge, etc.	0	3
0061	3	Conjunctiva redness, Eye pain, Eye discharge, etc.	0	3
0062	2	Conjunctiva redness, Eye pain, Eye discharge, etc.	0	2
0064	3	Conjunctiva redness, Eye pain, Eye discharge, etc.	0	2
0065	2	Conjunctiva redness, Eye pain, Eye discharge, etc.	0	3
0066	1	Conjunctiva redness, Eye pain, Eye discharge, etc.	0	3
0067	3	Conjunctiva redness, Eye pain, Eye discharge, etc.	0	2
0068	3	Conjunctiva redness, Eye pain, Eye discharge, etc.	0	2
0069	2	Conjunctiva redness, Eye pain, Eye discharge, etc.	1	4
0070	3	Conjunctiva redness, Eye pain, Eye discharge, etc.	0	1
0071	3	Conjunctiva redness, Eye pain, Eye discharge, etc.	0	1
0072	3	Conjunctiva redness, Eye pain, Eye discharge, etc.	0	3
0073	1	Conjunctiva redness, Eye pain, Eye discharge, etc.	0	4
0074	1	Conjunctiva redness, Eye pain, Eye discharge, etc.	0	3
0075	2	Conjunctiva redness, Eye pain, Eye discharge, etc.	0	4
0076	3	Conjunctiva redness, Eye pain, Eye discharge, etc.	0	3
0077	3	Conjunctiva redness, Eye pain, Eye discharge, etc.	0	4
0078	3	Conjunctiva redness, Eye pain, Eye discharge, etc.	0	1
0079	3	Conjunctiva redness, Eye pain, Eye discharge, etc.	0	4
0080	1	Conjunctiva redness, Eye pain, Eye discharge, etc.	0	3
0081	3	Conjunctiva redness, Eye pain, Eye discharge, etc.	0	2
0082	3	Conjunctiva redness, Eye pain, Eye discharge, etc.	0	2
0083	1	Conjunctiva redness, Eye pain, Eye discharge, etc.	0	4
0084	3	Conjunctiva redness, Eye pain, Eye discharge, etc.	0	1
0085	3	Conjunctiva redness, Eye pain, Eye discharge, etc.	0	1
0086	2	Conjunctiva redness, Eye pain, Eye discharge, etc.	0	3
0087	1	Conjunctiva redness, Eye pain, Eye discharge, etc.	0	3
0090	2	Conjunctiva redness, Eye pain, Eye discharge, etc.	0	3
0091	3	Conjunctiva redness, Eye pain, Eye discharge, etc.	0	2
0092	1	Conjunctiva redness, Eye pain, Eye discharge, etc.	0	4
0093	2	Conjunctiva redness, Eye pain, Eye discharge, etc.	0	2
0094	3	Conjunctiva redness, Eye pain, Eye discharge, etc.	0	2
0095	3	Conjunctiva redness, Eye pain, Eye discharge, etc.	0	2
0096	3	Conjunctiva redness, Eye pain, Eye discharge, etc.	0	1
0097	1	Conjunctiva redness, Eye pain, Eye discharge, etc.	0	3
0098	3	Conjunctiva redness, Eye pain, Eye discharge, etc.	0	3
0100	2	Conjunctiva redness, Eye pain, Eye discharge, etc.	0	2
0101	3	Conjunctiva redness, Eye pain, Eye discharge, etc.	0	2
0102	1	Conjunctiva redness, Eye pain, Eye discharge, etc.	0	4
0103	1	Conjunctiva redness, Eye pain, Eye discharge, etc.	0	4
0104	2	Conjunctiva redness, Eye pain, Eye discharge, etc.	0	3
0105	2	Conjunctiva redness, Eye pain, Eye discharge, etc.	0	3
0106	1	Conjunctiva redness, Eye pain, Eye discharge, etc.	1	4
0107	1	Conjunctiva redness, Eye pain, Eye discharge, etc.	0	3
0108	3	Conjunctiva redness, Eye pain, Eye discharge, etc.	0	4
0110	3	Conjunctiva redness, Eye pain, Eye discharge, etc.	0	2
0111	3	Conjunctiva redness, Eye pain, Eye discharge, etc.	0	2
0112	1	Conjunctiva redness, Eye pain, Eye discharge, etc.	0	3
0113	3	Conjunctiva redness, Eye pain, Eye discharge, etc.	0	2
0114	2	Conjunctiva redness, Eye pain, Eye discharge, etc.	0	3
0115	1	Conjunctiva redness, Eye pain, Eye discharge, etc.	1	2
0116	3	Conjunctiva redness, Eye pain, Eye discharge, etc.	0	2
0117	3	Conjunctiva redness, Eye pain, Eye discharge, etc.	0	4
0118	3	Conjunctiva redness, Eye pain, Eye discharge, etc.	0	3
0119	3	Conjunctiva redness, Eye pain, Eye discharge, etc.	0	1
0120	3	Conjunctiva redness, Eye pain, Eye discharge, etc.	0	3
0121	2	Conjunctiva redness, Eye pain, Eye discharge, etc.	0	3
0122	3	Conjunctiva redness, Eye pain, Eye discharge, etc.	0	3
0123	2	Conjunctiva redness, Eye pain, Eye discharge, etc.	0	4
0124	3	Conjunctiva redness, Eye pain, Eye discharge, etc.	0	1
0125	3	Conjunctiva redness, Eye pain, Eye discharge, etc.	0	4
0126	2	Conjunctiva redness, Eye pain, Eye discharge, etc.	1	2
0127	2	Conjunctiva redness, Eye pain, Eye discharge, etc.	0	1
0129	3	Conjunctiva redness, Eye pain, Eye discharge, etc.	1	2
0130	1	Conjunctiva redness, Eye pain, Eye discharge, etc.	0	2
0132	3	Conjunctiva redness, Eye pain, Eye discharge, etc.	0	2
0133	1	Conjunctiva redness, Eye pain, Eye discharge, etc.	0	2
0134	3	Conjunctiva redness, Eye pain, Eye discharge, etc.	0	4
0135	3	Conjunctiva redness, Eye pain, Eye discharge, etc.	0	2
0138	2	Conjunctiva redness, Eye pain, Eye discharge, etc.	0	2
0139	3	Conjunctiva redness, Eye pain, Eye discharge, etc.	0	3
0140	3	Conjunctiva redness, Eye pain, Eye discharge, etc.	0	3
0150	2	Conjunctiva redness, Eye pain, Eye discharge, etc.	0	1
0151	2	Conjunctiva redness, Eye pain, Eye discharge, etc.	0	3
0152	3	Conjunctiva redness, Eye pain, Eye discharge, etc.	1	4
0153	2	Conjunctiva redness, Eye pain, Eye discharge, etc.	0	3
0155	2	Conjunctiva redness, Eye pain, Eye discharge, etc.	1	3
0157	3	Conjunctiva redness, Eye pain, Eye discharge, etc.	0	3
0158	2	Conjunctiva redness, Eye pain, Eye discharge, etc.	0	2
0159	3	Conjunctiva redness, Eye pain, Eye discharge, etc.	0	3
0160	3	Conjunctiva redness, Eye pain, Eye discharge, etc.	0	2
0161	3	Conjunctiva redness, Eye pain, Eye discharge, etc.	0	4
0162	3	Conjunctiva redness, Eye pain, Eye discharge, etc.	0	3
0163	3	Conjunctiva redness, Eye pain, Eye discharge, etc.	0	3
0164	3	Conjunctiva redness, Eye pain, Eye discharge, etc.	0	4
0165	3	Conjunctiva redness, Eye pain, Eye discharge, etc.	0	3
0166	3	Conjunctiva redness, Eye pain, Eye discharge, etc.	0	2
0167	3	Conjunctiva redness, Eye pain, Eye discharge, etc.	0	1
0168	3	Conjunctiva redness, Eye pain, Eye discharge, etc.	0	2
0169	3	Conjunctiva redness, Eye pain, Eye discharge, etc.	1	4
0171	2	Conjunctiva redness, Eye pain, Eye discharge, etc.	0	1
0172	3	Conjunctiva redness, Eye pain, Eye discharge, etc.	0	3
0173	3	Conjunctiva redness, Eye pain, Eye discharge, etc.	0	2
0174	3	Conjunctiva redness, Eye pain, Eye discharge, etc.	0	3
0175	2	Conjunctiva redness, Eye pain, Eye discharge, etc.	0	3
0176	1	Conjunctiva redness, Eye pain, Eye discharge, etc.	0	3
0177	3	Conjunctiva redness, Eye pain, Eye discharge, etc.	1	3
0178	3	Conjunctiva redness, Eye pain, Eye discharge, etc.	0	3
0179	2	Conjunctiva redness, Eye pain, Eye discharge, etc.	0	1
0180	3	Conjunctiva redness, Eye pain, Eye discharge, etc.	0	3
0183	3	Conjunctiva redness, Eye pain, Eye discharge, etc.	0	3
0184	3	Conjunctiva redness, Eye pain, Eye discharge, etc.	0	2
0185	1	Conjunctiva redness, Eye pain, Eye discharge, etc.	0	3
0186	2	Conjunctiva redness, Eye pain, Eye discharge, etc.	1	3
0187	2	Conjunctiva redness, Eye pain, Eye discharge, etc.	0	3
0188	2	Conjunctiva redness, Eye pain, Eye discharge, etc.	0	3
0189	2	Conjunctiva redness, Eye pain, Eye discharge, etc.	0	2
0191	1	Conjunctiva redness, Eye pain, Eye discharge, etc.	0	3
0194	3	Conjunctiva redness, Eye pain, Eye discharge, etc.	0	3
0195	2	Conjunctiva redness, Eye pain, Eye discharge, etc.	0	2
0196	2	Conjunctiva redness, Eye pain, Eye discharge, etc.	1	4
0197	3	Conjunctiva redness, Eye pain, Eye discharge, etc.	0	3
0198	3	Conjunctiva redness, Eye pain, Eye discharge, etc.	0	1
0199	2	Conjunctiva redness, Eye pain, Eye discharge, etc.	0	4
0200	3	Conjunctiva redness, Eye pain, Eye discharge, etc.	0	3
0201	3	Conjunctiva redness, Eye pain, Eye discharge, etc.	0	2
0202	3	Conjunctiva redness, Eye pain, Eye discharge, etc.	0	3
0203	3	Conjunctiva redness, Eye pain, Eye discharge, etc.	0	3
0204	3	Conjunctiva redness, Eye pain, Eye discharge, etc.	0	3
0205	3	Conjunctiva redness, Eye pain, Eye discharge, etc.	0	2
0206	3	Conjunctiva redness, Eye pain, Eye discharge, etc.	1	4
0207	2	Conjunctiva redness, Eye pain, Eye discharge, etc.	0	2
0208	3	Conjunctiva redness, Eye pain, Eye discharge, etc.	0	3
0209	3	Conjunctiva redness, Eye pain, Eye discharge, etc.	0	3
0210	2	Conjunctiva redness, Eye pain, Eye discharge, etc.	0	4
0211	3	Conjunctiva redness, Eye pain, Eye discharge, etc.	1	2
0212	2	Conjunctiva redness, Eye pain, Eye discharge, etc.	0	3
0213	2	Conjunctiva redness, Eye pain, Eye discharge, etc.	0	4
0214	3	Conjunctiva redness, Eye pain, Eye discharge, etc.	1	4
0215	3	Conjunctiva redness, Eye pain, Eye discharge, etc.	1	2
0216	3	Conjunctiva redness, Eye pain, Eye discharge, etc.	0	1
0217	1	Conjunctiva redness, Eye pain, Eye discharge, etc.	1	3
0218	3	Conjunctiva redness, Eye pain, Eye discharge, etc.	0	2
0219	2	Conjunctiva redness, Eye pain, Eye discharge, etc.	0	3
0220	3	Conjunctiva redness, Eye pain, Eye discharge, etc.	0	2
0221	3	Conjunctiva redness, Eye pain, Eye discharge, etc.	0	3
0223	1	Conjunctiva redness, Eye pain, Eye discharge, etc.	0	4
0224	2	Conjunctiva redness, Eye pain, Eye discharge, etc.	0	4
0225	1	Conjunctiva redness, Eye pain, Eye discharge, etc.	0	3
0226	2	Conjunctiva redness, Eye pain, Eye discharge, etc.	0	4
0227	1	Conjunctiva redness, Eye pain, Eye discharge, etc.	0	4
0228	3	Conjunctiva redness, Eye pain, Eye discharge, etc.	0	3
0230	3	Conjunctiva redness, Eye pain, Eye discharge, etc.	1	3
0231	1	Conjunctiva redness, Eye pain, Eye discharge, etc.	0	2
0233	3	Conjunctiva redness, Eye pain, Eye discharge, etc.	0	3
0234	3	Conjunctiva redness, Eye pain, Eye discharge, etc.	0	4
0235	3	Conjunctiva redness, Eye pain, Eye discharge, etc.	0	2
0236	2	Conjunctiva redness, Eye pain, Eye discharge, etc.	0	2
0237	2	Conjunctiva redness, Eye pain, Eye discharge, etc.	0	4
0238	1	Conjunctiva redness, Eye pain, Eye discharge, etc.	1	4
0239	2	Conjunctiva redness, Eye pain, Eye discharge, etc.	0	3
0240	3	Conjunctiva redness, Eye pain, Eye discharge, etc.	0	3
0242	3	Conjunctiva redness, Eye pain, Eye discharge, etc.	0	3
0243	3	Conjunctiva redness, Eye pain, Eye discharge, etc.	0	4
0245	2	Conjunctiva redness, Eye pain, Eye discharge, etc.	0	2
0247	3	Conjunctiva redness, Eye pain, Eye discharge, etc.	1	3
0248	2	Conjunctiva redness, Eye pain, Eye discharge, etc.	0	4
0249	1	Conjunctiva redness, Eye pain, Eye discharge, etc.	0	4
0250	3	Conjunctiva redness, Eye pain, Eye discharge, etc.	0	4
0001	2	Cough	1	4
0002	2	Cough	1	2
0003	1	Cough	1	3
0004	2	Cough	1	2
0005	3	Cough	1	2
0006	3	Cough	0	4
0007	3	Cough	0	3
0008	3	Cough	1	3
0009	3	Cough	0	3
0010	3	Cough	1	3
0011	3	Cough	1	4
0014	2	Cough	0	1
0015	2	Cough	1	2
0016	2	Cough	0	2
0017	3	Cough	0	3
0018	3	Cough	0	2
0019	2	Cough	0	3
0020	3	Cough	1	3
0021	2	Cough	1	4
0022	2	Cough	1	4
0023	3	Cough	1	4
0024	2	Cough	0	3
0025	3	Cough	0	2
0026	3	Cough	1	4
0027	2	Cough	1	4
0028	3	Cough	1	3
0029	3	Cough	0	2
0030	3	Cough	1	3
0031	2	Cough	1	3
0032	3	Cough	0	3
0033	3	Cough	0	3
0034	2	Cough	0	2
0035	2	Cough	1	3
0036	1	Cough	1	3
0037	3	Cough	0	1
0038	2	Cough	0	3
0039	3	Cough	0	1
0040	1	Cough	1	2
0041	3	Cough	0	1
0042	3	Cough	0	2
0043	3	Cough	0	3
0044	2	Cough	1	2
0045	2	Cough	1	3
0046	3	Cough	0	2
0047	1	Cough	0	4
0048	3	Cough	0	4
0049	3	Cough	1	3
0050	2	Cough	1	2
0051	1	Cough	1	3
0052	2	Cough	1	3
0053	3	Cough	0	3
0054	2	Cough	1	4
0055	3	Cough	1	2
0056	2	Cough	0	1
0057	2	Cough	1	3
0058	2	Cough	0	3
0059	2	Cough	0	3
0060	3	Cough	1	3
0061	3	Cough	1	3
0062	2	Cough	1	2
0064	3	Cough	0	2
0065	2	Cough	0	3
0066	1	Cough	0	3
0067	3	Cough	0	2
0068	3	Cough	0	2
0069	2	Cough	0	4
0070	3	Cough	0	1
0071	3	Cough	1	1
0072	3	Cough	1	3
0073	1	Cough	0	4
0074	1	Cough	0	3
0075	2	Cough	1	4
0076	3	Cough	0	3
0077	3	Cough	0	4
0078	3	Cough	1	1
0079	3	Cough	1	4
0080	1	Cough	1	3
0081	3	Cough	1	2
0082	3	Cough	0	2
0083	1	Cough	0	4
0084	3	Cough	1	1
0085	3	Cough	1	1
0086	2	Cough	1	3
0087	1	Cough	1	3
0090	2	Cough	1	3
0091	3	Cough	0	2
0092	1	Cough	1	4
0093	2	Cough	0	2
0094	3	Cough	0	2
0095	3	Cough	0	2
0096	3	Cough	0	1
0097	1	Cough	0	3
0098	3	Cough	0	3
0100	2	Cough	1	2
0101	3	Cough	1	2
0102	1	Cough	1	4
0103	1	Cough	1	4
0104	2	Cough	1	3
0105	2	Cough	0	3
0106	1	Cough	1	4
0107	1	Cough	0	3
0108	3	Cough	1	4
0110	3	Cough	1	2
0111	3	Cough	0	2
0112	1	Cough	0	3
0113	3	Cough	1	2
0114	2	Cough	1	3
0115	1	Cough	1	2
0116	3	Cough	0	2
0117	3	Cough	1	4
0118	3	Cough	0	3
0119	3	Cough	0	1
0120	3	Cough	1	3
0121	2	Cough	1	3
0122	3	Cough	0	3
0123	2	Cough	0	4
0124	3	Cough	1	1
0125	3	Cough	0	4
0126	2	Cough	1	2
0127	2	Cough	0	1
0129	3	Cough	1	2
0130	1	Cough	1	2
0132	3	Cough	0	2
0133	1	Cough	0	2
0134	3	Cough	1	4
0135	3	Cough	0	2
0138	2	Cough	0	2
0139	3	Cough	1	3
0140	3	Cough	0	3
0150	2	Cough	0	1
0151	2	Cough	0	3
0152	3	Cough	1	4
0153	2	Cough	0	3
0155	2	Cough	0	3
0157	3	Cough	1	3
0158	2	Cough	0	2
0159	3	Cough	1	3
0160	3	Cough	1	2
0161	3	Cough	1	4
0162	3	Cough	1	3
0163	3	Cough	1	3
0164	3	Cough	0	4
0165	3	Cough	1	3
0166	3	Cough	1	2
0167	3	Cough	1	1
0168	3	Cough	0	2
0169	3	Cough	1	4
0171	2	Cough	0	1
0172	3	Cough	1	3
0173	3	Cough	0	2
0174	3	Cough	0	3
0175	2	Cough	0	3
0176	1	Cough	0	3
0177	3	Cough	0	3
0178	3	Cough	0	3
0179	2	Cough	1	1
0180	3	Cough	1	3
0183	3	Cough	0	3
0184	3	Cough	0	2
0185	1	Cough	0	3
0186	2	Cough	1	3
0187	2	Cough	1	3
0188	2	Cough	1	3
0189	2	Cough	0	2
0191	1	Cough	0	3
0194	3	Cough	0	3
0195	2	Cough	1	2
0196	2	Cough	1	4
0197	3	Cough	1	3
0198	3	Cough	1	1
0199	2	Cough	1	4
0200	3	Cough	0	3
0201	3	Cough	0	2
0202	3	Cough	0	3
0203	3	Cough	0	3
0204	3	Cough	0	3
0205	3	Cough	0	2
0206	3	Cough	0	4
0207	2	Cough	0	2
0208	3	Cough	1	3
0209	3	Cough	0	3
0210	2	Cough	1	4
0211	3	Cough	0	2
0212	2	Cough	1	3
0213	2	Cough	0	4
0214	3	Cough	1	4
0215	3	Cough	0	2
0216	3	Cough	0	1
0217	1	Cough	0	3
0218	3	Cough	0	2
0219	2	Cough	0	3
0220	3	Cough	0	2
0221	3	Cough	1	3
0223	1	Cough	0	4
0224	2	Cough	0	4
0225	1	Cough	0	3
0226	2	Cough	1	4
0227	1	Cough	0	4
0228	3	Cough	0	3
0230	3	Cough	1	3
0231	1	Cough	0	2
0233	3	Cough	0	3
0234	3	Cough	0	4
0235	3	Cough	1	2
0236	2	Cough	1	2
0237	2	Cough	1	4
0238	1	Cough	1	4
0239	2	Cough	1	3
0240	3	Cough	0	3
0242	3	Cough	0	3
0243	3	Cough	0	4
0245	2	Cough	1	2
0247	3	Cough	1	3
0248	2	Cough	0	4
0249	1	Cough	1	4
0250	3	Cough	1	4
0001	2	Diarrhea	0	4
0002	2	Diarrhea	0	2
0003	1	Diarrhea	0	3
0004	2	Diarrhea	0	2
0005	3	Diarrhea	0	2
0006	3	Diarrhea	0	4
0007	3	Diarrhea	0	3
0008	3	Diarrhea	0	3
0009	3	Diarrhea	0	3
0010	3	Diarrhea	0	3
0011	3	Diarrhea	0	4
0014	2	Diarrhea	0	1
0015	2	Diarrhea	0	2
0016	2	Diarrhea	0	2
0017	3	Diarrhea	0	3
0018	3	Diarrhea	0	2
0019	2	Diarrhea	0	3
0020	3	Diarrhea	0	3
0021	2	Diarrhea	0	4
0022	2	Diarrhea	0	4
0023	3	Diarrhea	0	4
0024	2	Diarrhea	0	3
0025	3	Diarrhea	0	2
0026	3	Diarrhea	0	4
0027	2	Diarrhea	0	4
0028	3	Diarrhea	0	3
0029	3	Diarrhea	0	2
0030	3	Diarrhea	0	3
0031	2	Diarrhea	0	3
0032	3	Diarrhea	0	3
0033	3	Diarrhea	0	3
0034	2	Diarrhea	0	2
0035	2	Diarrhea	0	3
0036	1	Diarrhea	0	3
0037	3	Diarrhea	0	1
0038	2	Diarrhea	0	3
0039	3	Diarrhea	0	1
0040	1	Diarrhea	0	2
0041	3	Diarrhea	0	1
0042	3	Diarrhea	0	2
0043	3	Diarrhea	0	3
0044	2	Diarrhea	0	2
0045	2	Diarrhea	0	3
0046	3	Diarrhea	0	2
0047	1	Diarrhea	0	4
0048	3	Diarrhea	0	4
0049	3	Diarrhea	0	3
0050	2	Diarrhea	0	2
0051	1	Diarrhea	0	3
0052	2	Diarrhea	0	3
0053	3	Diarrhea	0	3
0054	2	Diarrhea	0	4
0055	3	Diarrhea	0	2
0056	2	Diarrhea	0	1
0057	2	Diarrhea	0	3
0058	2	Diarrhea	0	3
0059	2	Diarrhea	0	3
0060	3	Diarrhea	0	3
0061	3	Diarrhea	0	3
0062	2	Diarrhea	0	2
0064	3	Diarrhea	0	2
0065	2	Diarrhea	0	3
0066	1	Diarrhea	0	3
0067	3	Diarrhea	0	2
0068	3	Diarrhea	0	2
0069	2	Diarrhea	0	4
0070	3	Diarrhea	0	1
0071	3	Diarrhea	0	1
0072	3	Diarrhea	0	3
0073	1	Diarrhea	0	4
0074	1	Diarrhea	1	3
0075	2	Diarrhea	0	4
0076	3	Diarrhea	0	3
0077	3	Diarrhea	0	4
0078	3	Diarrhea	0	1
0079	3	Diarrhea	0	4
0080	1	Diarrhea	0	3
0081	3	Diarrhea	0	2
0082	3	Diarrhea	0	2
0083	1	Diarrhea	0	4
0084	3	Diarrhea	0	1
0085	3	Diarrhea	0	1
0086	2	Diarrhea	0	3
0087	1	Diarrhea	0	3
0090	2	Diarrhea	0	3
0091	3	Diarrhea	0	2
0092	1	Diarrhea	0	4
0093	2	Diarrhea	0	2
0094	3	Diarrhea	0	2
0095	3	Diarrhea	0	2
0096	3	Diarrhea	0	1
0097	1	Diarrhea	0	3
0098	3	Diarrhea	0	3
0100	2	Diarrhea	0	2
0101	3	Diarrhea	0	2
0102	1	Diarrhea	0	4
0103	1	Diarrhea	0	4
0104	2	Diarrhea	1	3
0105	2	Diarrhea	0	3
0106	1	Diarrhea	0	4
0107	1	Diarrhea	0	3
0108	3	Diarrhea	0	4
0110	3	Diarrhea	0	2
0111	3	Diarrhea	0	2
0112	1	Diarrhea	0	3
0113	3	Diarrhea	0	2
0114	2	Diarrhea	0	3
0115	1	Diarrhea	1	2
0116	3	Diarrhea	0	2
0117	3	Diarrhea	0	4
0118	3	Diarrhea	1	3
0119	3	Diarrhea	0	1
0120	3	Diarrhea	0	3
0121	2	Diarrhea	0	3
0122	3	Diarrhea	0	3
0123	2	Diarrhea	0	4
0124	3	Diarrhea	0	1
0125	3	Diarrhea	0	4
0126	2	Diarrhea	0	2
0127	2	Diarrhea	0	1
0129	3	Diarrhea	0	2
0130	1	Diarrhea	0	2
0132	3	Diarrhea	0	2
0133	1	Diarrhea	0	2
0134	3	Diarrhea	1	4
0135	3	Diarrhea	0	2
0138	2	Diarrhea	0	2
0139	3	Diarrhea	0	3
0140	3	Diarrhea	0	3
0150	2	Diarrhea	0	1
0151	2	Diarrhea	0	3
0152	3	Diarrhea	0	4
0153	2	Diarrhea	0	3
0155	2	Diarrhea	0	3
0157	3	Diarrhea	1	3
0158	2	Diarrhea	0	2
0159	3	Diarrhea	0	3
0160	3	Diarrhea	0	2
0161	3	Diarrhea	0	4
0162	3	Diarrhea	0	3
0163	3	Diarrhea	0	3
0164	3	Diarrhea	0	4
0165	3	Diarrhea	0	3
0166	3	Diarrhea	0	2
0167	3	Diarrhea	0	1
0168	3	Diarrhea	0	2
0169	3	Diarrhea	0	4
0171	2	Diarrhea	0	1
0172	3	Diarrhea	0	3
0173	3	Diarrhea	0	2
0174	3	Diarrhea	1	3
0175	2	Diarrhea	0	3
0176	1	Diarrhea	0	3
0177	3	Diarrhea	0	3
0178	3	Diarrhea	0	3
0179	2	Diarrhea	0	1
0180	3	Diarrhea	0	3
0183	3	Diarrhea	0	3
0184	3	Diarrhea	0	2
0185	1	Diarrhea	0	3
0186	2	Diarrhea	0	3
0187	2	Diarrhea	0	3
0188	2	Diarrhea	0	3
0189	2	Diarrhea	0	2
0191	1	Diarrhea	0	3
0194	3	Diarrhea	0	3
0195	2	Diarrhea	0	2
0196	2	Diarrhea	0	4
0197	3	Diarrhea	0	3
0198	3	Diarrhea	0	1
0199	2	Diarrhea	0	4
0200	3	Diarrhea	0	3
0201	3	Diarrhea	0	2
0202	3	Diarrhea	0	3
0203	3	Diarrhea	0	3
0204	3	Diarrhea	0	3
0205	3	Diarrhea	0	2
0206	3	Diarrhea	0	4
0207	2	Diarrhea	0	2
0208	3	Diarrhea	0	3
0209	3	Diarrhea	0	3
0210	2	Diarrhea	0	4
0211	3	Diarrhea	0	2
0212	2	Diarrhea	0	3
0213	2	Diarrhea	0	4
0214	3	Diarrhea	0	4
0215	3	Diarrhea	0	2
0216	3	Diarrhea	0	1
0217	1	Diarrhea	1	3
0218	3	Diarrhea	0	2
0219	2	Diarrhea	1	3
0220	3	Diarrhea	0	2
0221	3	Diarrhea	0	3
0223	1	Diarrhea	0	4
0224	2	Diarrhea	0	4
0225	1	Diarrhea	0	3
0226	2	Diarrhea	0	4
0227	1	Diarrhea	0	4
0228	3	Diarrhea	0	3
0230	3	Diarrhea	0	3
0231	1	Diarrhea	0	2
0233	3	Diarrhea	0	3
0234	3	Diarrhea	0	4
0235	3	Diarrhea	0	2
0236	2	Diarrhea	0	2
0237	2	Diarrhea	0	4
0238	1	Diarrhea	0	4
0239	2	Diarrhea	0	3
0240	3	Diarrhea	0	3
0242	3	Diarrhea	0	3
0243	3	Diarrhea	0	4
0245	2	Diarrhea	0	2
0247	3	Diarrhea	0	3
0248	2	Diarrhea	0	4
0249	1	Diarrhea	0	4
0250	3	Diarrhea	1	4
0001	2	Dizziness	0	4
0002	2	Dizziness	0	2
0003	1	Dizziness	0	3
0004	2	Dizziness	0	2
0005	3	Dizziness	0	2
0006	3	Dizziness	0	4
0007	3	Dizziness	0	3
0008	3	Dizziness	0	3
0009	3	Dizziness	0	3
0010	3	Dizziness	0	3
0011	3	Dizziness	0	4
0014	2	Dizziness	0	1
0015	2	Dizziness	0	2
0016	2	Dizziness	0	2
0017	3	Dizziness	0	3
0018	3	Dizziness	0	2
0019	2	Dizziness	0	3
0020	3	Dizziness	0	3
0021	2	Dizziness	0	4
0022	2	Dizziness	0	4
0023	3	Dizziness	0	4
0024	2	Dizziness	0	3
0025	3	Dizziness	0	2
0026	3	Dizziness	0	4
0027	2	Dizziness	0	4
0028	3	Dizziness	0	3
0029	3	Dizziness	0	2
0030	3	Dizziness	0	3
0031	2	Dizziness	0	3
0032	3	Dizziness	0	3
0033	3	Dizziness	0	3
0034	2	Dizziness	0	2
0035	2	Dizziness	0	3
0036	1	Dizziness	0	3
0037	3	Dizziness	0	1
0038	2	Dizziness	0	3
0039	3	Dizziness	0	1
0040	1	Dizziness	0	2
0041	3	Dizziness	0	1
0042	3	Dizziness	0	2
0043	3	Dizziness	0	3
0044	2	Dizziness	0	2
0045	2	Dizziness	0	3
0046	3	Dizziness	0	2
0047	1	Dizziness	0	4
0048	3	Dizziness	0	4
0049	3	Dizziness	0	3
0050	2	Dizziness	0	2
0051	1	Dizziness	0	3
0052	2	Dizziness	0	3
0053	3	Dizziness	0	3
0054	2	Dizziness	0	4
0055	3	Dizziness	0	2
0056	2	Dizziness	0	1
0057	2	Dizziness	0	3
[truncated: 3,833 more rows]

## Sheet: Table 3B
Patient Number	Age Category (1=<5; 2=5-11; 3>=12)	CLINICAL SIGN	Abnormal Days 0-3 (0=No, 1=Yes)	CDC Severity Score
0001	2	Abdominal Tenderness	0	4
0002	2	Abdominal Tenderness	0	2
0003	1	Abdominal Tenderness	0	3
0004	2	Abdominal Tenderness	0	2
0005	3	Abdominal Tenderness	0	2
0006	3	Abdominal Tenderness	0	4
0007	3	Abdominal Tenderness	0	3
0008	3	Abdominal Tenderness	0	3
0009	3	Abdominal Tenderness	0	3
0010	3	Abdominal Tenderness	0	3
0011	3	Abdominal Tenderness	0	4
0014	2	Abdominal Tenderness	0	1
0015	2	Abdominal Tenderness	0	2
0016	2	Abdominal Tenderness	0	2
0017	3	Abdominal Tenderness	0	3
0018	3	Abdominal Tenderness	0	2
0019	2	Abdominal Tenderness	0	3
0020	3	Abdominal Tenderness	0	3
0021	2	Abdominal Tenderness	0	4
0022	2	Abdominal Tenderness	0	4
0023	3	Abdominal Tenderness	0	4
0024	2	Abdominal Tenderness	0	3
0025	3	Abdominal Tenderness	0	2
0026	3	Abdominal Tenderness	0	4
0027	2	Abdominal Tenderness	0	4
0028	3	Abdominal Tenderness	0	3
0029	3	Abdominal Tenderness	0	2
0030	3	Abdominal Tenderness	0	3
0031	2	Abdominal Tenderness	0	3
0032	3	Abdominal Tenderness	0	3
0033	3	Abdominal Tenderness	0	3
0034	2	Abdominal Tenderness	0	2
0035	2	Abdominal Tenderness	0	3
0036	1	Abdominal Tenderness	0	3
0037	3	Abdominal Tenderness	0	1
0038	2	Abdominal Tenderness	0	3
0039	3	Abdominal Tenderness	0	1
0040	1	Abdominal Tenderness	0	2
0041	3	Abdominal Tenderness	0	1
0042	3	Abdominal Tenderness	0	2
0043	3	Abdominal Tenderness	0	3
0044	2	Abdominal Tenderness	0	2
0045	2	Abdominal Tenderness	0	3
0046	3	Abdominal Tenderness	0	2
0047	1	Abdominal Tenderness	0	4
0048	3	Abdominal Tenderness	0	4
0049	3	Abdominal Tenderness	0	3
0050	2	Abdominal Tenderness	0	2
0051	1	Abdominal Tenderness	0	3
0052	2	Abdominal Tenderness	0	3
0053	3	Abdominal Tenderness	0	3
0054	2	Abdominal Tenderness	0	4
0055	3	Abdominal Tenderness	0	2
0056	2	Abdominal Tenderness	0	1
0057	2	Abdominal Tenderness	0	3
0058	2	Abdominal Tenderness	0	3
0059	2	Abdominal Tenderness	0	3
0060	3	Abdominal Tenderness	0	3
0061	3	Abdominal Tenderness	0	3
0062	2	Abdominal Tenderness	0	2
0064	3	Abdominal Tenderness	0	2
0065	2	Abdominal Tenderness	0	3
0066	1	Abdominal Tenderness	0	3
0067	3	Abdominal Tenderness	0	2
0068	3	Abdominal Tenderness	0	2
0069	2	Abdominal Tenderness	0	4
0070	3	Abdominal Tenderness	0	1
0071	3	Abdominal Tenderness	0	1
0072	3	Abdominal Tenderness	0	3
0073	1	Abdominal Tenderness	0	4
0074	1	Abdominal Tenderness	0	3
0075	2	Abdominal Tenderness	0	4
0076	3	Abdominal Tenderness	0	3
0077	3	Abdominal Tenderness	0	4
0078	3	Abdominal Tenderness	0	1
0079	3	Abdominal Tenderness	0	4
0080	1	Abdominal Tenderness	0	3
0081	3	Abdominal Tenderness	0	2
0082	3	Abdominal Tenderness	0	2
0083	1	Abdominal Tenderness	0	4
0084	3	Abdominal Tenderness	0	1
0085	3	Abdominal Tenderness	0	1
0086	2	Abdominal Tenderness	0	3
0087	1	Abdominal Tenderness	0	3
0090	2	Abdominal Tenderness	0	3
0091	3	Abdominal Tenderness	0	2
0092	1	Abdominal Tenderness	0	4
0093	2	Abdominal Tenderness	0	2
0094	3	Abdominal Tenderness	0	2
0095	3	Abdominal Tenderness	0	2
0096	3	Abdominal Tenderness	0	1
0097	1	Abdominal Tenderness	0	3
0098	3	Abdominal Tenderness	0	3
0100	2	Abdominal Tenderness	0	2
0101	3	Abdominal Tenderness	0	2
0102	1	Abdominal Tenderness	0	4
0103	1	Abdominal Tenderness	0	4
0104	2	Abdominal Tenderness	0	3
0105	2	Abdominal Tenderness	0	3
0106	1	Abdominal Tenderness	0	4
0107	1	Abdominal Tenderness	0	3
0108	3	Abdominal Tenderness	0	4
0110	3	Abdominal Tenderness	0	2
0111	3	Abdominal Tenderness	0	2
0112	1	Abdominal Tenderness	0	3
0113	3	Abdominal Tenderness	0	2
0114	2	Abdominal Tenderness	0	3
0115	1	Abdominal Tenderness	0	2
0116	3	Abdominal Tenderness	0	2
0117	3	Abdominal Tenderness	0	4
0118	3	Abdominal Tenderness	0	3
0119	3	Abdominal Tenderness	0	1
0120	3	Abdominal Tenderness	0	3
0121	2	Abdominal Tenderness	0	3
0122	3	Abdominal Tenderness	0	3
0123	2	Abdominal Tenderness	0	4
0124	3	Abdominal Tenderness	0	1
0125	3	Abdominal Tenderness	0	4
0126	2	Abdominal Tenderness	0	2
0127	2	Abdominal Tenderness	0	1
0129	3	Abdominal Tenderness	0	2
0130	1	Abdominal Tenderness	0	2
0132	3	Abdominal Tenderness	0	2
0133	1	Abdominal Tenderness	0	2
0134	3	Abdominal Tenderness	0	4
0135	3	Abdominal Tenderness	0	2
0138	2	Abdominal Tenderness	0	2
0139	3	Abdominal Tenderness	0	3
0140	3	Abdominal Tenderness	0	3
0150	2	Abdominal Tenderness	0	1
0151	2	Abdominal Tenderness	0	3
0152	3	Abdominal Tenderness	0	4
0153	2	Abdominal Tenderness	1	3
0155	2	Abdominal Tenderness	0	3
0157	3	Abdominal Tenderness	0	3
0158	2	Abdominal Tenderness	1	2
0159	3	Abdominal Tenderness	0	3
0160	3	Abdominal Tenderness	0	2
0161	3	Abdominal Tenderness	0	4
0162	3	Abdominal Tenderness	0	3
0163	3	Abdominal Tenderness	0	3
0164	3	Abdominal Tenderness	0	4
0165	3	Abdominal Tenderness	0	3
0166	3	Abdominal Tenderness	1	2
0167	3	Abdominal Tenderness	1	1
0168	3	Abdominal Tenderness	0	2
0169	3	Abdominal Tenderness	1	4
0171	2	Abdominal Tenderness	0	1
0172	3	Abdominal Tenderness	0	3
0173	3	Abdominal Tenderness	0	2
0174	3	Abdominal Tenderness	1	3
0175	2	Abdominal Tenderness	0	3
0176	1	Abdominal Tenderness	0	3
0177	3	Abdominal Tenderness	1	3
0178	3	Abdominal Tenderness	0	3
0179	2	Abdominal Tenderness	0	1
0180	3	Abdominal Tenderness	0	3
0183	3	Abdominal Tenderness	1	3
0184	3	Abdominal Tenderness	0	2
0185	1	Abdominal Tenderness	0	3
0186	2	Abdominal Tenderness	0	3
0187	2	Abdominal Tenderness	0	3
0188	2	Abdominal Tenderness	0	3
0189	2	Abdominal Tenderness	0	2
0191	1	Abdominal Tenderness	0	3
0194	3	Abdominal Tenderness	1	3
0195	2	Abdominal Tenderness	1	2
0196	2	Abdominal Tenderness	0	4
0197	3	Abdominal Tenderness	0	3
0198	3	Abdominal Tenderness	1	1
0199	2	Abdominal Tenderness	0	4
0200	3	Abdominal Tenderness	0	3
0201	3	Abdominal Tenderness	0	2
0202	3	Abdominal Tenderness	1	3
0203	3	Abdominal Tenderness	0	3
0204	3	Abdominal Tenderness	0	3
0205	3	Abdominal Tenderness	1	2
0206	3	Abdominal Tenderness	1	4
0207	2	Abdominal Tenderness	0	2
0208	3	Abdominal Tenderness	0	3
0209	3	Abdominal Tenderness	0	3
0210	2	Abdominal Tenderness	0	4
0211	3	Abdominal Tenderness	0	2
0212	2	Abdominal Tenderness	0	3
0213	2	Abdominal Tenderness	0	4
0214	3	Abdominal Tenderness	0	4
0215	3	Abdominal Tenderness	0	2
0216	3	Abdominal Tenderness	0	1
0217	1	Abdominal Tenderness	0	3
0218	3	Abdominal Tenderness	0	2
0219	2	Abdominal Tenderness	0	3
0220	3	Abdominal Tenderness	0	2
0221	3	Abdominal Tenderness	0	3
0223	1	Abdominal Tenderness	0	4
0224	2	Abdominal Tenderness	0	4
0225	1	Abdominal Tenderness	0	3
0226	2	Abdominal Tenderness	0	4
0227	1	Abdominal Tenderness	0	4
0228	3	Abdominal Tenderness	0	3
0230	3	Abdominal Tenderness	0	3
0231	1	Abdominal Tenderness	0	2
0233	3	Abdominal Tenderness	0	3
0234	3	Abdominal Tenderness	1	4
0235	3	Abdominal Tenderness	0	2
0236	2	Abdominal Tenderness	0	2
0237	2	Abdominal Tenderness	0	4
0238	1	Abdominal Tenderness	0	4
0239	2	Abdominal Tenderness	0	3
0240	3	Abdominal Tenderness	0	3
0242	3	Abdominal Tenderness	0	3
0243	3	Abdominal Tenderness	0	4
0245	2	Abdominal Tenderness	0	2
0247	3	Abdominal Tenderness	0	3
0248	2	Abdominal Tenderness	0	4
0249	1	Abdominal Tenderness	0	4
0250	3	Abdominal Tenderness	0	4
0001	2	Abnormal Heart Rhythms	0	4
0002	2	Abnormal Heart Rhythms	0	2
0003	1	Abnormal Heart Rhythms	0	3
0004	2	Abnormal Heart Rhythms	0	2
0005	3	Abnormal Heart Rhythms	0	2
0006	3	Abnormal Heart Rhythms	0	4
0007	3	Abnormal Heart Rhythms	0	3
0008	3	Abnormal Heart Rhythms	0	3
0009	3	Abnormal Heart Rhythms	0	3
0010	3	Abnormal Heart Rhythms	0	3
0011	3	Abnormal Heart Rhythms	0	4
0014	2	Abnormal Heart Rhythms	0	1
0015	2	Abnormal Heart Rhythms	0	2
0016	2	Abnormal Heart Rhythms	0	2
0017	3	Abnormal Heart Rhythms	0	3
0018	3	Abnormal Heart Rhythms	0	2
0019	2	Abnormal Heart Rhythms	0	3
0020	3	Abnormal Heart Rhythms	0	3
0021	2	Abnormal Heart Rhythms	0	4
0022	2	Abnormal Heart Rhythms	0	4
0023	3	Abnormal Heart Rhythms	0	4
0024	2	Abnormal Heart Rhythms	0	3
0025	3	Abnormal Heart Rhythms	0	2
0026	3	Abnormal Heart Rhythms	0	4
0027	2	Abnormal Heart Rhythms	0	4
0028	3	Abnormal Heart Rhythms	0	3
0029	3	Abnormal Heart Rhythms	0	2
0030	3	Abnormal Heart Rhythms	0	3
0031	2	Abnormal Heart Rhythms	0	3
0032	3	Abnormal Heart Rhythms	0	3
0033	3	Abnormal Heart Rhythms	0	3
0034	2	Abnormal Heart Rhythms	0	2
0035	2	Abnormal Heart Rhythms	0	3
0036	1	Abnormal Heart Rhythms	0	3
0037	3	Abnormal Heart Rhythms	0	1
0038	2	Abnormal Heart Rhythms	0	3
0039	3	Abnormal Heart Rhythms	0	1
0040	1	Abnormal Heart Rhythms	0	2
0041	3	Abnormal Heart Rhythms	0	1
0042	3	Abnormal Heart Rhythms	0	2
0043	3	Abnormal Heart Rhythms	0	3
0044	2	Abnormal Heart Rhythms	0	2
0045	2	Abnormal Heart Rhythms	0	3
0046	3	Abnormal Heart Rhythms	0	2
0047	1	Abnormal Heart Rhythms	0	4
0048	3	Abnormal Heart Rhythms	0	4
0049	3	Abnormal Heart Rhythms	0	3
0050	2	Abnormal Heart Rhythms	0	2
0051	1	Abnormal Heart Rhythms	0	3
0052	2	Abnormal Heart Rhythms	0	3
0053	3	Abnormal Heart Rhythms	0	3
0054	2	Abnormal Heart Rhythms	0	4
0055	3	Abnormal Heart Rhythms	0	2
0056	2	Abnormal Heart Rhythms	0	1
0057	2	Abnormal Heart Rhythms	0	3
0058	2	Abnormal Heart Rhythms	0	3
0059	2	Abnormal Heart Rhythms	0	3
0060	3	Abnormal Heart Rhythms	0	3
0061	3	Abnormal Heart Rhythms	0	3
0062	2	Abnormal Heart Rhythms	0	2
0064	3	Abnormal Heart Rhythms	0	2
0065	2	Abnormal Heart Rhythms	0	3
0066	1	Abnormal Heart Rhythms	0	3
0067	3	Abnormal Heart Rhythms	0	2
0068	3	Abnormal Heart Rhythms	0	2
0069	2	Abnormal Heart Rhythms	0	4
0070	3	Abnormal Heart Rhythms	0	1
0071	3	Abnormal Heart Rhythms	0	1
0072	3	Abnormal Heart Rhythms	0	3
0073	1	Abnormal Heart Rhythms	0	4
0074	1	Abnormal Heart Rhythms	0	3
0075	2	Abnormal Heart Rhythms	0	4
0076	3	Abnormal Heart Rhythms	0	3
0077	3	Abnormal Heart Rhythms	0	4
0078	3	Abnormal Heart Rhythms	0	1
0079	3	Abnormal Heart Rhythms	0	4
0080	1	Abnormal Heart Rhythms	0	3
0081	3	Abnormal Heart Rhythms	0	2
0082	3	Abnormal Heart Rhythms	0	2
0083	1	Abnormal Heart Rhythms	0	4
0084	3	Abnormal Heart Rhythms	0	1
0085	3	Abnormal Heart Rhythms	0	1
0086	2	Abnormal Heart Rhythms	0	3
0087	1	Abnormal Heart Rhythms	0	3
0090	2	Abnormal Heart Rhythms	0	3
0091	3	Abnormal Heart Rhythms	0	2
0092	1	Abnormal Heart Rhythms	0	4
0093	2	Abnormal Heart Rhythms	0	2
0094	3	Abnormal Heart Rhythms	0	2
0095	3	Abnormal Heart Rhythms	0	2
0096	3	Abnormal Heart Rhythms	0	1
0097	1	Abnormal Heart Rhythms	0	3
0098	3	Abnormal Heart Rhythms	0	3
0100	2	Abnormal Heart Rhythms	0	2
0101	3	Abnormal Heart Rhythms	0	2
0102	1	Abnormal Heart Rhythms	0	4
0103	1	Abnormal Heart Rhythms	0	4
0104	2	Abnormal Heart Rhythms	0	3
0105	2	Abnormal Heart Rhythms	0	3
0106	1	Abnormal Heart Rhythms	0	4
0107	1	Abnormal Heart Rhythms	0	3
0108	3	Abnormal Heart Rhythms	0	4
0110	3	Abnormal Heart Rhythms	0	2
0111	3	Abnormal Heart Rhythms	0	2
0112	1	Abnormal Heart Rhythms	0	3
0113	3	Abnormal Heart Rhythms	0	2
0114	2	Abnormal Heart Rhythms	0	3
0115	1	Abnormal Heart Rhythms	0	2
0116	3	Abnormal Heart Rhythms	0	2
0117	3	Abnormal Heart Rhythms	0	4
0118	3	Abnormal Heart Rhythms	0	3
0119	3	Abnormal Heart Rhythms	0	1
0120	3	Abnormal Heart Rhythms	0	3
0121	2	Abnormal Heart Rhythms	0	3
0122	3	Abnormal Heart Rhythms	0	3
0123	2	Abnormal Heart Rhythms	0	4
0124	3	Abnormal Heart Rhythms	0	1
0125	3	Abnormal Heart Rhythms	0	4
0126	2	Abnormal Heart Rhythms	0	2
0127	2	Abnormal Heart Rhythms	0	1
0129	3	Abnormal Heart Rhythms	0	2
0130	1	Abnormal Heart Rhythms	0	2
0132	3	Abnormal Heart Rhythms	0	2
0133	1	Abnormal Heart Rhythms	0	2
0134	3	Abnormal Heart Rhythms	0	4
0135	3	Abnormal Heart Rhythms	0	2
0138	2	Abnormal Heart Rhythms	0	2
0139	3	Abnormal Heart Rhythms	0	3
0140	3	Abnormal Heart Rhythms	0	3
0150	2	Abnormal Heart Rhythms	0	1
0151	2	Abnormal Heart Rhythms	0	3
0152	3	Abnormal Heart Rhythms	0	4
0153	2	Abnormal Heart Rhythms	0	3
0155	2	Abnormal Heart Rhythms	0	3
0157	3	Abnormal Heart Rhythms	0	3
0158	2	Abnormal Heart Rhythms	0	2
0159	3	Abnormal Heart Rhythms	1	3
0160	3	Abnormal Heart Rhythms	0	2
0161	3	Abnormal Heart Rhythms	0	4
0162	3	Abnormal Heart Rhythms	0	3
0163	3	Abnormal Heart Rhythms	0	3
0164	3	Abnormal Heart Rhythms	0	4
0165	3	Abnormal Heart Rhythms	0	3
0166	3	Abnormal Heart Rhythms	0	2
0167	3	Abnormal Heart Rhythms	0	1
0168	3	Abnormal Heart Rhythms	0	2
0169	3	Abnormal Heart Rhythms	0	4
0171	2	Abnormal Heart Rhythms	0	1
0172	3	Abnormal Heart Rhythms	0	3
0173	3	Abnormal Heart Rhythms	0	2
0174	3	Abnormal Heart Rhythms	0	3
0175	2	Abnormal Heart Rhythms	0	3
0176	1	Abnormal Heart Rhythms	0	3
0177	3	Abnormal Heart Rhythms	0	3
0178	3	Abnormal Heart Rhythms	0	3
0179	2	Abnormal Heart Rhythms	0	1
0180	3	Abnormal Heart Rhythms	0	3
0183	3	Abnormal Heart Rhythms	0	3
0184	3	Abnormal Heart Rhythms	0	2
0185	1	Abnormal Heart Rhythms	0	3
0186	2	Abnormal Heart Rhythms	0	3
0187	2	Abnormal Heart Rhythms	0	3
0188	2	Abnormal Heart Rhythms	0	3
0189	2	Abnormal Heart Rhythms	0	2
0191	1	Abnormal Heart Rhythms	0	3
0194	3	Abnormal Heart Rhythms	0	3
0195	2	Abnormal Heart Rhythms	0	2
0196	2	Abnormal Heart Rhythms	0	4
0197	3	Abnormal Heart Rhythms	0	3
0198	3	Abnormal Heart Rhythms	0	1
0199	2	Abnormal Heart Rhythms	0	4
0200	3	Abnormal Heart Rhythms	0	3
0201	3	Abnormal Heart Rhythms	0	2
0202	3	Abnormal Heart Rhythms	0	3
0203	3	Abnormal Heart Rhythms	0	3
0204	3	Abnormal Heart Rhythms	0	3
0205	3	Abnormal Heart Rhythms	0	2
0206	3	Abnormal Heart Rhythms	1	4
0207	2	Abnormal Heart Rhythms	0	2
0208	3	Abnormal Heart Rhythms	1	3
0209	3	Abnormal Heart Rhythms	0	3
0210	2	Abnormal Heart Rhythms	0	4
0211	3	Abnormal Heart Rhythms	0	2
0212	2	Abnormal Heart Rhythms	0	3
0213	2	Abnormal Heart Rhythms	1	4
0214	3	Abnormal Heart Rhythms	0	4
0215	3	Abnormal Heart Rhythms	0	2
0216	3	Abnormal Heart Rhythms	0	1
0217	1	Abnormal Heart Rhythms	0	3
0218	3	Abnormal Heart Rhythms	0	2
0219	2	Abnormal Heart Rhythms	0	3
0220	3	Abnormal Heart Rhythms	0	2
0221	3	Abnormal Heart Rhythms	0	3
0223	1	Abnormal Heart Rhythms	0	4
0224	2	Abnormal Heart Rhythms	0	4
0225	1	Abnormal Heart Rhythms	0	3
0226	2	Abnormal Heart Rhythms	0	4
0227	1	Abnormal Heart Rhythms	0	4
0228	3	Abnormal Heart Rhythms	0	3
0230	3	Abnormal Heart Rhythms	0	3
0231	1	Abnormal Heart Rhythms	0	2
0233	3	Abnormal Heart Rhythms	0	3
0234	3	Abnormal Heart Rhythms	0	4
0235	3	Abnormal Heart Rhythms	0	2
0236	2	Abnormal Heart Rhythms	0	2
0237	2	Abnormal Heart Rhythms	1	4
0238	1	Abnormal Heart Rhythms	0	4
0239	2	Abnormal Heart Rhythms	0	3
0240	3	Abnormal Heart Rhythms	0	3
0242	3	Abnormal Heart Rhythms	0	3
0243	3	Abnormal Heart Rhythms	0	4
0245	2	Abnormal Heart Rhythms	0	2
0247	3	Abnormal Heart Rhythms	0	3
0248	2	Abnormal Heart Rhythms	0	4
0249	1	Abnormal Heart Rhythms	0	4
0250	3	Abnormal Heart Rhythms	0	4
0001	2	Abnormal Lung Sounds	1	4
0002	2	Abnormal Lung Sounds	1	2
0003	1	Abnormal Lung Sounds	1	3
0004	2	Abnormal Lung Sounds	0	2
0005	3	Abnormal Lung Sounds	0	2
0006	3	Abnormal Lung Sounds	0	4
0007	3	Abnormal Lung Sounds	0	3
0008	3	Abnormal Lung Sounds	0	3
0009	3	Abnormal Lung Sounds	0	3
0010	3	Abnormal Lung Sounds	0	3
0011	3	Abnormal Lung Sounds	0	4
0014	2	Abnormal Lung Sounds	0	1
0015	2	Abnormal Lung Sounds	0	2
0016	2	Abnormal Lung Sounds	0	2
0017	3	Abnormal Lung Sounds	0	3
0018	3	Abnormal Lung Sounds	0	2
0019	2	Abnormal Lung Sounds	0	3
0020	3	Abnormal Lung Sounds	0	3
0021	2	Abnormal Lung Sounds	0	4
0022	2	Abnormal Lung Sounds	1	4
0023	3	Abnormal Lung Sounds	0	4
0024	2	Abnormal Lung Sounds	0	3
0025	3	Abnormal Lung Sounds	0	2
0026	3	Abnormal Lung Sounds	0	4
0027	2	Abnormal Lung Sounds	0	4
0028	3	Abnormal Lung Sounds	0	3
0029	3	Abnormal Lung Sounds	0	2
0030	3	Abnormal Lung Sounds	0	3
0031	2	Abnormal Lung Sounds	0	3
0032	3	Abnormal Lung Sounds	0	3
0033	3	Abnormal Lung Sounds	0	3
0034	2	Abnormal Lung Sounds	0	2
0035	2	Abnormal Lung Sounds	0	3
0036	1	Abnormal Lung Sounds	1	3
0037	3	Abnormal Lung Sounds	0	1
0038	2	Abnormal Lung Sounds	0	3
0039	3	Abnormal Lung Sounds	0	1
0040	1	Abnormal Lung Sounds	0	2
0041	3	Abnormal Lung Sounds	0	1
0042	3	Abnormal Lung Sounds	0	2
0043	3	Abnormal Lung Sounds	0	3
0044	2	Abnormal Lung Sounds	0	2
0045	2	Abnormal Lung Sounds	0	3
0046	3	Abnormal Lung Sounds	0	2
0047	1	Abnormal Lung Sounds	0	4
0048	3	Abnormal Lung Sounds	0	4
0049	3	Abnormal Lung Sounds	0	3
0050	2	Abnormal Lung Sounds	0	2
0051	1	Abnormal Lung Sounds	0	3
0052	2	Abnormal Lung Sounds	0	3
0053	3	Abnormal Lung Sounds	0	3
0054	2	Abnormal Lung Sounds	0	4
0055	3	Abnormal Lung Sounds	0	2
0056	2	Abnormal Lung Sounds	0	1
0057	2	Abnormal Lung Sounds	0	3
0058	2	Abnormal Lung Sounds	0	3
0059	2	Abnormal Lung Sounds	0	3
0060	3	Abnormal Lung Sounds	0	3
0061	3	Abnormal Lung Sounds	0	3
0062	2	Abnormal Lung Sounds	0	2
0064	3	Abnormal Lung Sounds	0	2
0065	2	Abnormal Lung Sounds	0	3
0066	1	Abnormal Lung Sounds	0	3
0067	3	Abnormal Lung Sounds	0	2
0068	3	Abnormal Lung Sounds	0	2
0069	2	Abnormal Lung Sounds	0	4
0070	3	Abnormal Lung Sounds	0	1
0071	3	Abnormal Lung Sounds	0	1
0072	3	Abnormal Lung Sounds	0	3
0073	1	Abnormal Lung Sounds	0	4
0074	1	Abnormal Lung Sounds	0	3
0075	2	Abnormal Lung Sounds	1	4
0076	3	Abnormal Lung Sounds	0	3
0077	3	Abnormal Lung Sounds	0	4
0078	3	Abnormal Lung Sounds	0	1
0079	3	Abnormal Lung Sounds	0	4
0080	1	Abnormal Lung Sounds	1	3
0081	3	Abnormal Lung Sounds	0	2
0082	3	Abnormal Lung Sounds	0	2
0083	1	Abnormal Lung Sounds	0	4
0084	3	Abnormal Lung Sounds	0	1
0085	3	Abnormal Lung Sounds	0	1
0086	2	Abnormal Lung Sounds	0	3
0087	1	Abnormal Lung Sounds	0	3
0090	2	Abnormal Lung Sounds	0	3
0091	3	Abnormal Lung Sounds	0	2
0092	1	Abnormal Lung Sounds	0	4
0093	2	Abnormal Lung Sounds	0	2
0094	3	Abnormal Lung Sounds	0	2
0095	3	Abnormal Lung Sounds	0	2
0096	3	Abnormal Lung Sounds	0	1
0097	1	Abnormal Lung Sounds	0	3
0098	3	Abnormal Lung Sounds	0	3
0100	2	Abnormal Lung Sounds	1	2
0101	3	Abnormal Lung Sounds	0	2
0102	1	Abnormal Lung Sounds	1	4
0103	1	Abnormal Lung Sounds	1	4
0104	2	Abnormal Lung Sounds	0	3
0105	2	Abnormal Lung Sounds	1	3
0106	1	Abnormal Lung Sounds	1	4
0107	1	Abnormal Lung Sounds	0	3
0108	3	Abnormal Lung Sounds	0	4
0110	3	Abnormal Lung Sounds	0	2
0111	3	Abnormal Lung Sounds	0	2
0112	1	Abnormal Lung Sounds	1	3
0113	3	Abnormal Lung Sounds	0	2
0114	2	Abnormal Lung Sounds	0	3
0115	1	Abnormal Lung Sounds	1	2
0116	3	Abnormal Lung Sounds	0	2
0117	3	Abnormal Lung Sounds	0	4
0118	3	Abnormal Lung Sounds	0	3
0119	3	Abnormal Lung Sounds	0	1
0120	3	Abnormal Lung Sounds	1	3
0121	2	Abnormal Lung Sounds	0	3
0122	3	Abnormal Lung Sounds	0	3
0123	2	Abnormal Lung Sounds	0	4
0124	3	Abnormal Lung Sounds	0	1
0125	3	Abnormal Lung Sounds	0	4
0126	2	Abnormal Lung Sounds	1	2
0127	2	Abnormal Lung Sounds	0	1
0129	3	Abnormal Lung Sounds	0	2
0130	1	Abnormal Lung Sounds	1	2
0132	3	Abnormal Lung Sounds	0	2
0133	1	Abnormal Lung Sounds	0	2
0134	3	Abnormal Lung Sounds	0	4
0135	3	Abnormal Lung Sounds	0	2
0138	2	Abnormal Lung Sounds	0	2
0139	3	Abnormal Lung Sounds	0	3
0140	3	Abnormal Lung Sounds	0	3
0150	2	Abnormal Lung Sounds	0	1
0151	2	Abnormal Lung Sounds	0	3
0152	3	Abnormal Lung Sounds	0	4
0153	2	Abnormal Lung Sounds	0	3
0155	2	Abnormal Lung Sounds	0	3
0157	3	Abnormal Lung Sounds	0	3
0158	2	Abnormal Lung Sounds	0	2
0159	3	Abnormal Lung Sounds	0	3
0160	3	Abnormal Lung Sounds	0	2
0161	3	Abnormal Lung Sounds	0	4
0162	3	Abnormal Lung Sounds	0	3
0163	3	Abnormal Lung Sounds	0	3
0164	3	Abnormal Lung Sounds	0	4
0165	3	Abnormal Lung Sounds	0	3
0166	3	Abnormal Lung Sounds	0	2
0167	3	Abnormal Lung Sounds	0	1
0168	3	Abnormal Lung Sounds	0	2
0169	3	Abnormal Lung Sounds	0	4
0171	2	Abnormal Lung Sounds	0	1
0172	3	Abnormal Lung Sounds	0	3
0173	3	Abnormal Lung Sounds	0	2
0174	3	Abnormal Lung Sounds	0	3
0175	2	Abnormal Lung Sounds	0	3
0176	1	Abnormal Lung Sounds	0	3
0177	3	Abnormal Lung Sounds	0	3
0178	3	Abnormal Lung Sounds	0	3
0179	2	Abnormal Lung Sounds	0	1
0180	3	Abnormal Lung Sounds	0	3
0183	3	Abnormal Lung Sounds	0	3
0184	3	Abnormal Lung Sounds	0	2
0185	1	Abnormal Lung Sounds	0	3
0186	2	Abnormal Lung Sounds	0	3
0187	2	Abnormal Lung Sounds	0	3
0188	2	Abnormal Lung Sounds	0	3
0189	2	Abnormal Lung Sounds	0	2
0191	1	Abnormal Lung Sounds	0	3
0194	3	Abnormal Lung Sounds	0	3
0195	2	Abnormal Lung Sounds	0	2
0196	2	Abnormal Lung Sounds	0	4
0197	3	Abnormal Lung Sounds	1	3
0198	3	Abnormal Lung Sounds	0	1
0199	2	Abnormal Lung Sounds	0	4
0200	3	Abnormal Lung Sounds	0	3
0201	3	Abnormal Lung Sounds	0	2
0202	3	Abnormal Lung Sounds	0	3
0203	3	Abnormal Lung Sounds	0	3
0204	3	Abnormal Lung Sounds	0	3
0205	3	Abnormal Lung Sounds	0	2
0206	3	Abnormal Lung Sounds	0	4
0207	2	Abnormal Lung Sounds	0	2
0208	3	Abnormal Lung Sounds	1	3
0209	3	Abnormal Lung Sounds	0	3
0210	2	Abnormal Lung Sounds	0	4
0211	3	Abnormal Lung Sounds	0	2
0212	2	Abnormal Lung Sounds	1	3
0213	2	Abnormal Lung Sounds	0	4
0214	3	Abnormal Lung Sounds	0	4
0215	3	Abnormal Lung Sounds	0	2
0216	3	Abnormal Lung Sounds	0	1
0217	1	Abnormal Lung Sounds	0	3
0218	3	Abnormal Lung Sounds	0	2
0219	2	Abnormal Lung Sounds	0	3
0220	3	Abnormal Lung Sounds	0	2
0221	3	Abnormal Lung Sounds	0	3
0223	1	Abnormal Lung Sounds	0	4
0224	2	Abnormal Lung Sounds	0	4
0225	1	Abnormal Lung Sounds	0	3
0226	2	Abnormal Lung Sounds	0	4
0227	1	Abnormal Lung Sounds	0	4
0228	3	Abnormal Lung Sounds	0	3
0230	3	Abnormal Lung Sounds	0	3
0231	1	Abnormal Lung Sounds	0	2
0233	3	Abnormal Lung Sounds	0	3
0234	3	Abnormal Lung Sounds	0	4
0235	3	Abnormal Lung Sounds	0	2
0236	2	Abnormal Lung Sounds	1	2
0237	2	Abnormal Lung Sounds	0	4
0238	1	Abnormal Lung Sounds	1	4
0239	2	Abnormal Lung Sounds	0	3
0240	3	Abnormal Lung Sounds	0	3
0242	3	Abnormal Lung Sounds	0	3
0243	3	Abnormal Lung Sounds	0	4
0245	2	Abnormal Lung Sounds	0	2
0247	3	Abnormal Lung Sounds	0	3
0248	2	Abnormal Lung Sounds	0	4
0249	1	Abnormal Lung Sounds	1	4
0250	3	Abnormal Lung Sounds	0	4
0001	2	Bed-bound	0	4
0002	2	Bed-bound	0	2
0003	1	Bed-bound	0	3
0004	2	Bed-bound	0	2
0005	3	Bed-bound	0	2
0006	3	Bed-bound	0	4
0007	3	Bed-bound	0	3
0008	3	Bed-bound	0	3
0009	3	Bed-bound	0	3
0010	3	Bed-bound	0	3
0011	3	Bed-bound	0	4
0014	2	Bed-bound	0	1
0015	2	Bed-bound	0	2
0016	2	Bed-bound	0	2
0017	3	Bed-bound	0	3
0018	3	Bed-bound	0	2
0019	2	Bed-bound	0	3
0020	3	Bed-bound	0	3
0021	2	Bed-bound	0	4
0022	2	Bed-bound	0	4
0023	3	Bed-bound	0	4
0024	2	Bed-bound	0	3
0025	3	Bed-bound	0	2
0026	3	Bed-bound	0	4
0027	2	Bed-bound	0	4
0028	3	Bed-bound	0	3
0029	3	Bed-bound	0	2
0030	3	Bed-bound	0	3
0031	2	Bed-bound	0	3
0032	3	Bed-bound	0	3
0033	3	Bed-bound	0	3
0034	2	Bed-bound	0	2
0035	2	Bed-bound	0	3
0036	1	Bed-bound	0	3
0037	3	Bed-bound	0	1
0038	2	Bed-bound	0	3
0039	3	Bed-bound	0	1
0040	1	Bed-bound	0	2
0041	3	Bed-bound	0	1
0042	3	Bed-bound	0	2
0043	3	Bed-bound	0	3
0044	2	Bed-bound	0	2
0045	2	Bed-bound	0	3
0046	3	Bed-bound	0	2
0047	1	Bed-bound	0	4
0048	3	Bed-bound	0	4
0049	3	Bed-bound	0	3
0050	2	Bed-bound	0	2
0051	1	Bed-bound	0	3
0052	2	Bed-bound	0	3
0053	3	Bed-bound	0	3
0054	2	Bed-bound	0	4
0055	3	Bed-bound	0	2
0056	2	Bed-bound	0	1
0057	2	Bed-bound	0	3
0058	2	Bed-bound	0	3
0059	2	Bed-bound	0	3
0060	3	Bed-bound	0	3
0061	3	Bed-bound	0	3
0062	2	Bed-bound	1	2
0064	3	Bed-bound	0	2
0065	2	Bed-bound	0	3
0066	1	Bed-bound	0	3
0067	3	Bed-bound	0	2
0068	3	Bed-bound	0	2
0069	2	Bed-bound	0	4
0070	3	Bed-bound	0	1
0071	3	Bed-bound	0	1
0072	3	Bed-bound	0	3
0073	1	Bed-bound	0	4
0074	1	Bed-bound	0	3
0075	2	Bed-bound	0	4
0076	3	Bed-bound	0	3
0077	3	Bed-bound	0	4
0078	3	Bed-bound	0	1
0079	3	Bed-bound	0	4
0080	1	Bed-bound	0	3
0081	3	Bed-bound	0	2
0082	3	Bed-bound	0	2
0083	1	Bed-bound	0	4
0084	3	Bed-bound	0	1
0085	3	Bed-bound	0	1
0086	2	Bed-bound	0	3
0087	1	Bed-bound	0	3
0090	2	Bed-bound	0	3
0091	3	Bed-bound	0	2
0092	1	Bed-bound	0	4
0093	2	Bed-bound	0	2
0094	3	Bed-bound	0	2
0095	3	Bed-bound	0	2
0096	3	Bed-bound	0	1
0097	1	Bed-bound	0	3
0098	3	Bed-bound	0	3
0100	2	Bed-bound	0	2
0101	3	Bed-bound	0	2
0102	1	Bed-bound	0	4
0103	1	Bed-bound	0	4
0104	2	Bed-bound	0	3
0105	2	Bed-bound	0	3
0106	1	Bed-bound	0	4
0107	1	Bed-bound	0	3
0108	3	Bed-bound	0	4
0110	3	Bed-bound	0	2
0111	3	Bed-bound	0	2
0112	1	Bed-bound	0	3
0113	3	Bed-bound	0	2
0114	2	Bed-bound	0	3
0115	1	Bed-bound	0	2
0116	3	Bed-bound	0	2
0117	3	Bed-bound	0	4
0118	3	Bed-bound	0	3
0119	3	Bed-bound	0	1
0120	3	Bed-bound	0	3
0121	2	Bed-bound	0	3
0122	3	Bed-bound	0	3
0123	2	Bed-bound	0	4
0124	3	Bed-bound	0	1
0125	3	Bed-bound	0	4
0126	2	Bed-bound	0	2
0127	2	Bed-bound	0	1
0129	3	Bed-bound	0	2
0130	1	Bed-bound	1	2
0132	3	Bed-bound	0	2
0133	1	Bed-bound	0	2
0134	3	Bed-bound	0	4
0135	3	Bed-bound	0	2
0138	2	Bed-bound	0	2
0139	3	Bed-bound	0	3
0140	3	Bed-bound	0	3
0150	2	Bed-bound	0	1
0151	2	Bed-bound	0	3
0152	3	Bed-bound	1	4
0153	2	Bed-bound	0	3
0155	2	Bed-bound	0	3
0157	3	Bed-bound	0	3
0158	2	Bed-bound	0	2
0159	3	Bed-bound	0	3
0160	3	Bed-bound	0	2
0161	3	Bed-bound	0	4
0162	3	Bed-bound	0	3
0163	3	Bed-bound	0	3
0164	3	Bed-bound	0	4
0165	3	Bed-bound	0	3
0166	3	Bed-bound	0	2
0167	3	Bed-bound	0	1
0168	3	Bed-bound	0	2
0169	3	Bed-bound	0	4
0171	2	Bed-bound	0	1
0172	3	Bed-bound	0	3
0173	3	Bed-bound	0	2
0174	3	Bed-bound	0	3
0175	2	Bed-bound	0	3
0176	1	Bed-bound	0	3
0177	3	Bed-bound	0	3
0178	3	Bed-bound	0	3
0179	2	Bed-bound	0	1
0180	3	Bed-bound	0	3
0183	3	Bed-bound	0	3
0184	3	Bed-bound	0	2
0185	1	Bed-bound	0	3
0186	2	Bed-bound	0	3
0187	2	Bed-bound	0	3
0188	2	Bed-bound	0	3
0189	2	Bed-bound	0	2
0191	1	Bed-bound	0	3
0194	3	Bed-bound	0	3
0195	2	Bed-bound	0	2
0196	2	Bed-bound	0	4
0197	3	Bed-bound	0	3
0198	3	Bed-bound	0	1
0199	2	Bed-bound	0	4
0200	3	Bed-bound	0	3
0201	3	Bed-bound	0	2
0202	3	Bed-bound	0	3
0203	3	Bed-bound	0	3
0204	3	Bed-bound	0	3
0205	3	Bed-bound	0	2
0206	3	Bed-bound	0	4
0207	2	Bed-bound	0	2
0208	3	Bed-bound	0	3
0209	3	Bed-bound	0	3
0210	2	Bed-bound	0	4
0211	3	Bed-bound	0	2
0212	2	Bed-bound	0	3
0213	2	Bed-bound	0	4
0214	3	Bed-bound	0	4
0215	3	Bed-bound	0	2
0216	3	Bed-bound	0	1
0217	1	Bed-bound	0	3
0218	3	Bed-bound	0	2
0219	2	Bed-bound	0	3
0220	3	Bed-bound	0	2
0221	3	Bed-bound	0	3
0223	1	Bed-bound	0	4
0224	2	Bed-bound	0	4
0225	1	Bed-bound	0	3
0226	2	Bed-bound	0	4
0227	1	Bed-bound	0	4
0228	3	Bed-bound	0	3
0230	3	Bed-bound	0	3
0231	1	Bed-bound	0	2
0233	3	Bed-bound	0	3
0234	3	Bed-bound	0	4
0235	3	Bed-bound	0	2
0236	2	Bed-bound	0	2
0237	2	Bed-bound	0	4
0238	1	Bed-bound	0	4
0239	2	Bed-bound	0	3
0240	3	Bed-bound	0	3
0242	3	Bed-bound	0	3
0243	3	Bed-bound	0	4
0245	2	Bed-bound	0	2
0247	3	Bed-bound	0	3
0248	2	Bed-bound	0	4
0249	1	Bed-bound	0	4
0250	3	Bed-bound	0	4
0001	2	Bleeding	0	4
0002	2	Bleeding	0	2
0003	1	Bleeding	0	3
0004	2	Bleeding	0	2
0005	3	Bleeding	0	2
0006	3	Bleeding	1	4
0007	3	Bleeding	0	3
0008	3	Bleeding	0	3
0009	3	Bleeding	1	3
0010	3	Bleeding	0	3
0011	3	Bleeding	0	4
0014	2	Bleeding	0	1
0015	2	Bleeding	0	2
0016	2	Bleeding	0	2
0017	3	Bleeding	0	3
0018	3	Bleeding	0	2
0019	2	Bleeding	0	3
0020	3	Bleeding	0	3
0021	2	Bleeding	0	4
0022	2	Bleeding	0	4
0023	3	Bleeding	0	4
0024	2	Bleeding	0	3
0025	3	Bleeding	0	2
0026	3	Bleeding	0	4
0027	2	Bleeding	0	4
0028	3	Bleeding	0	3
0029	3	Bleeding	0	2
0030	3	Bleeding	0	3
0031	2	Bleeding	0	3
0032	3	Bleeding	0	3
0033	3	Bleeding	0	3
0034	2	Bleeding	0	2
0035	2	Bleeding	0	3
0036	1	Bleeding	0	3
0037	3	Bleeding	0	1
0038	2	Bleeding	0	3
0039	3	Bleeding	0	1
0040	1	Bleeding	0	2
0041	3	Bleeding	0	1
0042	3	Bleeding	0	2
0043	3	Bleeding	0	3
0044	2	Bleeding	0	2
0045	2	Bleeding	0	3
0046	3	Bleeding	0	2
0047	1	Bleeding	0	4
0048	3	Bleeding	0	4
0049	3	Bleeding	0	3
0050	2	Bleeding	0	2
0051	1	Bleeding	0	3
0052	2	Bleeding	0	3
0053	3	Bleeding	0	3
0054	2	Bleeding	0	4
0055	3	Bleeding	0	2
0056	2	Bleeding	0	1
0057	2	Bleeding	0	3
0058	2	Bleeding	0	3
0059	2	Bleeding	0	3
0060	3	Bleeding	0	3
0061	3	Bleeding	0	3
0062	2	Bleeding	0	2
0064	3	Bleeding	0	2
0065	2	Bleeding	0	3
0066	1	Bleeding	0	3
0067	3	Bleeding	0	2
0068	3	Bleeding	0	2
0069	2	Bleeding	0	4
0070	3	Bleeding	0	1
0071	3	Bleeding	0	1
0072	3	Bleeding	0	3
0073	1	Bleeding	0	4
0074	1	Bleeding	0	3
0075	2	Bleeding	0	4
0076	3	Bleeding	0	3
0077	3	Bleeding	0	4
0078	3	Bleeding	0	1
0079	3	Bleeding	0	4
0080	1	Bleeding	0	3
0081	3	Bleeding	0	2
0082	3	Bleeding	0	2
0083	1	Bleeding	0	4
0084	3	Bleeding	0	1
0085	3	Bleeding	0	1
0086	2	Bleeding	0	3
0087	1	Bleeding	0	3
0090	2	Bleeding	0	3
0091	3	Bleeding	0	2
0092	1	Bleeding	0	4
0093	2	Bleeding	0	2
0094	3	Bleeding	0	2
0095	3	Bleeding	0	2
0096	3	Bleeding	0	1
0097	1	Bleeding	0	3
0098	3	Bleeding	0	3
0100	2	Bleeding	0	2
0101	3	Bleeding	0	2
0102	1	Bleeding	0	4
0103	1	Bleeding	0	4
0104	2	Bleeding	0	3
0105	2	Bleeding	0	3
0106	1	Bleeding	0	4
0107	1	Bleeding	0	3
0108	3	Bleeding	0	4
0110	3	Bleeding	0	2
0111	3	Bleeding	0	2
0112	1	Bleeding	0	3
0113	3	Bleeding	0	2
0114	2	Bleeding	0	3
0115	1	Bleeding	0	2
0116	3	Bleeding	0	2
0117	3	Bleeding	0	4
0118	3	Bleeding	1	3
0119	3	Bleeding	0	1
0120	3	Bleeding	1	3
0121	2	Bleeding	0	3
0122	3	Bleeding	0	3
0123	2	Bleeding	0	4
0124	3	Bleeding	0	1
0125	3	Bleeding	0	4
0126	2	Bleeding	0	2
0127	2	Bleeding	0	1
0129	3	Bleeding	1	2
0130	1	Bleeding	0	2
0132	3	Bleeding	0	2
0133	1	Bleeding	0	2
0134	3	Bleeding	0	4
0135	3	Bleeding	0	2
0138	2	Bleeding	0	2
0139	3	Bleeding	0	3
0140	3	Bleeding	0	3
0150	2	Bleeding	0	1
0151	2	Bleeding	0	3
0152	3	Bleeding	0	4
0153	2	Bleeding	0	3
0155	2	Bleeding	0	3
0157	3	Bleeding	0	3
0158	2	Bleeding	0	2
0159	3	Bleeding	0	3
0160	3	Bleeding	0	2
0161	3	Bleeding	0	4
0162	3	Bleeding	0	3
0163	3	Bleeding	0	3
0164	3	Bleeding	0	4
0165	3	Bleeding	0	3
0166	3	Bleeding	0	2
0167	3	Bleeding	0	1
0168	3	Bleeding	0	2
0169	3	Bleeding	0	4
0171	2	Bleeding	0	1
0172	3	Bleeding	0	3
0173	3	Bleeding	0	2
0174	3	Bleeding	0	3
0175	2	Bleeding	0	3
0176	1	Bleeding	0	3
0177	3	Bleeding	0	3
0178	3	Bleeding	0	3
0179	2	Bleeding	0	1
0180	3	Bleeding	0	3
0183	3	Bleeding	0	3
0184	3	Bleeding	0	2
0185	1	Bleeding	0	3
0186	2	Bleeding	0	3
0187	2	Bleeding	0	3
0188	2	Bleeding	0	3
0189	2	Bleeding	0	2
0191	1	Bleeding	0	3
0194	3	Bleeding	0	3
0195	2	Bleeding	0	2
0196	2	Bleeding	0	4
0197	3	Bleeding	0	3
0198	3	Bleeding	0	1
0199	2	Bleeding	0	4
0200	3	Bleeding	0	3
0201	3	Bleeding	0	2
0202	3	Bleeding	0	3
0203	3	Bleeding	0	3
0204	3	Bleeding	0	3
0205	3	Bleeding	0	2
0206	3	Bleeding	0	4
0207	2	Bleeding	0	2
0208	3	Bleeding	0	3
0209	3	Bleeding	0	3
0210	2	Bleeding	0	4
0211	3	Bleeding	0	2
0212	2	Bleeding	0	3
0213	2	Bleeding	0	4
0214	3	Bleeding	0	4
0215	3	Bleeding	0	2
0216	3	Bleeding	0	1
0217	1	Bleeding	0	3
0218	3	Bleeding	0	2
0219	2	Bleeding	0	3
0220	3	Bleeding	0	2
0221	3	Bleeding	0	3
0223	1	Bleeding	0	4
0224	2	Bleeding	0	4
0225	1	Bleeding	0	3
0226	2	Bleeding	0	4
0227	1	Bleeding	0	4
0228	3	Bleeding	0	3
0230	3	Bleeding	0	3
0231	1	Bleeding	0	2
0233	3	Bleeding	0	3
0234	3	Bleeding	0	4
0235	3	Bleeding	0	2
0236	2	Bleeding	0	2
0237	2	Bleeding	0	4
0238	1	Bleeding	0	4
0239	2	Bleeding	0	3
0240	3	Bleeding	0	3
0242	3	Bleeding	0	3
0243	3	Bleeding	0	4
0245	2	Bleeding	0	2
0247	3	Bleeding	0	3
0248	2	Bleeding	0	4
0249	1	Bleeding	0	4
0250	3	Bleeding	0	4
0001	2	Confused/Disoriented	0	4
0002	2	Confused/Disoriented	0	2
0003	1	Confused/Disoriented	0	3
0004	2	Confused/Disoriented	0	2
0005	3	Confused/Disoriented	0	2
0006	3	Confused/Disoriented	0	4
0007	3	Confused/Disoriented	0	3
0008	3	Confused/Disoriented	0	3
0009	3	Confused/Disoriented	0	3
0010	3	Confused/Disoriented	0	3
0011	3	Confused/Disoriented	0	4
0014	2	Confused/Disoriented	0	1
0015	2	Confused/Disoriented	0	2
0016	2	Confused/Disoriented	0	2
0017	3	Confused/Disoriented	0	3
0018	3	Confused/Disoriented	0	2
0019	2	Confused/Disoriented	0	3
0020	3	Confused/Disoriented	0	3
0021	2	Confused/Disoriented	0	4
0022	2	Confused/Disoriented	0	4
0023	3	Confused/Disoriented	0	4
0024	2	Confused/Disoriented	0	3
0025	3	Confused/Disoriented	0	2
0026	3	Confused/Disoriented	0	4
0027	2	Confused/Disoriented	0	4
0028	3	Confused/Disoriented	0	3
0029	3	Confused/Disoriented	0	2
0030	3	Confused/Disoriented	0	3
0031	2	Confused/Disoriented	0	3
0032	3	Confused/Disoriented	0	3
0033	3	Confused/Disoriented	0	3
0034	2	Confused/Disoriented	0	2
0035	2	Confused/Disoriented	0	3
0036	1	Confused/Disoriented	1	3
0037	3	Confused/Disoriented	0	1
0038	2	Confused/Disoriented	0	3
0039	3	Confused/Disoriented	0	1
0040	1	Confused/Disoriented	0	2
0041	3	Confused/Disoriented	0	1
0042	3	Confused/Disoriented	0	2
0043	3	Confused/Disoriented	0	3
0044	2	Confused/Disoriented	0	2
0045	2	Confused/Disoriented	0	3
0046	3	Confused/Disoriented	0	2
0047	1	Confused/Disoriented	1	4
0048	3	Confused/Disoriented	0	4
0049	3	Confused/Disoriented	0	3
0050	2	Confused/Disoriented	0	2
0051	1	Confused/Disoriented	0	3
0052	2	Confused/Disoriented	0	3
0053	3	Confused/Disoriented	0	3
0054	2	Confused/Disoriented	0	4
0055	3	Confused/Disoriented	0	2
0056	2	Confused/Disoriented	0	1
0057	2	Confused/Disoriented	0	3
0058	2	Confused/Disoriented	0	3
0059	2	Confused/Disoriented	0	3
0060	3	Confused/Disoriented	0	3
0061	3	Confused/Disoriented	0	3
0062	2	Confused/Disoriented	0	2
0064	3	Confused/Disoriented	0	2
0065	2	Confused/Disoriented	0	3
0066	1	Confused/Disoriented	0	3
0067	3	Confused/Disoriented	0	2
0068	3	Confused/Disoriented	0	2
0069	2	Confused/Disoriented	0	4
0070	3	Confused/Disoriented	0	1
0071	3	Confused/Disoriented	0	1
0072	3	Confused/Disoriented	0	3
0073	1	Confused/Disoriented	0	4
0074	1	Confused/Disoriented	0	3
0075	2	Confused/Disoriented	0	4
0076	3	Confused/Disoriented	0	3
0077	3	Confused/Disoriented	0	4
0078	3	Confused/Disoriented	0	1
0079	3	Confused/Disoriented	0	4
0080	1	Confused/Disoriented	0	3
0081	3	Confused/Disoriented	0	2
0082	3	Confused/Disoriented	0	2
0083	1	Confused/Disoriented	0	4
0084	3	Confused/Disoriented	0	1
0085	3	Confused/Disoriented	0	1
0086	2	Confused/Disoriented	0	3
0087	1	Confused/Disoriented	0	3
0090	2	Confused/Disoriented	0	3
0091	3	Confused/Disoriented	0	2
0092	1	Confused/Disoriented	0	4
0093	2	Confused/Disoriented	0	2
0094	3	Confused/Disoriented	0	2
0095	3	Confused/Disoriented	0	2
0096	3	Confused/Disoriented	0	1
0097	1	Confused/Disoriented	0	3
0098	3	Confused/Disoriented	0	3
0100	2	Confused/Disoriented	0	2
0101	3	Confused/Disoriented	0	2
0102	1	Confused/Disoriented	0	4
0103	1	Confused/Disoriented	0	4
0104	2	Confused/Disoriented	0	3
0105	2	Confused/Disoriented	0	3
0106	1	Confused/Disoriented	0	4
0107	1	Confused/Disoriented	0	3
0108	3	Confused/Disoriented	0	4
0110	3	Confused/Disoriented	0	2
0111	3	Confused/Disoriented	0	2
0112	1	Confused/Disoriented	0	3
0113	3	Confused/Disoriented	0	2
0114	2	Confused/Disoriented	0	3
0115	1	Confused/Disoriented	0	2
0116	3	Confused/Disoriented	0	2
0117	3	Confused/Disoriented	0	4
0118	3	Confused/Disoriented	0	3
0119	3	Confused/Disoriented	0	1
0120	3	Confused/Disoriented	0	3
0121	2	Confused/Disoriented	0	3
0122	3	Confused/Disoriented	0	3
0123	2	Confused/Disoriented	0	4
0124	3	Confused/Disoriented	0	1
0125	3	Confused/Disoriented	0	4
0126	2	Confused/Disoriented	0	2
0127	2	Confused/Disoriented	0	1
0129	3	Confused/Disoriented	0	2
0130	1	Confused/Disoriented	0	2
0132	3	Confused/Disoriented	0	2
0133	1	Confused/Disoriented	0	2
0134	3	Confused/Disoriented	0	4
0135	3	Confused/Disoriented	0	2
0138	2	Confused/Disoriented	0	2
0139	3	Confused/Disoriented	0	3
0140	3	Confused/Disoriented	0	3
0150	2	Confused/Disoriented	1	1
0151	2	Confused/Disoriented	1	3
0152	3	Confused/Disoriented	0	4
0153	2	Confused/Disoriented	0	3
0155	2	Confused/Disoriented	0	3
0157	3	Confused/Disoriented	0	3
0158	2	Confused/Disoriented	0	2
0159	3	Confused/Disoriented	0	3
0160	3	Confused/Disoriented	0	2
0161	3	Confused/Disoriented	0	4
0162	3	Confused/Disoriented	0	3
0163	3	Confused/Disoriented	0	3
0164	3	Confused/Disoriented	0	4
0165	3	Confused/Disoriented	0	3
0166	3	Confused/Disoriented	0	2
0167	3	Confused/Disoriented	0	1
0168	3	Confused/Disoriented	0	2
0169	3	Confused/Disoriented	0	4
0171	2	Confused/Disoriented	0	1
0172	3	Confused/Disoriented	0	3
0173	3	Confused/Disoriented	0	2
0174	3	Confused/Disoriented	0	3
0175	2	Confused/Disoriented	0	3
0176	1	Confused/Disoriented	0	3
0177	3	Confused/Disoriented	0	3
0178	3	Confused/Disoriented	0	3
0179	2	Confused/Disoriented	0	1
0180	3	Confused/Disoriented	1	3
0183	3	Confused/Disoriented	0	3
0184	3	Confused/Disoriented	0	2
0185	1	Confused/Disoriented	0	3
0186	2	Confused/Disoriented	0	3
0187	2	Confused/Disoriented	0	3
0188	2	Confused/Disoriented	0	3
0189	2	Confused/Disoriented	0	2
0191	1	Confused/Disoriented	0	3
0194	3	Confused/Disoriented	0	3
0195	2	Confused/Disoriented	0	2
0196	2	Confused/Disoriented	0	4
0197	3	Confused/Disoriented	0	3
0198	3	Confused/Disoriented	0	1
0199	2	Confused/Disoriented	0	4
0200	3	Confused/Disoriented	0	3
0201	3	Confused/Disoriented	0	2
0202	3	Confused/Disoriented	0	3
0203	3	Confused/Disoriented	0	3
0204	3	Confused/Disoriented	0	3
0205	3	Confused/Disoriented	0	2
0206	3	Confused/Disoriented	0	4
0207	2	Confused/Disoriented	0	2
0208	3	Confused/Disoriented	0	3
0209	3	Confused/Disoriented	0	3
0210	2	Confused/Disoriented	0	4
0211	3	Confused/Disoriented	0	2
0212	2	Confused/Disoriented	0	3
0213	2	Confused/Disoriented	0	4
0214	3	Confused/Disoriented	0	4
0215	3	Confused/Disoriented	0	2
0216	3	Confused/Disoriented	0	1
0217	1	Confused/Disoriented	0	3
0218	3	Confused/Disoriented	0	2
0219	2	Confused/Disoriented	0	3
0220	3	Confused/Disoriented	0	2
0221	3	Confused/Disoriented	0	3
0223	1	Confused/Disoriented	0	4
0224	2	Confused/Disoriented	0	4
0225	1	Confused/Disoriented	0	3
0226	2	Confused/Disoriented	0	4
0227	1	Confused/Disoriented	0	4
0228	3	Confused/Disoriented	0	3
0230	3	Confused/Disoriented	0	3
0231	1	Confused/Disoriented	0	2
0233	3	Confused/Disoriented	0	3
0234	3	Confused/Disoriented	0	4
0235	3	Confused/Disoriented	0	2
0236	2	Confused/Disoriented	0	2
0237	2	Confused/Disoriented	0	4
0238	1	Confused/Disoriented	0	4
0239	2	Confused/Disoriented	0	3
0240	3	Confused/Disoriented	0	3
0242	3	Confused/Disoriented	0	3
0243	3	Confused/Disoriented	0	4
0245	2	Confused/Disoriented	0	2
0247	3	Confused/Disoriented	0	3
0248	2	Confused/Disoriented	0	4
0249	1	Confused/Disoriented	0	4
0250	3	Confused/Disoriented	0	4
0001	2	Conjunctival and Other Eye Lesion	0	4
0002	2	Conjunctival and Other Eye Lesion	0	2
0003	1	Conjunctival and Other Eye Lesion	0	3
0004	2	Conjunctival and Other Eye Lesion	0	2
0005	3	Conjunctival and Other Eye Lesion	0	2
0006	3	Conjunctival and Other Eye Lesion	0	4
0007	3	Conjunctival and Other Eye Lesion	0	3
0008	3	Conjunctival and Other Eye Lesion	0	3
0009	3	Conjunctival and Other Eye Lesion	0	3
0010	3	Conjunctival and Other Eye Lesion	0	3
0011	3	Conjunctival and Other Eye Lesion	0	4
0014	2	Conjunctival and Other Eye Lesion	0	1
0015	2	Conjunctival and Other Eye Lesion	0	2
0016	2	Conjunctival and Other Eye Lesion	0	2
0017	3	Conjunctival and Other Eye Lesion	0	3
0018	3	Conjunctival and Other Eye Lesion	0	2
0019	2	Conjunctival and Other Eye Lesion	0	3
0020	3	Conjunctival and Other Eye Lesion	0	3
0021	2	Conjunctival and Other Eye Lesion	0	4
0022	2	Conjunctival and Other Eye Lesion	0	4
0023	3	Conjunctival and Other Eye Lesion	0	4
0024	2	Conjunctival and Other Eye Lesion	0	3
0025	3	Conjunctival and Other Eye Lesion	0	2
0026	3	Conjunctival and Other Eye Lesion	0	4
0027	2	Conjunctival and Other Eye Lesion	0	4
0028	3	Conjunctival and Other Eye Lesion	0	3
0029	3	Conjunctival and Other Eye Lesion	0	2
0030	3	Conjunctival and Other Eye Lesion	0	3
0031	2	Conjunctival and Other Eye Lesion	0	3
0032	3	Conjunctival and Other Eye Lesion	0	3
0033	3	Conjunctival and Other Eye Lesion	0	3
0034	2	Conjunctival and Other Eye Lesion	0	2
0035	2	Conjunctival and Other Eye Lesion	0	3
0036	1	Conjunctival and Other Eye Lesion	0	3
0037	3	Conjunctival and Other Eye Lesion	0	1
0038	2	Conjunctival and Other Eye Lesion	0	3
0039	3	Conjunctival and Other Eye Lesion	0	1
0040	1	Conjunctival and Other Eye Lesion	0	2
0041	3	Conjunctival and Other Eye Lesion	0	1
0042	3	Conjunctival and Other Eye Lesion	0	2
0043	3	Conjunctival and Other Eye Lesion	0	3
0044	2	Conjunctival and Other Eye Lesion	0	2
0045	2	Conjunctival and Other Eye Lesion	0	3
0046	3	Conjunctival and Other Eye Lesion	0	2
0047	1	Conjunctival and Other Eye Lesion	0	4
0048	3	Conjunctival and Other Eye Lesion	0	4
0049	3	Conjunctival and Other Eye Lesion	0	3
0050	2	Conjunctival and Other Eye Lesion	0	2
0051	1	Conjunctival and Other Eye Lesion	0	3
0052	2	Conjunctival and Other Eye Lesion	0	3
0053	3	Conjunctival and Other Eye Lesion	0	3
0054	2	Conjunctival and Other Eye Lesion	0	4
0055	3	Conjunctival and Other Eye Lesion	0	2
0056	2	Conjunctival and Other Eye Lesion	0	1
0057	2	Conjunctival and Other Eye Lesion	0	3
0058	2	Conjunctival and Other Eye Lesion	0	3
0059	2	Conjunctival and Other Eye Lesion	0	3
0060	3	Conjunctival and Other Eye Lesion	0	3
0061	3	Conjunctival and Other Eye Lesion	0	3
0062	2	Conjunctival and Other Eye Lesion	0	2
0064	3	Conjunctival and Other Eye Lesion	0	2
0065	2	Conjunctival and Other Eye Lesion	0	3
0066	1	Conjunctival and Other Eye Lesion	0	3
0067	3	Conjunctival and Other Eye Lesion	0	2
0068	3	Conjunctival and Other Eye Lesion	0	2
0069	2	Conjunctival and Other Eye Lesion	0	4
0070	3	Conjunctival and Other Eye Lesion	0	1
0071	3	Conjunctival and Other Eye Lesion	0	1
0072	3	Conjunctival and Other Eye Lesion	0	3
0073	1	Conjunctival and Other Eye Lesion	0	4
0074	1	Conjunctival and Other Eye Lesion	0	3
0075	2	Conjunctival and Other Eye Lesion	0	4
0076	3	Conjunctival and Other Eye Lesion	0	3
0077	3	Conjunctival and Other Eye Lesion	0	4
0078	3	Conjunctival and Other Eye Lesion	0	1
0079	3	Conjunctival and Other Eye Lesion	0	4
0080	1	Conjunctival and Other Eye Lesion	0	3
0081	3	Conjunctival and Other Eye Lesion	0	2
0082	3	Conjunctival and Other Eye Lesion	0	2
0083	1	Conjunctival and Other Eye Lesion	0	4
0084	3	Conjunctival and Other Eye Lesion	0	1
0085	3	Conjunctival and Other Eye Lesion	0	1
0086	2	Conjunctival and Other Eye Lesion	0	3
0087	1	Conjunctival and Other Eye Lesion	0	3
0090	2	Conjunctival and Other Eye Lesion	0	3
0091	3	Conjunctival and Other Eye Lesion	0	2
0092	1	Conjunctival and Other Eye Lesion	0	4
0093	2	Conjunctival and Other Eye Lesion	0	2
0094	3	Conjunctival and Other Eye Lesion	0	2
0095	3	Conjunctival and Other Eye Lesion	0	2
0096	3	Conjunctival and Other Eye Lesion	0	1
0097	1	Conjunctival and Other Eye Lesion	0	3
0098	3	Conjunctival and Other Eye Lesion	0	3
0100	2	Conjunctival and Other Eye Lesion	0	2
0101	3	Conjunctival and Other Eye Lesion	0	2
0102	1	Conjunctival and Other Eye Lesion	0	4
0103	1	Conjunctival and Other Eye Lesion	0	4
0104	2	Conjunctival and Other Eye Lesion	0	3
0105	2	Conjunctival and Other Eye Lesion	0	3
0106	1	Conjunctival and Other Eye Lesion	0	4
0107	1	Conjunctival and Other Eye Lesion	0	3
0108	3	Conjunctival and Other Eye Lesion	0	4
0110	3	Conjunctival and Other Eye Lesion	0	2
0111	3	Conjunctival and Other Eye Lesion	0	2
0112	1	Conjunctival and Other Eye Lesion	0	3
0113	3	Conjunctival and Other Eye Lesion	0	2
0114	2	Conjunctival and Other Eye Lesion	0	3
0115	1	Conjunctival and Other Eye Lesion	0	2
0116	3	Conjunctival and Other Eye Lesion	0	2
0117	3	Conjunctival and Other Eye Lesion	0	4
0118	3	Conjunctival and Other Eye Lesion	0	3
0119	3	Conjunctival and Other Eye Lesion	0	1
0120	3	Conjunctival and Other Eye Lesion	0	3
0121	2	Conjunctival and Other Eye Lesion	0	3
0122	3	Conjunctival and Other Eye Lesion	0	3
0123	2	Conjunctival and Other Eye Lesion	0	4
0124	3	Conjunctival and Other Eye Lesion	0	1
0125	3	Conjunctival and Other Eye Lesion	0	4
0126	2	Conjunctival and Other Eye Lesion	0	2
0127	2	Conjunctival and Other Eye Lesion	0	1
0129	3	Conjunctival and Other Eye Lesion	0	2
0130	1	Conjunctival and Other Eye Lesion	0	2
0132	3	Conjunctival and Other Eye Lesion	0	2
0133	1	Conjunctival and Other Eye Lesion	0	2
0134	3	Conjunctival and Other Eye Lesion	0	4
0135	3	Conjunctival and Other Eye Lesion	0	2
0138	2	Conjunctival and Other Eye Lesion	0	2
0139	3	Conjunctival and Other Eye Lesion	0	3
0140	3	Conjunctival and Other Eye Lesion	0	3
0150	2	Conjunctival and Other Eye Lesion	0	1
0151	2	Conjunctival and Other Eye Lesion	0	3
0152	3	Conjunctival and Other Eye Lesion	0	4
0153	2	Conjunctival and Other Eye Lesion	0	3
0155	2	Conjunctival and Other Eye Lesion	0	3
0157	3	Conjunctival and Other Eye Lesion	0	3
0158	2	Conjunctival and Other Eye Lesion	0	2
0159	3	Conjunctival and Other Eye Lesion	0	3
0160	3	Conjunctival and Other Eye Lesion	0	2
0161	3	Conjunctival and Other Eye Lesion	0	4
0162	3	Conjunctival and Other Eye Lesion	0	3
0163	3	Conjunctival and Other Eye Lesion	0	3
0164	3	Conjunctival and Other Eye Lesion	0	4
0165	3	Conjunctival and Other Eye Lesion	0	3
0166	3	Conjunctival and Other Eye Lesion	0	2
0167	3	Conjunctival and Other Eye Lesion	0	1
0168	3	Conjunctival and Other Eye Lesion	0	2
0169	3	Conjunctival and Other Eye Lesion	1	4
0171	2	Conjunctival and Other Eye Lesion	0	1
0172	3	Conjunctival and Other Eye Lesion	0	3
0173	3	Conjunctival and Other Eye Lesion	0	2
0174	3	Conjunctival and Other Eye Lesion	0	3
0175	2	Conjunctival and Other Eye Lesion	0	3
0176	1	Conjunctival and Other Eye Lesion	0	3
0177	3	Conjunctival and Other Eye Lesion	0	3
0178	3	Conjunctival and Other Eye Lesion	0	3
0179	2	Conjunctival and Other Eye Lesion	0	1
0180	3	Conjunctival and Other Eye Lesion	0	3
0183	3	Conjunctival and Other Eye Lesion	0	3
0184	3	Conjunctival and Other Eye Lesion	0	2
0185	1	Conjunctival and Other Eye Lesion	0	3
0186	2	Conjunctival and Other Eye Lesion	1	3
0187	2	Conjunctival and Other Eye Lesion	0	3
0188	2	Conjunctival and Other Eye Lesion	0	3
0189	2	Conjunctival and Other Eye Lesion	0	2
0191	1	Conjunctival and Other Eye Lesion	0	3
0194	3	Conjunctival and Other Eye Lesion	0	3
0195	2	Conjunctival and Other Eye Lesion	0	2
0196	2	Conjunctival and Other Eye Lesion	1	4
0197	3	Conjunctival and Other Eye Lesion	0	3
0198	3	Conjunctival and Other Eye Lesion	0	1
0199	2	Conjunctival and Other Eye Lesion	0	4
0200	3	Conjunctival and Other Eye Lesion	0	3
0201	3	Conjunctival and Other Eye Lesion	0	2
0202	3	Conjunctival and Other Eye Lesion	0	3
0203	3	Conjunctival and Other Eye Lesion	0	3
0204	3	Conjunctival and Other Eye Lesion	0	3
0205	3	Conjunctival and Other Eye Lesion	0	2
0206	3	Conjunctival and Other Eye Lesion	1	4
0207	2	Conjunctival and Other Eye Lesion	1	2
0208	3	Conjunctival and Other Eye Lesion	0	3
0209	3	Conjunctival and Other Eye Lesion	0	3
0210	2	Conjunctival and Other Eye Lesion	0	4
0211	3	Conjunctival and Other Eye Lesion	1	2
0212	2	Conjunctival and Other Eye Lesion	1	3
0213	2	Conjunctival and Other Eye Lesion	0	4
0214	3	Conjunctival and Other Eye Lesion	1	4
0215	3	Conjunctival and Other Eye Lesion	1	2
0216	3	Conjunctival and Other Eye Lesion	0	1
0217	1	Conjunctival and Other Eye Lesion	1	3
0218	3	Conjunctival and Other Eye Lesion	0	2
0219	2	Conjunctival and Other Eye Lesion	0	3
0220	3	Conjunctival and Other Eye Lesion	0	2
0221	3	Conjunctival and Other Eye Lesion	0	3
0223	1	Conjunctival and Other Eye Lesion	0	4
0224	2	Conjunctival and Other Eye Lesion	0	4
0225	1	Conjunctival and Other Eye Lesion	0	3
0226	2	Conjunctival and Other Eye Lesion	0	4
0227	1	Conjunctival and Other Eye Lesion	0	4
0228	3	Conjunctival and Other Eye Lesion	0	3
0230	3	Conjunctival and Other Eye Lesion	0	3
0231	1	Conjunctival and Other Eye Lesion	0	2
0233	3	Conjunctival and Other Eye Lesion	0	3
0234	3	Conjunctival and Other Eye Lesion	0	4
0235	3	Conjunctival and Other Eye Lesion	0	2
0236	2	Conjunctival and Other Eye Lesion	0	2
0237	2	Conjunctival and Other Eye Lesion	0	4
0238	1	Conjunctival and Other Eye Lesion	1	4
0239	2	Conjunctival and Other Eye Lesion	1	3
0240	3	Conjunctival and Other Eye Lesion	0	3
0242	3	Conjunctival and Other Eye Lesion	0	3
0243	3	Conjunctival and Other Eye Lesion	0	4
0245	2	Conjunctival and Other Eye Lesion	0	2
0247	3	Conjunctival and Other Eye Lesion	1	3
0248	2	Conjunctival and Other Eye Lesion	1	4
0249	1	Conjunctival and Other Eye Lesion	0	4
0250	3	Conjunctival and Other Eye Lesion	0	4
0001	2	Dehydration	0	4
0002	2	Dehydration	0	2
0003	1	Dehydration	0	3
0004	2	Dehydration	0	2
0005	3	Dehydration	0	2
0006	3	Dehydration	0	4
0007	3	Dehydration	0	3
0008	3	Dehydration	0	3
0009	3	Dehydration	0	3
0010	3	Dehydration	0	3
0011	3	Dehydration	0	4
0014	2	Dehydration	0	1
0015	2	Dehydration	0	2
0016	2	Dehydration	0	2
0017	3	Dehydration	0	3
0018	3	Dehydration	0	2
0019	2	Dehydration	0	3
0020	3	Dehydration	0	3
0021	2	Dehydration	0	4
0022	2	Dehydration	0	4
0023	3	Dehydration	0	4
0024	2	Dehydration	0	3
0025	3	Dehydration	0	2
0026	3	Dehydration	0	4
0027	2	Dehydration	0	4
0028	3	Dehydration	0	3
0029	3	Dehydration	0	2
0030	3	Dehydration	0	3
0031	2	Dehydration	0	3
0032	3	Dehydration	0	3
0033	3	Dehydration	0	3
0034	2	Dehydration	0	2
0035	2	Dehydration	0	3
0036	1	Dehydration	0	3
0037	3	Dehydration	0	1
0038	2	Dehydration	0	3
0039	3	Dehydration	0	1
0040	1	Dehydration	0	2
0041	3	Dehydration	0	1
0042	3	Dehydration	0	2
0043	3	Dehydration	0	3
0044	2	Dehydration	0	2
0045	2	Dehydration	0	3
0046	3	Dehydration	0	2
0047	1	Dehydration	0	4
0048	3	Dehydration	0	4
0049	3	Dehydration	0	3
0050	2	Dehydration	0	2
0051	1	Dehydration	0	3
0052	2	Dehydration	0	3
0053	3	Dehydration	0	3
0054	2	Dehydration	0	4
0055	3	Dehydration	0	2
0056	2	Dehydration	0	1
0057	2	Dehydration	0	3
0058	2	Dehydration	0	3
0059	2	Dehydration	0	3
0060	3	Dehydration	0	3
0061	3	Dehydration	0	3
0062	2	Dehydration	0	2
0064	3	Dehydration	0	2
0065	2	Dehydration	0	3
0066	1	Dehydration	0	3
0067	3	Dehydration	0	2
0068	3	Dehydration	0	2
0069	2	Dehydration	0	4
0070	3	Dehydration	0	1
0071	3	Dehydration	0	1
0072	3	Dehydration	0	3
0073	1	Dehydration	0	4
0074	1	Dehydration	0	3
0075	2	Dehydration	0	4
0076	3	Dehydration	0	3
0077	3	Dehydration	0	4
0078	3	Dehydration	0	1
0079	3	Dehydration	0	4
0080	1	Dehydration	0	3
0081	3	Dehydration	0	2
0082	3	Dehydration	0	2
0083	1	Dehydration	0	4
0084	3	Dehydration	0	1
0085	3	Dehydration	0	1
0086	2	Dehydration	0	3
0087	1	Dehydration	0	3
0090	2	Dehydration	0	3
0091	3	Dehydration	0	2
0092	1	Dehydration	0	4
0093	2	Dehydration	0	2
0094	3	Dehydration	0	2
0095	3	Dehydration	0	2
0096	3	Dehydration	0	1
0097	1	Dehydration	0	3
0098	3	Dehydration	0	3
0100	2	Dehydration	0	2
0101	3	Dehydration	0	2
0102	1	Dehydration	0	4
0103	1	Dehydration	0	4
0104	2	Dehydration	0	3
0105	2	Dehydration	0	3
0106	1	Dehydration	0	4
0107	1	Dehydration	0	3
0108	3	Dehydration	0	4
0110	3	Dehydration	0	2
0111	3	Dehydration	0	2
0112	1	Dehydration	0	3
0113	3	Dehydration	0	2
0114	2	Dehydration	0	3
0115	1	Dehydration	0	2
0116	3	Dehydration	0	2
0117	3	Dehydration	0	4
0118	3	Dehydration	0	3
0119	3	Dehydration	0	1
0120	3	Dehydration	0	3
0121	2	Dehydration	0	3
0122	3	Dehydration	0	3
0123	2	Dehydration	0	4
0124	3	Dehydration	0	1
0125	3	Dehydration	0	4
0126	2	Dehydration	0	2
0127	2	Dehydration	0	1
0129	3	Dehydration	0	2
0130	1	Dehydration	0	2
0132	3	Dehydration	0	2
0133	1	Dehydration	0	2
0134	3	Dehydration	0	4
0135	3	Dehydration	0	2
0138	2	Dehydration	0	2
0139	3	Dehydration	0	3
0140	3	Dehydration	0	3
0150	2	Dehydration	0	1
0151	2	Dehydration	0	3
0152	3	Dehydration	1	4
0153	2	Dehydration	0	3
0155	2	Dehydration	0	3
0157	3	Dehydration	0	3
0158	2	Dehydration	0	2
0159	3	Dehydration	0	3
0160	3	Dehydration	0	2
0161	3	Dehydration	0	4
0162	3	Dehydration	0	3
0163	3	Dehydration	0	3
0164	3	Dehydration	0	4
0165	3	Dehydration	0	3
0166	3	Dehydration	0	2
0167	3	Dehydration	0	1
0168	3	Dehydration	0	2
0169	3	Dehydration	1	4
0171	2	Dehydration	0	1
0172	3	Dehydration	0	3
0173	3	Dehydration	0	2
0174	3	Dehydration	0	3
0175	2	Dehydration	0	3
0176	1	Dehydration	0	3
0177	3	Dehydration	0	3
0178	3	Dehydration	0	3
0179	2	Dehydration	0	1
0180	3	Dehydration	0	3
0183	3	Dehydration	0	3
0184	3	Dehydration	0	2
0185	1	Dehydration	0	3
0186	2	Dehydration	0	3
0187	2	Dehydration	0	3
0188	2	Dehydration	1	3
0189	2	Dehydration	1	2
0191	1	Dehydration	0	3
0194	3	Dehydration	1	3
0195	2	Dehydration	0	2
0196	2	Dehydration	0	4
0197	3	Dehydration	0	3
0198	3	Dehydration	0	1
0199	2	Dehydration	0	4
0200	3	Dehydration	0	3
0201	3	Dehydration	0	2
0202	3	Dehydration	0	3
0203	3	Dehydration	0	3
0204	3	Dehydration	0	3
0205	3	Dehydration	0	2
0206	3	Dehydration	0	4
0207	2	Dehydration	0	2
0208	3	Dehydration	0	3
0209	3	Dehydration	0	3
0210	2	Dehydration	0	4
0211	3	Dehydration	0	2
0212	2	Dehydration	0	3
0213	2	Dehydration	0	4
0214	3	Dehydration	1	4
0215	3	Dehydration	0	2
0216	3	Dehydration	0	1
0217	1	Dehydration	0	3
0218	3	Dehydration	0	2
0219	2	Dehydration	1	3
0220	3	Dehydration	0	2
0221	3	Dehydration	0	3
0223	1	Dehydration	0	4
0224	2	Dehydration	0	4
0225	1	Dehydration	0	3
0226	2	Dehydration	0	4
0227	1	Dehydration	0	4
0228	3	Dehydration	0	3
0230	3	Dehydration	0	3
0231	1	Dehydration	0	2
0233	3	Dehydration	0	3
0234	3	Dehydration	0	4
0235	3	Dehydration	0	2
0236	2	Dehydration	0	2
0237	2	Dehydration	0	4
0238	1	Dehydration	0	4
0239	2	Dehydration	0	3
0240	3	Dehydration	0	3
0242	3	Dehydration	0	3
0243	3	Dehydration	0	4
0245	2	Dehydration	0	2
0247	3	Dehydration	0	3
0248	2	Dehydration	0	4
0249	1	Dehydration	0	4
0250	3	Dehydration	0	4
0001	2	Diminished Activity	1	4
0002	2	Diminished Activity	0	2
0003	1	Diminished Activity	0	3
0004	2	Diminished Activity	0	2
0005	3	Diminished Activity	0	2
0006	3	Diminished Activity	0	4
0007	3	Diminished Activity	0	3
0008	3	Diminished Activity	0	3
0009	3	Diminished Activity	1	3
0010	3	Diminished Activity	1	3
0011	3	Diminished Activity	1	4
0014	2	Diminished Activity	0	1
0015	2	Diminished Activity	0	2
0016	2	Diminished Activity	0	2
0017	3	Diminished Activity	0	3
0018	3	Diminished Activity	0	2
0019	2	Diminished Activity	0	3
0020	3	Diminished Activity	0	3
0021	2	Diminished Activity	0	4
0022	2	Diminished Activity	1	4
0023	3	Diminished Activity	1	4
0024	2	Diminished Activity	0	3
0025	3	Diminished Activity	0	2
0026	3	Diminished Activity	1	4
0027	2	Diminished Activity	0	4
0028	3	Diminished Activity	1	3
0029	3	Diminished Activity	0	2
0030	3	Diminished Activity	1	3
0031	2	Diminished Activity	1	3
0032	3	Diminished Activity	1	3
0033	3	Diminished Activity	1	3
0034	2	Diminished Activity	0	2
0035	2	Diminished Activity	0	3
0036	1	Diminished Activity	1	3
0037	3	Diminished Activity	0	1
0038	2	Diminished Activity	1	3
0039	3	Diminished Activity	0	1
0040	1	Diminished Activity	0	2
0041	3	Diminished Activity	0	1
0042	3	Diminished Activity	0	2
0043	3	Diminished Activity	0	3
0044	2	Diminished Activity	0	2
0045	2	Diminished Activity	1	3
0046	3	Diminished Activity	0	2
0047	1	Diminished Activity	1	4
0048	3	Diminished Activity	1	4
0049	3	Diminished Activity	1	3
0050	2	Diminished Activity	1	2
0051	1	Diminished Activity	1	3
0052	2	Diminished Activity	1	3
0053	3	Diminished Activity	1	3
0054	2	Diminished Activity	1	4
0055	3	Diminished Activity	1	2
0056	2	Diminished Activity	1	1
0057	2	Diminished Activity	1	3
0058	2	Diminished Activity	0	3
0059	2	Diminished Activity	1	3
0060	3	Diminished Activity	1	3
0061	3	Diminished Activity	1	3
0062	2	Diminished Activity	0	2
0064	3	Diminished Activity	1	2
0065	2	Diminished Activity	1	3
0066	1	Diminished Activity	1	3
0067	3	Diminished Activity	1	2
0068	3	Diminished Activity	0	2
0069	2	Diminished Activity	1	4
0070	3	Diminished Activity	0	1
0071	3	Diminished Activity	0	1
0072	3	Diminished Activity	1	3
0073	1	Diminished Activity	1	4
0074	1	Diminished Activity	1	3
0075	2	Diminished Activity	1	4
0076	3	Diminished Activity	1	3
0077	3	Diminished Activity	1	4
0078	3	Diminished Activity	0	1
0079	3	Diminished Activity	1	4
0080	1	Diminished Activity	1	3
0081	3	Diminished Activity	1	2
0082	3	Diminished Activity	1	2
0083	1	Diminished Activity	1	4
0084	3	Diminished Activity	1	1
0085	3	Diminished Activity	1	1
0086	2	Diminished Activity	1	3
0087	1	Diminished Activity	1	3
0090	2	Diminished Activity	1	3
0091	3	Diminished Activity	1	2
0092	1	Diminished Activity	1	4
0093	2	Diminished Activity	0	2
0094	3	Diminished Activity	0	2
0095	3	Diminished Activity	0	2
0096	3	Diminished Activity	0	1
0097	1	Diminished Activity	1	3
0098	3	Diminished Activity	1	3
0100	2	Diminished Activity	1	2
0101	3	Diminished Activity	1	2
0102	1	Diminished Activity	1	4
0103	1	Diminished Activity	1	4
0104	2	Diminished Activity	1	3
0105	2	Diminished Activity	1	3
0106	1	Diminished Activity	1	4
0107	1	Diminished Activity	1	3
0108	3	Diminished Activity	1	4
0110	3	Diminished Activity	1	2
0111	3	Diminished Activity	1	2
0112	1	Diminished Activity	1	3
0113	3	Diminished Activity	1	2
0114	2	Diminished Activity	1	3
0115	1	Diminished Activity	1	2
0116	3	Diminished Activity	1	2
0117	3	Diminished Activity	1	4
0118	3	Diminished Activity	1	3
0119	3	Diminished Activity	0	1
0120	3	Diminished Activity	1	3
0121	2	Diminished Activity	1	3
0122	3	Diminished Activity	1	3
0123	2	Diminished Activity	1	4
0124	3	Diminished Activity	0	1
0125	3	Diminished Activity	1	4
0126	2	Diminished Activity	1	2
0127	2	Diminished Activity	1	1
0129	3	Diminished Activity	1	2
0130	1	Diminished Activity	0	2
0132	3	Diminished Activity	1	2
0133	1	Diminished Activity	1	2
0134	3	Diminished Activity	1	4
0135	3	Diminished Activity	1	2
0138	2	Diminished Activity	1	2
0139	3	Diminished Activity	1	3
0140	3	Diminished Activity	1	3
0150	2	Diminished Activity	1	1
0151	2	Diminished Activity	1	3
0152	3	Diminished Activity	0	4
0153	2	Diminished Activity	1	3
0155	2	Diminished Activity	1	3
0157	3	Diminished Activity	1	3
0158	2	Diminished Activity	1	2
0159	3	Diminished Activity	1	3
0160	3	Diminished Activity	1	2
0161	3	Diminished Activity	1	4
0162	3	Diminished Activity	0	3
0163	3	Diminished Activity	0	3
0164	3	Diminished Activity	1	4
0165	3	Diminished Activity	0	3
0166	3	Diminished Activity	0	2
0167	3	Diminished Activity	0	1
0168	3	Diminished Activity	1	2
0169	3	Diminished Activity	1	4
0171	2	Diminished Activity	1	1
0172	3	Diminished Activity	1	3
0173	3	Diminished Activity	0	2
0174	3	Diminished Activity	1	3
0175	2	Diminished Activity	1	3
0176	1	Diminished Activity	1	3
0177	3	Diminished Activity	0	3
0178	3	Diminished Activity	0	3
0179	2	Diminished Activity	0	1
0180	3	Diminished Activity	1	3
0183	3	Diminished Activity	0	3
0184	3	Diminished Activity	0	2
0185	1	Diminished Activity	0	3
0186	2	Diminished Activity	1	3
0187	2	Diminished Activity	1	3
0188	2	Diminished Activity	1	3
0189	2	Diminished Activity	1	2
0191	1	Diminished Activity	1	3
0194	3	Diminished Activity	1	3
0195	2	Diminished Activity	1	2
0196	2	Diminished Activity	1	4
0197	3	Diminished Activity	1	3
0198	3	Diminished Activity	0	1
0199	2	Diminished Activity	1	4
0200	3	Diminished Activity	0	3
0201	3	Diminished Activity	1	2
0202	3	Diminished Activity	1	3
0203	3	Diminished Activity	0	3
0204	3	Diminished Activity	1	3
0205	3	Diminished Activity	1	2
0206	3	Diminished Activity	1	4
0207	2	Diminished Activity	0	2
0208	3	Diminished Activity	1	3
0209	3	Diminished Activity	0	3
0210	2	Diminished Activity	1	4
0211	3	Diminished Activity	1	2
0212	2	Diminished Activity	1	3
0213	2	Diminished Activity	1	4
0214	3	Diminished Activity	1	4
0215	3	Diminished Activity	0	2
0216	3	Diminished Activity	0	1
0217	1	Diminished Activity	1	3
0218	3	Diminished Activity	0	2
0219	2	Diminished Activity	1	3
0220	3	Diminished Activity	0	2
0221	3	Diminished Activity	1	3
0223	1	Diminished Activity	1	4
0224	2	Diminished Activity	1	4
0225	1	Diminished Activity	0	3
0226	2	Diminished Activity	1	4
0227	1	Diminished Activity	1	4
0228	3	Diminished Activity	1	3
0230	3	Diminished Activity	1	3
0231	1	Diminished Activity	1	2
0233	3	Diminished Activity	1	3
0234	3	Diminished Activity	1	4
0235	3	Diminished Activity	1	2
0236	2	Diminished Activity	1	2
0237	2	Diminished Activity	1	4
0238	1	Diminished Activity	1	4
0239	2	Diminished Activity	1	3
0240	3	Diminished Activity	0	3
0242	3	Diminished Activity	1	3
0243	3	Diminished Activity	1	4
0245	2	Diminished Activity	0	2
0247	3	Diminished Activity	1	3
0248	2	Diminished Activity	1	4
0249	1	Diminished Activity	1	4
0250	3	Diminished Activity	1	4
0001	2	Extremity Edema	0	4
0002	2	Extremity Edema	0	2
0003	1	Extremity Edema	0	3
0004	2	Extremity Edema	0	2
0005	3	Extremity Edema	0	2
0006	3	Extremity Edema	0	4
0007	3	Extremity Edema	0	3
0008	3	Extremity Edema	0	3
0009	3	Extremity Edema	1	3
0010	3	Extremity Edema	1	3
0011	3	Extremity Edema	0	4
0014	2	Extremity Edema	0	1
0015	2	Extremity Edema	0	2
0016	2	Extremity Edema	0	2
0017	3	Extremity Edema	0	3
0018	3	Extremity Edema	0	2
0019	2	Extremity Edema	0	3
0020	3	Extremity Edema	0	3
0021	2	Extremity Edema	0	4
0022	2	Extremity Edema	0	4
0023	3	Extremity Edema	0	4
0024	2	Extremity Edema	0	3
0025	3	Extremity Edema	0	2
0026	3	Extremity Edema	0	4
0027	2	Extremity Edema	0	4
0028	3	Extremity Edema	0	3
0029	3	Extremity Edema	0	2
0030	3	Extremity Edema	0	3
0031	2	Extremity Edema	0	3
0032	3	Extremity Edema	0	3
0033	3	Extremity Edema	1	3
0034	2	Extremity Edema	0	2
0035	2	Extremity Edema	0	3
0036	1	Extremity Edema	0	3
0037	3	Extremity Edema	0	1
0038	2	Extremity Edema	0	3
0039	3	Extremity Edema	0	1
0040	1	Extremity Edema	0	2
0041	3	Extremity Edema	0	1
0042	3	Extremity Edema	0	2
0043	3	Extremity Edema	0	3
0044	2	Extremity Edema	0	2
0045	2	Extremity Edema	0	3
0046	3	Extremity Edema	0	2
0047	1	Extremity Edema	0	4
0048	3	Extremity Edema	0	4
0049	3	Extremity Edema	0	3
0050	2	Extremity Edema	0	2
0051	1	Extremity Edema	0	3
0052	2	Extremity Edema	0	3
0053	3	Extremity Edema	0	3
0054	2	Extremity Edema	0	4
0055	3	Extremity Edema	0	2
0056	2	Extremity Edema	0	1
0057	2	Extremity Edema	0	3
[truncated: 2,321 more rows]

## Sheet: Table 4A
Patient Number	Age Category(1=<5; 2=5-11; 3>=12)	CDC Severity Score
0001	2	4
0002	2	2
0003	1	3
0004	2	2
0005	3	2
0006	3	4
0007	3	3
0008	3	3
0009	3	3
0010	3	3
0011	3	4
0014	2	1
0015	2	2
0016	2	2
0017	3	3
0018	3	2
0019	2	3
0020	3	3
0021	2	4
0022	2	4
0023	3	4
0024	2	3
0025	3	2
0026	3	4
0027	2	4
0028	3	3
0029	3	2
0030	3	3
0031	2	3
0032	3	3
0033	3	3
0034	2	2
0035	2	3
0036	1	3
0037	3	1
0038	2	3
0039	3	1
0040	1	2
0041	3	1
0042	3	2
0043	3	3
0044	2	2
0045	2	3
0046	3	2
0047	1	4
0048	3	4
0049	3	3
0050	2	2
0051	1	3
0052	2	3
0053	3	3
0054	2	4
0055	3	2
0056	2	1
0057	2	3
0058	2	3
0059	2	3
0060	3	3
0061	3	3
0062	2	2
0064	3	2
0065	2	3
0066	1	3
0067	3	2
0068	3	2
0069	2	4
0070	3	1
0071	3	1
0072	3	3
0073	1	4
0074	1	3
0075	2	4
0076	3	3
0077	3	4
0078	3	1
0079	3	4
0080	1	3
0081	3	2
0082	3	2
0083	1	4
0084	3	1
0085	3	1
0086	2	3
0087	1	3
0090	2	3
0091	3	2
0092	1	4
0093	2	2
0094	3	2
0095	3	2
0096	3	1
0097	1	3
0098	3	3
0100	2	2
0101	3	2
0102	1	4
0103	1	4
0104	2	3
0105	2	3
0106	1	4
0107	1	3
0108	3	4
0110	3	2
0111	3	2
0112	1	3
0113	3	2
0114	2	3
0115	1	2
0116	3	2
0117	3	4
0118	3	3
0119	3	1
0120	3	3
0121	2	3
0122	3	3
0123	2	4
0124	3	1
0125	3	4
0126	2	2
0127	2	1
0129	3	2
0130	1	2
0132	3	2
0133	1	2
0134	3	4
0135	3	2
0138	2	2
0139	3	3
0140	3	3
0150	2	1
0151	2	3
0152	3	4
0153	2	3
0155	2	3
0157	3	3
0158	2	2
0159	3	3
0160	3	2
0161	3	4
0162	3	3
0163	3	3
0164	3	4
0165	3	3
0166	3	2
0167	3	1
0168	3	2
0169	3	4
0171	2	1
0172	3	3
0173	3	2
0174	3	3
0175	2	3
0176	1	3
0177	3	3
0178	3	3
0179	2	1
0180	3	3
0183	3	3
0184	3	2
0185	1	3
0186	2	3
0187	2	3
0188	2	3
0189	2	2
0191	1	3
0194	3	3
0195	2	2
0196	2	4
0197	3	3
0198	3	1
0199	2	4
0200	3	3
0201	3	2
0202	3	3
0203	3	3
0204	3	3
0205	3	2
0206	3	4
0207	2	2
0208	3	3
0209	3	3
0210	2	4
0211	3	2
0212	2	3
0213	2	4
0214	3	4
0215	3	2
0216	3	1
0217	1	3
0218	3	2
0219	2	3
0220	3	2
0221	3	3
0223	1	4
0224	2	4
0225	1	3
0226	2	4
0227	1	4
0228	3	3
0230	3	3
0231	1	2
0233	3	3
0234	3	4
0235	3	2
0236	2	2
0237	2	4
0238	1	4
0239	2	3
0240	3	3
0242	3	3
0243	3	4
0245	2	2
0247	3	3
0248	2	4
0249	1	4
0250	3	4

## Sheet: Table 4B
Patient Number	Age Category(1=<5; 2=5-11; 3>=12)	CDC Severity Score	Days from onset of rash	PCR Lesion Crust	PCR Throat Swab	PCR Blood
0001	2	4	4			1351001
0002	2	2	2			16981
0003	1	3	5			2103.5
0004	2	2	4			3629
0005	3	2	5			28751
0006	3	4	2			138601
0007	3	3	9			48291
0008	3	3	2			173711
0009	3	3	4			51001
0010	3	3	4			450001
0011	3	4	5			62951
0014	2	1	2			94701
0015	2	2	7			1
0016	2	2	4			25121
0017	3	3	4			77501
0018	3	2	3			1
0019	2	3	6			1
0020	3	3	9			11061
0021		4
0022	2	4	3			2068
0023	3	4	5			1
0024	2	3	6			94.5
0025	3	2	3			199
0026	3	4	3			491.667
0027	2	4	6			1
0028	3	3	3			1
0029	3	2	2			1
0030	3	3	4			1371
0031	2	3	5			3721
0032	3	3	6			10730001
0033	3	3	3			112001
0034	2	2	5			3314.33
0035	2	3	5			2934.33
0036	1	3	2			30376
0037	3	1	5			108
0038	2	3	6	241000001	18400001	1557
0039	3	1				312
0040		2
0041	3	1	-1			1015
0042	3	2	5			1
0043	3	3	6			222.5
0044	2	2	5		277001	2941
0045	2	3	8			480
0046	3	2	6			1
0047	1	4	4			2430001
0048	3	4	5			2250
0049	3	3	6			154
0050	2	2	4			196
0051	1	3	4			5081
0052	2	3	5			2541
0053	3	3	5	64800001	2581	446
0054	2	4	4			2071001
0055	3	2	4			1
0056	2	1	3			1
0057	2	3	5			5399
0058	2	3	5	16290001	5816	497.7
0059	2	3	5	62000001	456422	2012
0060	3	3	4			22626
0061	3	3	3			3281
0062	2	2	2			25501
0064	3	2	4			134
0065	2	3	4			1543000001
0066	1	3	6			3051
0067	3	2	5			10091
0068	3	2	4			2166
0069	2	4	9			14241
0070	3	1	3			2826
0071	3	1	9			202
0072	3	3	3	210000001	401000001	1941
0073	1	4	4			70901
0074	1	3	2			49601
0075	2	4	6			60001
0076	3	3	4			591
0077	3	4	4			14681
0078	3	1	2			385
0079	3	4	3			32301
0080	1	3	3			40401
0081	3	2	1			5481
0082	3	2	1			182801
0083	1	4	11			328001
0084	3	1	2			66101
0085	3	1	3			29201
0086	2	3	4			61501
0087	1	3	6			17381
0090	2	3	5			639
0091	3	2	8			105201
0092	1	4	5			32901
0093	2	2	3			1
0094	3	2	3			378
0095	3	2	6			1
0096	3	1	5			1
0097	1	3	3			4231
0098		3
0100	2	2	5			1
0101	3	2	3			1
0102	1	4	7			1
0103	1	4	3			1
0104	2	3	3	367000001	18030001	12121
0105	2	3	3			13151
0106	1	4	3			1
0107	1	3	4			1
0108	3	4	5			1
0110	3	2	3			1
0111	3	2	2			3756
0112	1	3	18			1
0113	3	2	4			1
0114	2	3	4			10351
0115	1	2	3	674000001	185401	10001
0116	3	2	1			10211
0117	3	4	6			46001
0118	3	3	10	112800001	792001	1
0119	3	1	5	4350001	39501	1
0120	3	3	8			3231
0121	2	3	3			13091
0122	3	3	5			1
0123	2	4	9	559000001	3451	2665
0124	3	1	2			4871
0125	3	4	5	38500001	261901	5071
0126	2	2	8			19751
0127	2	1	2			7891
0129	3	2	1			27451
0130	1	2	1			11366
0132	3	2	4			1
0133	1	2	9	3143	1	1
0134	3	4	13	285000001	1808	125
0135	3	2	0			1084.33
0138	2	2	8			1
0139	3	3	6			1271
0140	3	3	6			9111
0150		1
0151	2	3	4			16229
0152	3	4	12	19575001	20805001	674901
0153	2	3	8	1352500001	26390001	2825
0155	2	3	2		2448001	143331
0157	3	3	5	1	1	1
0158	2	2	6		13292001	10718
0159	3	3	2		130590001	1598.8
0160	3	2	2		1295601	24761
0161	3	4	6		86000001	4361
0162	3	3	17		25691	3756
0163	3	3	14		1439401	10759
0164	3	4	12		389401	18995
0165	3	3	16		4590	7783
0166	3	2	15		12925	973.5
0167	3	1	16		1	1
0168	3	2	15		1	202.5
0169	3	4	5	1126500001	133810001	50601
0171	2	1	3		41131	16019
0172	3	3	8		2928001	1
0173	3	2	4		2711001	109.4
0174	3	3	8		181470001	1
0175	2	3	7		262.3	19.5
0176	1	3	3		662.2	1
0177	3	3	2		19818001	918.7
0178	3	3	6	344000001	7641	6041
0179	2	1	2		64501	50201
0180	3	3	3		447000001	564001
0183	3	3	3		128801	30901
0184	3	2	2		19541	21301
0185	1	3	2		1197001	1
0186	2	3	1		242400001	57871
0187	2	3	2		64500001	439001
0188	2	3	3	755000001	127200001	323001
0189	2	2	1		77300001	219001
0191	1	3	6	4491000001	65861	724.5
0194	3	3	6		3669001	58701
0195	2	2	3		300600001	15904
0196	2	4	3		1944100001	1238801
0197	3	3	5		21840001	35531
0198	3	1	4		863801	24381
0199	2	4	2		89440001	1219901
0200	3	3	1		57810001	240801
0201	3	2	3		5744001	83141
0202	3	3	7		1434201	9313
0203	3	3	5		248301	360.9
0204	3	3	3		1545301	30962
0205	3	2	2		16593001	48311
0206	3	4	4		27040001	210401
0207	2	2	2		51150001	1536201
0208	3	3	1		308000001	9058001
0209	3	3	5		2247001	15877
0210	2	4	12		28030001
0211	3	2	6		942101	1
0212	2	3	5		66760001	113751
0213	2	4	6	1559800001	3437001	10206
0214	3	4	3		452800001	4625001
0215	3	2	1		201	1
0216	3	1	-2		1351901	4754
0217	1	3	3		3155000001	142021
0218	3	2	5		1002301	4504
0219	2	3	4		1974400001	44791
0220	3	2	9		133470001	9636
0221	3	3	1		156930001	753501
0223	1	4	6	476500001	34170001	79351
0224	2	4	8		1527901	79500
0225	1	3	1		61390001	231401
0226	2	4	3		315400001	758701
0227	1	4	3		1403101	752301
0228	3	3	1		26430001	1098101
0230	3	3	2		157020001	124131
0231	1	2	2		56940001	619601
0233	3	3	2		783101	13553
0234	3	4	5		3821000001	197861
0235	3	2	4		1003000001	10706
0236		2
0237	2	4	3		681900001	154980001
0238	1	4	3		239700001	1329401
0239	2	3	4		25200001	878001
0240	3	3	8		645001	3020001
0242	3	3	7		146400001	21821
0243	3	4	4		544000001	5930001
0245	2	2	4		1714001	25301
0247	3	3	3		1434000001	36301
0248	2	4	4		109200001	7830001
0249	1	4	5		27100001	2908001
0250	3	4	6	9510000001	494000001	72301

## Sheet: Table 5A CBC
Patient Number	CDC Severity Score	TEST NAME	VALUE
0001	4	Hg (gm/dL)	9.3
0002	2	Hg (gm/dL)	8.8
0003	3	Hg (gm/dL)	7.1
0004	2	Hg (gm/dL)	9.7
0005	2	Hg (gm/dL)	11.8
0006	4	Hg (gm/dL)	12.1
0007	3	Hg (gm/dL)	10.5
0008	3	Hg (gm/dL)	11.8
0009	3	Hg (gm/dL)	10.7
0010	3	Hg (gm/dL)	14.7
0011	4	Hg (gm/dL)	12.8
0014	1	Hg (gm/dL)	10.8
0015	2	Hg (gm/dL)	10.3
0016	2	Hg (gm/dL)	13.7
0017	3	Hg (gm/dL)	12
0018	2	Hg (gm/dL)	14.9
0019	3	Hg (gm/dL)	11.6
0020	3	Hg (gm/dL)	11.5
0021	4	Hg (gm/dL)	10.2
0022	4	Hg (gm/dL)	10.9
0023	4	Hg (gm/dL)	16.1
0024	3	Hg (gm/dL)	12.2
0025	2	Hg (gm/dL)	12.6
0026	4	Hg (gm/dL)	13
0027	4	Hg (gm/dL)	10.2
0028	3	Hg (gm/dL)	13.5
0029	2	Hg (gm/dL)	12
0030	3	Hg (gm/dL)	11.5
0031	3	Hg (gm/dL)	10.1
0032	3	Hg (gm/dL)	13.9
0033	3	Hg (gm/dL)	14
0034	2	Hg (gm/dL)	12.2
0035	3	Hg (gm/dL)	12.3
0036	3	Hg (gm/dL)	12.6
0037	1	Hg (gm/dL)	11.3
0038	3	Hg (gm/dL)	9.9
0039	1	Hg (gm/dL)	11
0040	2	Hg (gm/dL)	10.8
0041	1	Hg (gm/dL)	15.9
0042	2	Hg (gm/dL)	12.8
0043	3	Hg (gm/dL)	12
0044	2	Hg (gm/dL)	11.7
0045	3	Hg (gm/dL)	8.9
0046	2	Hg (gm/dL)	9.1
0047	4	Hg (gm/dL)	14.4
0048	4	Hg (gm/dL)	15.5
0049	3	Hg (gm/dL)	13.8
0050	2	Hg (gm/dL)	11.8
0051	3	Hg (gm/dL)	11.7
0052	3	Hg (gm/dL)	10
0053	3	Hg (gm/dL)	13.3
0054	4	Hg (gm/dL)	13.1
0055	2	Hg (gm/dL)	11.4
0056	1	Hg (gm/dL)	9.6
0057	3	Hg (gm/dL)	9.7
0058	3	Hg (gm/dL)	11
0059	3	Hg (gm/dL)	9.9
0060	3	Hg (gm/dL)	12.2
0061	3	Hg (gm/dL)	11.3
0062	2	Hg (gm/dL)	10.6
0064	2	Hg (gm/dL)	14.7
0065	3	Hg (gm/dL)	10.6
0066	3	Hg (gm/dL)	12.5
0067	2	Hg (gm/dL)	12.8
0068	2	Hg (gm/dL)	12.2
0069	4	Hg (gm/dL)	11.5
0070	1	Hg (gm/dL)	11.2
0071	1	Hg (gm/dL)	8.2
0072	3	Hg (gm/dL)	14
0073	4	Hg (gm/dL)	10.1
0074	3	Hg (gm/dL)	10.1
0075	4	Hg (gm/dL)	12
0076	3	Hg (gm/dL)	10.1
0077	4	Hg (gm/dL)	13.9
0078	1	Hg (gm/dL)	12.4
0079	4	Hg (gm/dL)	10.6
0080	3	Hg (gm/dL)	8.3
0081	2	Hg (gm/dL)	14
0082	2	Hg (gm/dL)	10.3
0083	4	Hg (gm/dL)	10.9
0084	1	Hg (gm/dL)	11.8
0085	1	Hg (gm/dL)	12.5
0086	3	Hg (gm/dL)	9.3
0087	3	Hg (gm/dL)	7.9
0090	3	Hg (gm/dL)	11.4
0091	2	Hg (gm/dL)	10.4
0092	4	Hg (gm/dL)	10.8
0093	2	Hg (gm/dL)	9.4
0094	2	Hg (gm/dL)	11.8
0095	2	Hg (gm/dL)	9.7
0096	1	Hg (gm/dL)	12.1
0097	3	Hg (gm/dL)	9.9
0098	3	Hg (gm/dL)	13
0100	2	Hg (gm/dL)	11.4
0101	2	Hg (gm/dL)	11.6
0102	4	Hg (gm/dL)	10.8
0103	4	Hg (gm/dL)	9.7
0104	3	Hg (gm/dL)	11.4
0105	3	Hg (gm/dL)	10.7
0106	4	Hg (gm/dL)	8.4
0107	3	Hg (gm/dL)	10.1
0108	4	Hg (gm/dL)	13.8
0110	2	Hg (gm/dL)	14.8
0111	2	Hg (gm/dL)	11
0112	3	Hg (gm/dL)	10.9
0113	2	Hg (gm/dL)	8.7
0114	3	Hg (gm/dL)	9.3
0115	2	Hg (gm/dL)	11.1
0116	2	Hg (gm/dL)	12
0117	4	Hg (gm/dL)	14.3
0118	3	Hg (gm/dL)	11.8
0119	1	Hg (gm/dL)	15.3
0120	3	Hg (gm/dL)	13.1
0121	3	Hg (gm/dL)	7.9
0122	3	Hg (gm/dL)	13.2
0123	4	Hg (gm/dL)	8.7
0124	1	Hg (gm/dL)	13.4
0125	4	Hg (gm/dL)	14.8
0130	2	Hg (gm/dL)	9
0150	1	Hg (gm/dL)	9.3
0151	3	Hg (gm/dL)	11.4
0157	3	Hg (gm/dL)	12.3
0158	2	Hg (gm/dL)	11.7
0159	3	Hg (gm/dL)	13
0160	2	Hg (gm/dL)	12.5
0161	4	Hg (gm/dL)	16.4
0162	3	Hg (gm/dL)	11.3
0163	3	Hg (gm/dL)	13.6
0164	4	Hg (gm/dL)	9.4
0165	3	Hg (gm/dL)	12
0166	2	Hg (gm/dL)	11.7
0167	1	Hg (gm/dL)	7.9
0168	2	Hg (gm/dL)	7.1
0171	1	Hg (gm/dL)	9.5
0191	3	Hg (gm/dL)	8
0194	3	Hg (gm/dL)	8.1
0195	2	Hg (gm/dL)	10.1
0196	4	Hg (gm/dL)	10.8
0197	3	Hg (gm/dL)	13
0198	1	Hg (gm/dL)	11.2
0199	4	Hg (gm/dL)	9.3
0200	3	Hg (gm/dL)	11.8
0201	2	Hg (gm/dL)	8
0202	3	Hg (gm/dL)	11.1
0203	3	Hg (gm/dL)	14.7
0204	3	Hg (gm/dL)	11.6
0205	2	Hg (gm/dL)	12
0206	4	Hg (gm/dL)	14.5
0230	3	Hg (gm/dL)	10.8
0231	2	Hg (gm/dL)	7.9
0233	3	Hg (gm/dL)	11.1
0234	4	Hg (gm/dL)	14.5
0235	2	Hg (gm/dL)	16.5
0236	2	Hg (gm/dL)	9.8
0237	4	Hg (gm/dL)	10.5
0238	4	Hg (gm/dL)	9.9
0239	3	Hg (gm/dL)	10
0240	3	Hg (gm/dL)	11.9
0242	3	Hg (gm/dL)	12.4
0243	4	Hg (gm/dL)	12.9
0245	2	Hg (gm/dL)	8.6
0001	4	WBC (10^3 cell/)	18.4
0002	2	WBC (10^3 cell/)	19.8
0003	3	WBC (10^3 cell/)	40.1
0004	2	WBC (10^3 cell/)	9.3
0005	2	WBC (10^3 cell/)	6.9
0006	4	WBC (10^3 cell/)	9.8
0007	3	WBC (10^3 cell/)	10.4
0008	3	WBC (10^3 cell/)	8.3
0009	3	WBC (10^3 cell/)	10.9
0010	3	WBC (10^3 cell/)	14.5
0011	4	WBC (10^3 cell/)	15.6
0014	1	WBC (10^3 cell/)	12.2
0015	2	WBC (10^3 cell/)	14.7
0016	2	WBC (10^3 cell/)	16.7
0017	3	WBC (10^3 cell/)	13.1
0018	2	WBC (10^3 cell/)	7.1
0019	3	WBC (10^3 cell/)	9
0020	3	WBC (10^3 cell/)	13.8
0021	4	WBC (10^3 cell/)	17.4
0022	4	WBC (10^3 cell/)	12.4
0023	4	WBC (10^3 cell/)	9.4
0024	3	WBC (10^3 cell/)	3.7
0025	2	WBC (10^3 cell/)	9.4
0026	4	WBC (10^3 cell/)	8.6
0027	4	WBC (10^3 cell/)	23.1
0028	3	WBC (10^3 cell/)	26
0029	2	WBC (10^3 cell/)	11.6
0030	3	WBC (10^3 cell/)	11.8
0031	3	WBC (10^3 cell/)	9.5
0032	3	WBC (10^3 cell/)	9.9
0033	3	WBC (10^3 cell/)	7.4
0034	2	WBC (10^3 cell/)	10.6
0035	3	WBC (10^3 cell/)	9.1
0036	3	WBC (10^3 cell/)	16.9
0037	1	WBC (10^3 cell/)	3.2
0038	3	WBC (10^3 cell/)	11.1
0039	1	WBC (10^3 cell/)	7.5
0040	2	WBC (10^3 cell/)	11
0041	1	WBC (10^3 cell/)	6.3
0042	2	WBC (10^3 cell/)	7
0043	3	WBC (10^3 cell/)	4.3
0044	2	WBC (10^3 cell/)	6.4
0045	3	WBC (10^3 cell/)	12.7
0046	2	WBC (10^3 cell/)	7.9
0047	4	WBC (10^3 cell/)	42.8
0048	4	WBC (10^3 cell/)	10.4
0049	3	WBC (10^3 cell/)	8.9
0050	2	WBC (10^3 cell/)	9.1
0051	3	WBC (10^3 cell/)	23
0052	3	WBC (10^3 cell/)	8.6
0053	3	WBC (10^3 cell/)	7
0054	4	WBC (10^3 cell/)	11.1
0055	2	WBC (10^3 cell/)	5
0056	1	WBC (10^3 cell/)	4.4
0057	3	WBC (10^3 cell/)	7.9
0058	3	WBC (10^3 cell/)	7.5
0059	3	WBC (10^3 cell/)	9.4
0060	3	WBC (10^3 cell/)	6.4
0061	3	WBC (10^3 cell/)	4.2
0062	2	WBC (10^3 cell/)	5.1
0064	2	WBC (10^3 cell/)	5.6
0065	3	WBC (10^3 cell/)	4.7
0066	3	WBC (10^3 cell/)	5.8
0067	2	WBC (10^3 cell/)	12
0068	2	WBC (10^3 cell/)	9.6
0069	4	WBC (10^3 cell/)	16.5
0070	1	WBC (10^3 cell/)	4.2
0071	1	WBC (10^3 cell/)	8.3
0072	3	WBC (10^3 cell/)	10.6
0073	4	WBC (10^3 cell/)	26.1
0074	3	WBC (10^3 cell/)	21.1
0075	4	WBC (10^3 cell/)	12.1
0076	3	WBC (10^3 cell/)	8.8
0077	4	WBC (10^3 cell/)	21.4
0078	1	WBC (10^3 cell/)	9
0079	4	WBC (10^3 cell/)	9.4
0080	3	WBC (10^3 cell/)	25.4
0081	2	WBC (10^3 cell/)	11
0082	2	WBC (10^3 cell/)	9.2
0083	4	WBC (10^3 cell/)	19.8
0084	1	WBC (10^3 cell/)	5.2
0085	1	WBC (10^3 cell/)	9.3
0086	3	WBC (10^3 cell/)	8.5
0087	3	WBC (10^3 cell/)	34.3
0090	3	WBC (10^3 cell/)	9.2
0091	2	WBC (10^3 cell/)	8
0092	4	WBC (10^3 cell/)	15.5
0093	2	WBC (10^3 cell/)	16
0094	2	WBC (10^3 cell/)	8.3
0095	2	WBC (10^3 cell/)	8.4
0096	1	WBC (10^3 cell/)	8.1
0097	3	WBC (10^3 cell/)	12.5
0098	3	WBC (10^3 cell/)	8.6
0100	2	WBC (10^3 cell/)	6.7
0101	2	WBC (10^3 cell/)	6.5
0102	4	WBC (10^3 cell/)	22.2
0103	4	WBC (10^3 cell/)	15.2
0104	3	WBC (10^3 cell/)	11.6
0105	3	WBC (10^3 cell/)	11.2
0106	4	WBC (10^3 cell/)	19.4
0107	3	WBC (10^3 cell/)	31.7
0108	4	WBC (10^3 cell/)	11.3
0110	2	WBC (10^3 cell/)	8.4
0111	2	WBC (10^3 cell/)	5.6
0112	3	WBC (10^3 cell/)	14.8
0113	2	WBC (10^3 cell/)	10.1
0114	3	WBC (10^3 cell/)	6.6
0115	2	WBC (10^3 cell/)	27.5
0116	2	WBC (10^3 cell/)	6.1
0117	4	WBC (10^3 cell/)	15.7
0118	3	WBC (10^3 cell/)	9.2
0119	1	WBC (10^3 cell/)	5.9
0120	3	WBC (10^3 cell/)	12.2
0121	3	WBC (10^3 cell/)	5.1
0122	3	WBC (10^3 cell/)	8
0123	4	WBC (10^3 cell/)	17.9
0124	1	WBC (10^3 cell/)	7.1
0125	4	WBC (10^3 cell/)	12.5
0126	2	WBC (10^3 cell/)
0127	1	WBC (10^3 cell/)
0129	2	WBC (10^3 cell/)
0130	2	WBC (10^3 cell/)	10
0132	2	WBC (10^3 cell/)	8
0133	2	WBC (10^3 cell/)	5.2
0134	4	WBC (10^3 cell/)	6.4
0135	2	WBC (10^3 cell/)	5.6
0138	2	WBC (10^3 cell/)	5.4
0139	3	WBC (10^3 cell/)	9.6
0140	3	WBC (10^3 cell/)	13.2
0150	1	WBC (10^3 cell/)	12.4
0151	3	WBC (10^3 cell/)	18
0152	4	WBC (10^3 cell/)	17.2
0153	3	WBC (10^3 cell/)	13.2
0155	3	WBC (10^3 cell/)	11.2
0157	3	WBC (10^3 cell/)	6
0158	2	WBC (10^3 cell/)	9.6
0159	3	WBC (10^3 cell/)	17.1
0160	2	WBC (10^3 cell/)	8.9
0161	4	WBC (10^3 cell/)	8.8
0162	3	WBC (10^3 cell/)	9.4
0163	3	WBC (10^3 cell/)	10
0164	4	WBC (10^3 cell/)	8.2
0165	3	WBC (10^3 cell/)	6.6
0166	2	WBC (10^3 cell/)	6.4
0167	1	WBC (10^3 cell/)	4.4
0168	2	WBC (10^3 cell/)	8.2
0169	4	WBC (10^3 cell/)	11.2
0171	1	WBC (10^3 cell/)	6.6
0172	3	WBC (10^3 cell/)	8.4
0173	2	WBC (10^3 cell/)	10.5
0174	3	WBC (10^3 cell/)	8
0175	3	WBC (10^3 cell/)	11.6
0176	3	WBC (10^3 cell/)	13.4
0177	3	WBC (10^3 cell/)	9
0178	3	WBC (10^3 cell/)	9.2
0179	1	WBC (10^3 cell/)	5
0180	3	WBC (10^3 cell/)	8.4
0183	3	WBC (10^3 cell/)	12.4
0184	2	WBC (10^3 cell/)	9.8
0185	3	WBC (10^3 cell/)	7.8
0186	3	WBC (10^3 cell/)	7.8
0187	3	WBC (10^3 cell/)	8
0188	3	WBC (10^3 cell/)	15.2
0189	2	WBC (10^3 cell/)	9
0191	3	WBC (10^3 cell/)	14.4
0194	3	WBC (10^3 cell/)	11.5
0195	2	WBC (10^3 cell/)	7.7
0196	4	WBC (10^3 cell/)	7.6
0197	3	WBC (10^3 cell/)	7.3
0198	1	WBC (10^3 cell/)	10.5
0199	4	WBC (10^3 cell/)	7
0200	3	WBC (10^3 cell/)	8.9
0201	2	WBC (10^3 cell/)	5.4
0202	3	WBC (10^3 cell/)	8.7
0203	3	WBC (10^3 cell/)	10.1
0204	3	WBC (10^3 cell/)	11.7
0205	2	WBC (10^3 cell/)	5.5
0206	4	WBC (10^3 cell/)	6.3
0207	2	WBC (10^3 cell/)	6.2
0208	3	WBC (10^3 cell/)	8.2
0209	3	WBC (10^3 cell/)	7.8
0210	4	WBC (10^3 cell/)	7.2
0211	2	WBC (10^3 cell/)	5.2
0212	3	WBC (10^3 cell/)	8.6
0213	4	WBC (10^3 cell/)	9.8
0214	4	WBC (10^3 cell/)	11.2
0215	2	WBC (10^3 cell/)	8.2
0216	1	WBC (10^3 cell/)	6.4
0217	3	WBC (10^3 cell/)	9.8
0218	2	WBC (10^3 cell/)	7.2
0219	3	WBC (10^3 cell/)	7.6
0220	2	WBC (10^3 cell/)	7.8
0221	3	WBC (10^3 cell/)	7.2
0223	4	WBC (10^3 cell/)	6.8
0224	4	WBC (10^3 cell/)	7.2
0225	3	WBC (10^3 cell/)	8.2
0226	4	WBC (10^3 cell/)	7.8
0227	4	WBC (10^3 cell/)	10.8
0228	3	WBC (10^3 cell/)	5.8
0230	3	WBC (10^3 cell/)	3.5
0231	2	WBC (10^3 cell/)	8.5
0233	3	WBC (10^3 cell/)	9.6
0234	4	WBC (10^3 cell/)	12.5
0235	2	WBC (10^3 cell/)	10
0236	2	WBC (10^3 cell/)	12.4
0237	4	WBC (10^3 cell/)	21.8
0238	4	WBC (10^3 cell/)	25.6
0239	3	WBC (10^3 cell/)	10.6
0240	3	WBC (10^3 cell/)	4.3
0242	3	WBC (10^3 cell/)	6.8
0243	4	WBC (10^3 cell/)	13.5
0245	2	WBC (10^3 cell/)	11
0247	3	WBC (10^3 cell/)	9.8
0248	4	WBC (10^3 cell/)	12.4
0249	4	WBC (10^3 cell/)	11.7
0250	4	WBC (10^3 cell/)	9.8
0001	4	PLT (10^3/UL)	205
0002	2	PLT (10^3/UL)	360
0003	3	PLT (10^3/UL)	555
0004	2	PLT (10^3/UL)	237
0005	2	PLT (10^3/UL)	172
0006	4	PLT (10^3/UL)	119
0007	3	PLT (10^3/UL)	349
0008	3	PLT (10^3/UL)	192
0009	3	PLT (10^3/UL)	256
0010	3	PLT (10^3/UL)	118
0011	4	PLT (10^3/UL)	253
0014	1	PLT (10^3/UL)	191
0015	2	PLT (10^3/UL)	668
0016	2	PLT (10^3/UL)	213
0017	3	PLT (10^3/UL)	131
0018	2	PLT (10^3/UL)	204
0019	3	PLT (10^3/UL)	245
0020	3	PLT (10^3/UL)	118
0021	4	PLT (10^3/UL)	472
0022	4	PLT (10^3/UL)	313
0023	4	PLT (10^3/UL)	193
0024	3	PLT (10^3/UL)	304
0025	2	PLT (10^3/UL)	203
0026	4	PLT (10^3/UL)	208
0027	4	PLT (10^3/UL)	612
0028	3	PLT (10^3/UL)	368
0029	2	PLT (10^3/UL)	230
0030	3	PLT (10^3/UL)	456
0031	3	PLT (10^3/UL)	408
0032	3	PLT (10^3/UL)	101
0033	3	PLT (10^3/UL)	257
0034	2	PLT (10^3/UL)	359
0035	3	PLT (10^3/UL)	394
0036	3	PLT (10^3/UL)	287
0037	1	PLT (10^3/UL)	180
0038	3	PLT (10^3/UL)	342
0039	1	PLT (10^3/UL)	210
0040	2	PLT (10^3/UL)	593
0041	1	PLT (10^3/UL)	138
0042	2	PLT (10^3/UL)	415
0043	3	PLT (10^3/UL)	108
0044	2	PLT (10^3/UL)	189
0045	3	PLT (10^3/UL)	514
0046	2	PLT (10^3/UL)	207
0047	4	PLT (10^3/UL)	167
0048	4	PLT (10^3/UL)	267
0049	3	PLT (10^3/UL)	223
0050	2	PLT (10^3/UL)	256
0051	3	PLT (10^3/UL)	722
0052	3	PLT (10^3/UL)	403
0053	3	PLT (10^3/UL)	184
0054	4	PLT (10^3/UL)	123
0055	2	PLT (10^3/UL)	272
0056	1	PLT (10^3/UL)	194
0057	3	PLT (10^3/UL)	244
0058	3	PLT (10^3/UL)	343
0059	3	PLT (10^3/UL)	473
0060	3	PLT (10^3/UL)	91
0061	3	PLT (10^3/UL)	132
0062	2	PLT (10^3/UL)	394
0064	2	PLT (10^3/UL)	399
0065	3	PLT (10^3/UL)	577
0066	3	PLT (10^3/UL)	387
0067	2	PLT (10^3/UL)	202
0068	2	PLT (10^3/UL)	202
0069	4	PLT (10^3/UL)	227
0070	1	PLT (10^3/UL)	138
0071	1	PLT (10^3/UL)	374
0072	3	PLT (10^3/UL)	101
0073	4	PLT (10^3/UL)	294
0074	3	PLT (10^3/UL)	254
0075	4	PLT (10^3/UL)	551
0076	3	PLT (10^3/UL)	281
0077	4	PLT (10^3/UL)	118
0078	1	PLT (10^3/UL)	216
0079	4	PLT (10^3/UL)	195
0080	3	PLT (10^3/UL)	313
0081	2	PLT (10^3/UL)	243
0082	2	PLT (10^3/UL)	202
0083	4	PLT (10^3/UL)	599
0084	1	PLT (10^3/UL)	155
0085	1	PLT (10^3/UL)	75
0086	3	PLT (10^3/UL)	273
0087	3	PLT (10^3/UL)	234
0090	3	PLT (10^3/UL)	562
0091	2	PLT (10^3/UL)	393
0092	4	PLT (10^3/UL)	366
0093	2	PLT (10^3/UL)	395
0094	2	PLT (10^3/UL)	395
0095	2	PLT (10^3/UL)	338
0096	1	PLT (10^3/UL)	275
0097	3	PLT (10^3/UL)	231
0098	3	PLT (10^3/UL)	164
0100	2	PLT (10^3/UL)	516
0101	2	PLT (10^3/UL)	493
0102	4	PLT (10^3/UL)	398
0103	4	PLT (10^3/UL)	365
0104	3	PLT (10^3/UL)	481
0105	3	PLT (10^3/UL)	371
0106	4	PLT (10^3/UL)	446
0107	3	PLT (10^3/UL)	421
0108	4	PLT (10^3/UL)	220
0110	2	PLT (10^3/UL)	172
0111	2	PLT (10^3/UL)	158
0112	3	PLT (10^3/UL)	311
0113	2	PLT (10^3/UL)	322
0114	3	PLT (10^3/UL)	198
0115	2	PLT (10^3/UL)	414
0116	2	PLT (10^3/UL)	120
0117	4	PLT (10^3/UL)	428
0118	3	PLT (10^3/UL)	367
0119	1	PLT (10^3/UL)	207
0120	3	PLT (10^3/UL)	95
0121	3	PLT (10^3/UL)	142
0122	3	PLT (10^3/UL)	317
0123	4	PLT (10^3/UL)	244
0124	1	PLT (10^3/UL)	124
0125	4	PLT (10^3/UL)	189
0130	2	PLT (10^3/UL)	196
0132	2	PLT (10^3/UL)	282
0133	2	PLT (10^3/UL)	486
0134	4	PLT (10^3/UL)	520
0135	2	PLT (10^3/UL)	250
0138	2	PLT (10^3/UL)	470
0139	3	PLT (10^3/UL)	210
0140	3	PLT (10^3/UL)	212
0150	1	PLT (10^3/UL)	661
0151	3	PLT (10^3/UL)	1075
0152	4	PLT (10^3/UL)	1120
0153	3	PLT (10^3/UL)	620
0155	3	PLT (10^3/UL)	560
0157	3	PLT (10^3/UL)	102
0158	2	PLT (10^3/UL)	281
0159	3	PLT (10^3/UL)	126
0160	2	PLT (10^3/UL)	169
0161	4	PLT (10^3/UL)	216
0162	3	PLT (10^3/UL)	428
0163	3	PLT (10^3/UL)	487
0164	4	PLT (10^3/UL)	323
0165	3	PLT (10^3/UL)	434
0166	2	PLT (10^3/UL)	207
0167	1	PLT (10^3/UL)	514
0168	2	PLT (10^3/UL)	365
0169	4	PLT (10^3/UL)	186
0171	1	PLT (10^3/UL)	162
0172	3	PLT (10^3/UL)	368
0173	2	PLT (10^3/UL)	273
0174	3	PLT (10^3/UL)	214
0175	3	PLT (10^3/UL)	390
0176	3	PLT (10^3/UL)	260
0177	3	PLT (10^3/UL)	168
0178	3	PLT (10^3/UL)	242
0179	1	PLT (10^3/UL)	194
0180	3	PLT (10^3/UL)	204
0183	3	PLT (10^3/UL)	262
0184	2	PLT (10^3/UL)	375
0185	3	PLT (10^3/UL)	214
0186	3	PLT (10^3/UL)	262
0187	3	PLT (10^3/UL)	245
0188	3	PLT (10^3/UL)	214
0189	2	PLT (10^3/UL)	217
0191	3	PLT (10^3/UL)	347
0194	3	PLT (10^3/UL)	401
0195	2	PLT (10^3/UL)	125
0196	4	PLT (10^3/UL)	229
0197	3	PLT (10^3/UL)	200
0198	1	PLT (10^3/UL)	342
0199	4	PLT (10^3/UL)	180
0200	3	PLT (10^3/UL)	130
0201	2	PLT (10^3/UL)	27.3
0202	3	PLT (10^3/UL)	393
0203	3	PLT (10^3/UL)	139
0204	3	PLT (10^3/UL)	288
0205	2	PLT (10^3/UL)	88
0206	4	PLT (10^3/UL)	113
0207	2	PLT (10^3/UL)	174
0208	3	PLT (10^3/UL)	206
0209	3	PLT (10^3/UL)	278
0210	4	PLT (10^3/UL)	108
0211	2	PLT (10^3/UL)	168
0212	3	PLT (10^3/UL)	204
0213	4	PLT (10^3/UL)	1.076
0214	4	PLT (10^3/UL)	720
0215	2	PLT (10^3/UL)	232
0216	1	PLT (10^3/UL)	196
0217	3	PLT (10^3/UL)	258
0218	2	PLT (10^3/UL)	421
0219	3	PLT (10^3/UL)	248
0220	2	PLT (10^3/UL)	228
0221	3	PLT (10^3/UL)	198
0223	4	PLT (10^3/UL)	246
0224	4	PLT (10^3/UL)	248
0225	3	PLT (10^3/UL)	312
0226	4	PLT (10^3/UL)	408
0227	4	PLT (10^3/UL)	242
0228	3	PLT (10^3/UL)	207
0230	3	PLT (10^3/UL)	89
0231	2	PLT (10^3/UL)	131
0233	3	PLT (10^3/UL)	375
0234	4	PLT (10^3/UL)	211
0235	2	PLT (10^3/UL)	198
0236	2	PLT (10^3/UL)	104
0237	4	PLT (10^3/UL)	101
0238	4	PLT (10^3/UL)	319
0239	3	PLT (10^3/UL)	240
0240	3	PLT (10^3/UL)	206
0242	3	PLT (10^3/UL)	260
0243	4	PLT (10^3/UL)	120
0245	2	PLT (10^3/UL)	567
0247	3	PLT (10^3/UL)	474
0248	4	PLT (10^3/UL)	482
0249	4	PLT (10^3/UL)	382
0250	4	PLT (10^3/UL)	826
0001	4	Lymph (cell/mm^3)	6440
0002	2	Lymph (cell/mm^3)	8118
0003	3	Lymph (cell/mm^3)	20852
0004	2	Lymph (cell/mm^3)	4650
0005	2	Lymph (cell/mm^3)	1725
0006	4	Lymph (cell/mm^3)	1666
0007	3	Lymph (cell/mm^3)	2288
0008	3	Lymph (cell/mm^3)	1245
0009	3	Lymph (cell/mm^3)	872
0010	3	Lymph (cell/mm^3)	1305
0011	4	Lymph (cell/mm^3)	4368
0014	1	Lymph (cell/mm^3)	4514
0015	2	Lymph (cell/mm^3)	7938
0016	2	Lymph (cell/mm^3)	4509
0017	3	Lymph (cell/mm^3)	4323
0018	2	Lymph (cell/mm^3)	2201
0019	3	Lymph (cell/mm^3)	2880
0020	3	Lymph (cell/mm^3)	4002
0021	4	Lymph (cell/mm^3)	7656
0022	4	Lymph (cell/mm^3)	2232
0023	4	Lymph (cell/mm^3)	3102
0024	3	Lymph (cell/mm^3)	1961
0025	2	Lymph (cell/mm^3)	1316
0026	4	Lymph (cell/mm^3)	1634
0027	4	Lymph (cell/mm^3)	7392
0028	3	Lymph (cell/mm^3)	4680
0029	2	Lymph (cell/mm^3)	4292
0030	3	Lymph (cell/mm^3)	3304
0031	3	Lymph (cell/mm^3)	3325
0032	3	Lymph (cell/mm^3)	3762
0033	3	Lymph (cell/mm^3)	1332
0034	2	Lymph (cell/mm^3)	4134
0035	3	Lymph (cell/mm^3)	4277
0036	3	Lymph (cell/mm^3)	4563
0037	1	Lymph (cell/mm^3)	992
0038	3	Lymph (cell/mm^3)	3441
0039	1	Lymph (cell/mm^3)	2625
0040	2	Lymph (cell/mm^3)	4510
0041	1	Lymph (cell/mm^3)	1197
0042	2	Lymph (cell/mm^3)	2240
0043	3	Lymph (cell/mm^3)	2021
0044	2	Lymph (cell/mm^3)	2240
0045	3	Lymph (cell/mm^3)	6350
0046	2	Lymph (cell/mm^3)	4977
0048	4	Lymph (cell/mm^3)	2912
0049	3	Lymph (cell/mm^3)	2670
0050	2	Lymph (cell/mm^3)	3185
0051	3	Lymph (cell/mm^3)	9660
0052	3	Lymph (cell/mm^3)	4042
0053	3	Lymph (cell/mm^3)	3360
0054	4	Lymph (cell/mm^3)	2886
0055	2	Lymph (cell/mm^3)	1950
0056	1	Lymph (cell/mm^3)	2376
0057	3	Lymph (cell/mm^3)	3555
0058	3	Lymph (cell/mm^3)	3000
0059	3	Lymph (cell/mm^3)	2726
0060	3	Lymph (cell/mm^3)	1856
0061	3	Lymph (cell/mm^3)	1722
0062	2	Lymph (cell/mm^3)	969
0064	2	Lymph (cell/mm^3)	1680
0065	3	Lymph (cell/mm^3)	1128
0066	3	Lymph (cell/mm^3)	2900
0067	2	Lymph (cell/mm^3)	3720
0068	2	Lymph (cell/mm^3)	5280
0069	4	Lymph (cell/mm^3)	2475
0070	1	Lymph (cell/mm^3)	1638
0071	1	Lymph (cell/mm^3)	4399
0072	3	Lymph (cell/mm^3)	2332
0073	4	Lymph (cell/mm^3)	4437
0074	3	Lymph (cell/mm^3)	9284
0075	4	Lymph (cell/mm^3)	4356
0076	3	Lymph (cell/mm^3)	4224
0077	4	Lymph (cell/mm^3)	7062
0078	1	Lymph (cell/mm^3)	2790
0079	4	Lymph (cell/mm^3)	3948
0080	3	Lymph (cell/mm^3)	12192
0081	2	Lymph (cell/mm^3)	2090
0082	2	Lymph (cell/mm^3)	3220
0083	4	Lymph (cell/mm^3)	4752
0084	1	Lymph (cell/mm^3)	1352
0085	1	Lymph (cell/mm^3)	3720
0086	3	Lymph (cell/mm^3)	2720
0087	3	Lymph (cell/mm^3)	15778
0090	3	Lymph (cell/mm^3)	3956
0091	2	Lymph (cell/mm^3)	3760
0092	4	Lymph (cell/mm^3)	6820
0093	2	Lymph (cell/mm^3)	7840
0094	2	Lymph (cell/mm^3)	3486
0095	2	Lymph (cell/mm^3)	4200
0096	1	Lymph (cell/mm^3)	3159
0097	3	Lymph (cell/mm^3)	6250
0098	3	Lymph (cell/mm^3)	4214
0100	2	Lymph (cell/mm^3)	3417
0101	2	Lymph (cell/mm^3)	3510
0102	4	Lymph (cell/mm^3)	10878
0103	4	Lymph (cell/mm^3)	5168
0104	3	Lymph (cell/mm^3)	2784
0105	3	Lymph (cell/mm^3)	4480
0106	4	Lymph (cell/mm^3)	6596
0107	3	Lymph (cell/mm^3)	17118
0108	4	Lymph (cell/mm^3)	2825
0110	2	Lymph (cell/mm^3)	4116
0111	2	Lymph (cell/mm^3)	2408
0112	3	Lymph (cell/mm^3)	5180
0113	2	Lymph (cell/mm^3)	4141
0114	3	Lymph (cell/mm^3)	2970
0115	2	Lymph (cell/mm^3)	17325
0116	2	Lymph (cell/mm^3)	1220
0117	4	Lymph (cell/mm^3)	3768
0118	3	Lymph (cell/mm^3)	4508
0119	1	Lymph (cell/mm^3)	2832
0120	3	Lymph (cell/mm^3)	6588
0121	3	Lymph (cell/mm^3)	3060
0122	3	Lymph (cell/mm^3)	2880
0123	4	Lymph (cell/mm^3)	7697
0124	1	Lymph (cell/mm^3)	1775
0125	4	Lymph (cell/mm^3)	5125
0130	2	Lymph (cell/mm^3)	3100
0132	2	Lymph (cell/mm^3)	4640
0133	2	Lymph (cell/mm^3)	2236
0134	4	Lymph (cell/mm^3)	1856
0135	2	Lymph (cell/mm^3)	1736
0138	2	Lymph (cell/mm^3)	1998
0139	3	Lymph (cell/mm^3)	3744
0140	3	Lymph (cell/mm^3)	4224
0150	1	Lymph (cell/mm^3)	6076
0151	3	Lymph (cell/mm^3)	10260
0152	4	Lymph (cell/mm^3)	4988
0153	3	Lymph (cell/mm^3)	8184
0155	3	Lymph (cell/mm^3)	5712
0157	3	Lymph (cell/mm^3)	3240
0158	2	Lymph (cell/mm^3)	6336
0159	3	Lymph (cell/mm^3)	9405
0160	2	Lymph (cell/mm^3)	3560
0161	4	Lymph (cell/mm^3)	4576
0162	3	Lymph (cell/mm^3)	4418
0163	3	Lymph (cell/mm^3)	5300
0164	4	Lymph (cell/mm^3)	3608
0165	3	Lymph (cell/mm^3)	3168
0166	2	Lymph (cell/mm^3)	4288
0167	1	Lymph (cell/mm^3)	2816
0168	2	Lymph (cell/mm^3)	4592
0169	4	Lymph (cell/mm^3)	3360
0171	1	Lymph (cell/mm^3)	4290
0172	3	Lymph (cell/mm^3)	4956
0173	2	Lymph (cell/mm^3)	7140
0174	3	Lymph (cell/mm^3)	4000
0175	3	Lymph (cell/mm^3)	7424
0176	3	Lymph (cell/mm^3)	10586
0177	3	Lymph (cell/mm^3)	4230
0178	3	Lymph (cell/mm^3)	6348
0179	1	Lymph (cell/mm^3)	3250
0180	3	Lymph (cell/mm^3)	4284
0183	3	Lymph (cell/mm^3)	5828
0184	2	Lymph (cell/mm^3)	5782
0185	3	Lymph (cell/mm^3)	4914
0186	3	Lymph (cell/mm^3)	2574
0187	3	Lymph (cell/mm^3)	3600
0188	3	Lymph (cell/mm^3)	5928
0189	2	Lymph (cell/mm^3)	4050
0191	3	Lymph (cell/mm^3)	8496
0194	3	Lymph (cell/mm^3)	5635
0195	2	Lymph (cell/mm^3)	3773
0196	4	Lymph (cell/mm^3)	4560
0197	3	Lymph (cell/mm^3)	4307
0198	1	Lymph (cell/mm^3)	8085
0199	4	Lymph (cell/mm^3)	3570
0200	3	Lymph (cell/mm^3)	4984
0201	2	Lymph (cell/mm^3)	3510
0202	3	Lymph (cell/mm^3)	6003
0203	3	Lymph (cell/mm^3)	5555
0204	3	Lymph (cell/mm^3)	5031
0205	2	Lymph (cell/mm^3)	3740
0206	4	Lymph (cell/mm^3)	2331
0207	2	Lymph (cell/mm^3)	3224
0208	3	Lymph (cell/mm^3)	4674
0209	3	Lymph (cell/mm^3)	3276
0210	4	Lymph (cell/mm^3)	2232
0211	2	Lymph (cell/mm^3)	2756
0212	3	Lymph (cell/mm^3)	3182
0213	4	Lymph (cell/mm^3)	6370
0214	4	Lymph (cell/mm^3)	4816
0215	2	Lymph (cell/mm^3)	3772
0216	1	Lymph (cell/mm^3)	2944
0217	3	Lymph (cell/mm^3)	4998
0218	2	Lymph (cell/mm^3)	3384
0219	3	Lymph (cell/mm^3)	2356
0220	2	Lymph (cell/mm^3)	5460
0221	3	Lymph (cell/mm^3)	4320
0223	4	Lymph (cell/mm^3)	4420
0224	4	Lymph (cell/mm^3)	5328
0225	3	Lymph (cell/mm^3)	5576
0226	4	Lymph (cell/mm^3)	4680
0227	4	Lymph (cell/mm^3)	6156
0228	3	Lymph (cell/mm^3)	2378
0230	3	Lymph (cell/mm^3)	1750
0231	2	Lymph (cell/mm^3)	4335
0233	3	Lymph (cell/mm^3)	4224
0234	4	Lymph (cell/mm^3)	5875
0235	2	Lymph (cell/mm^3)	5400
0236	2	Lymph (cell/mm^3)	0
0237	4	Lymph (cell/mm^3)	19184
0238	4	Lymph (cell/mm^3)	16896
0239	3	Lymph (cell/mm^3)	5512
0240	3	Lymph (cell/mm^3)	2924
0242	3	Lymph (cell/mm^3)	4216
0243	4	Lymph (cell/mm^3)	4185
0245	2	Lymph (cell/mm^3)	6710
0247	3	Lymph (cell/mm^3)	3920
0248	4	Lymph (cell/mm^3)	5208
0249	4	Lymph (cell/mm^3)	1872
0250	4	Lymph (cell/mm^3)	6958
0001	4	Neut (cell/mm^3)	7360
0002	2	Neut (cell/mm^3)	4158
0003	3	Neut (cell/mm^3)	13233
0004	2	Neut (cell/mm^3)	2697
0005	2	Neut (cell/mm^3)	2691
0006	4	Neut (cell/mm^3)	5684
0007	3	Neut (cell/mm^3)	5200
0008	3	Neut (cell/mm^3)	2822
0009	3	Neut (cell/mm^3)	5886
0010	3	Neut (cell/mm^3)	4930
0011	4	Neut (cell/mm^3)	7332
0014	1	Neut (cell/mm^3)	5002
0015	2	Neut (cell/mm^3)	3087
0016	2	Neut (cell/mm^3)	8517
0017	3	Neut (cell/mm^3)	5633
0018	2	Neut (cell/mm^3)	2982
0019	3	Neut (cell/mm^3)	3870
0020	3	Neut (cell/mm^3)	5796
0021	4	Neut (cell/mm^3)	3654
0022	4	Neut (cell/mm^3)	7936
0023	4	Neut (cell/mm^3)	5076
0024	3	Neut (cell/mm^3)	1036
0025	2	Neut (cell/mm^3)	5264
0026	4	Neut (cell/mm^3)	4042
0027	4	Neut (cell/mm^3)	9471
0028	3	Neut (cell/mm^3)	11960
0029	2	Neut (cell/mm^3)	2668
0030	3	Neut (cell/mm^3)	6844
0031	3	Neut (cell/mm^3)	3230
0032	3	Neut (cell/mm^3)	3861
0033	3	Neut (cell/mm^3)	4070
0034	2	Neut (cell/mm^3)	4770
0035	3	Neut (cell/mm^3)	3276
0036	3	Neut (cell/mm^3)	896
0037	1	Neut (cell/mm^3)	1184
0038	3	Neut (cell/mm^3)	4662
0039	1	Neut (cell/mm^3)	2400
0040	2	Neut (cell/mm^3)	4950
0041	1	Neut (cell/mm^3)	4473
0042	2	Neut (cell/mm^3)	3430
0043	3	Neut (cell/mm^3)	903
0044	2	Neut (cell/mm^3)	2112
0045	3	Neut (cell/mm^3)	4191
0046	2	Neut (cell/mm^3)	869
0048	4	Neut (cell/mm^3)	5200
0049	3	Neut (cell/mm^3)	3827
0050	2	Neut (cell/mm^3)	2912
0051	3	Neut (cell/mm^3)	7820
0052	3	Neut (cell/mm^3)	3010
0053	3	Neut (cell/mm^3)	2170
0054	4	Neut (cell/mm^3)	3330
0055	2	Neut (cell/mm^3)	1550
0056	1	Neut (cell/mm^3)	1364
0057	3	Neut (cell/mm^3)	2923
0058	3	Neut (cell/mm^3)	2550
0059	3	Neut (cell/mm^3)	4794
0060	3	Neut (cell/mm^3)	2304
0061	3	Neut (cell/mm^3)	1302
0062	2	Neut (cell/mm^3)	2550
0064	2	Neut (cell/mm^3)	2744
0065	3	Neut (cell/mm^3)	2867
0066	3	Neut (cell/mm^3)	1798
0067	2	Neut (cell/mm^3)	2640
0068	2	Neut (cell/mm^3)	2976
0069	4	Neut (cell/mm^3)	7920
0070	1	Neut (cell/mm^3)	1092
0071	1	Neut (cell/mm^3)	1909
0072	3	Neut (cell/mm^3)	6042
0073	4	Neut (cell/mm^3)	18270
0074	3	Neut (cell/mm^3)	8862
0075	4	Neut (cell/mm^3)	4598
0076	3	Neut (cell/mm^3)	3872
0077	4	Neut (cell/mm^3)	10058
0078	1	Neut (cell/mm^3)	4050
0079	4	Neut (cell/mm^3)	3666
0080	3	Neut (cell/mm^3)	9906
0081	2	Neut (cell/mm^3)	6490
0082	2	Neut (cell/mm^3)	3496
0083	4	Neut (cell/mm^3)	13068
0084	1	Neut (cell/mm^3)	3224
0085	1	Neut (cell/mm^3)	2232
0086	3	Neut (cell/mm^3)	4335
0087	3	Neut (cell/mm^3)	9947
0090	3	Neut (cell/mm^3)	4140
0091	2	Neut (cell/mm^3)	2560
0092	4	Neut (cell/mm^3)	6200
0093	2	Neut (cell/mm^3)	5760
0094	2	Neut (cell/mm^3)	2490
0095	2	Neut (cell/mm^3)	2688
0096	1	Neut (cell/mm^3)	2025
0097	3	Neut (cell/mm^3)	4125
0098	3	Neut (cell/mm^3)	1376
0100	2	Neut (cell/mm^3)	1809
0101	2	Neut (cell/mm^3)	715
0102	4	Neut (cell/mm^3)	4218
0103	4	Neut (cell/mm^3)	5168
0104	3	Neut (cell/mm^3)	6148
0105	3	Neut (cell/mm^3)	4256
0106	4	Neut (cell/mm^3)	10282
0107	3	Neut (cell/mm^3)	6657
0108	4	Neut (cell/mm^3)	5198
0110	2	Neut (cell/mm^3)	2604
0111	2	Neut (cell/mm^3)	2520
0112	3	Neut (cell/mm^3)	7696
0113	2	Neut (cell/mm^3)	3131
0114	3	Neut (cell/mm^3)	1914
0115	2	Neut (cell/mm^3)	5500
0116	2	Neut (cell/mm^3)	2989
0117	4	Neut (cell/mm^3)	8321
0118	3	Neut (cell/mm^3)	2944
0119	1	Neut (cell/mm^3)	1770
0120	3	Neut (cell/mm^3)	2562
0121	3	Neut (cell/mm^3)	1479
0122	3	Neut (cell/mm^3)	3360
0123	4	Neut (cell/mm^3)	5728
0124	1	Neut (cell/mm^3)	3905
0125	4	Neut (cell/mm^3)	4625
0130	2	Neut (cell/mm^3)	6100
0132	2	Neut (cell/mm^3)	1840
0133	2	Neut (cell/mm^3)	2496
0134	4	Neut (cell/mm^3)	3776
0135	2	Neut (cell/mm^3)	3304
0138	2	Neut (cell/mm^3)	2268
0139	3	Neut (cell/mm^3)	2880
0140	3	Neut (cell/mm^3)	6864
0150	1	Neut (cell/mm^3)	5208
0151	3	Neut (cell/mm^3)	6840
0152	4	Neut (cell/mm^3)	9116
0153	3	Neut (cell/mm^3)	3300
0155	3	Neut (cell/mm^3)	3024
0157	3	Neut (cell/mm^3)	2700
0158	2	Neut (cell/mm^3)	2976
0159	3	Neut (cell/mm^3)	6156
0160	2	Neut (cell/mm^3)	4094
0161	4	Neut (cell/mm^3)	2728
0162	3	Neut (cell/mm^3)	4324
0163	3	Neut (cell/mm^3)	4500
0164	4	Neut (cell/mm^3)	4346
0165	3	Neut (cell/mm^3)	2508
0166	2	Neut (cell/mm^3)	1984
0167	1	Neut (cell/mm^3)	1100
0168	2	Neut (cell/mm^3)	1886
0169	4	Neut (cell/mm^3)	5824
0171	1	Neut (cell/mm^3)	1386
0172	3	Neut (cell/mm^3)	2436
0173	2	Neut (cell/mm^3)	2100
0174	3	Neut (cell/mm^3)	3920
0175	3	Neut (cell/mm^3)	3712
0176	3	Neut (cell/mm^3)	2010
0177	3	Neut (cell/mm^3)	3510
0178	3	Neut (cell/mm^3)	1932
0179	1	Neut (cell/mm^3)	400
0180	3	Neut (cell/mm^3)	3276
0183	3	Neut (cell/mm^3)	3100
0184	2	Neut (cell/mm^3)	2254
0185	3	Neut (cell/mm^3)	1794
0186	3	Neut (cell/mm^3)	3822
0187	3	Neut (cell/mm^3)	3920
0188	3	Neut (cell/mm^3)	8360
0189	2	Neut (cell/mm^3)	4140
0191	3	Neut (cell/mm^3)	4464
0194	3	Neut (cell/mm^3)	5405
0195	2	Neut (cell/mm^3)	2772
0196	4	Neut (cell/mm^3)	2432
0197	3	Neut (cell/mm^3)	2336
0198	1	Neut (cell/mm^3)	1890
0199	4	Neut (cell/mm^3)	3150
0200	3	Neut (cell/mm^3)	2670
0201	2	Neut (cell/mm^3)	1404
0202	3	Neut (cell/mm^3)	1827
0203	3	Neut (cell/mm^3)	3535
0204	3	Neut (cell/mm^3)	4329
0205	2	Neut (cell/mm^3)	1595
0206	4	Neut (cell/mm^3)	3402
0207	2	Neut (cell/mm^3)	2542
0208	3	Neut (cell/mm^3)	3116
0209	3	Neut (cell/mm^3)	3744
0210	4	Neut (cell/mm^3)	4176
0211	2	Neut (cell/mm^3)	1820
0212	3	Neut (cell/mm^3)	4128
0213	4	Neut (cell/mm^3)	3430
0214	4	Neut (cell/mm^3)	3696
0215	2	Neut (cell/mm^3)	2050
0216	1	Neut (cell/mm^3)	2688
0217	3	Neut (cell/mm^3)	4312
0218	2	Neut (cell/mm^3)	3240
0219	3	Neut (cell/mm^3)	4028
0220	2	Neut (cell/mm^3)	936
0221	3	Neut (cell/mm^3)	2520
0223	4	Neut (cell/mm^3)	2108
0224	4	Neut (cell/mm^3)	1800
0225	3	Neut (cell/mm^3)	1886
0226	4	Neut (cell/mm^3)	2496
0227	4	Neut (cell/mm^3)	3672
0228	3	Neut (cell/mm^3)	2958
0230	3	Neut (cell/mm^3)	1365
0231	2	Neut (cell/mm^3)	3485
0233	3	Neut (cell/mm^3)	4608
0234	4	Neut (cell/mm^3)	6250
0235	2	Neut (cell/mm^3)	3400
0236	2	Neut (cell/mm^3)	7564
0237	4	Neut (cell/mm^3)	1744
0238	4	Neut (cell/mm^3)	7680
0239	3	Neut (cell/mm^3)	4240
0240	3	Neut (cell/mm^3)	1247
0242	3	Neut (cell/mm^3)	2040
0243	4	Neut (cell/mm^3)	8505
0245	2	Neut (cell/mm^3)	2640
0247	3	Neut (cell/mm^3)	2744
0248	4	Neut (cell/mm^3)	4960
0249	4	Neut (cell/mm^3)	9360
0250	4	Neut (cell/mm^3)	2352
0001	4	EOSIN (cell/mm^3)	4232
0002	2	EOSIN (cell/mm^3)	6732
0003	3	EOSIN (cell/mm^3)	1604
0004	2	EOSIN (cell/mm^3)	651
0005	2	EOSIN (cell/mm^3)	1380
0006	4	EOSIN (cell/mm^3)	1568
0007	3	EOSIN (cell/mm^3)	1144
0008	3	EOSIN (cell/mm^3)	1245
0009	3	EOSIN (cell/mm^3)	763
0010	3	EOSIN (cell/mm^3)	1595
0011	4	EOSIN (cell/mm^3)	1248
0014	1	EOSIN (cell/mm^3)	1220
0015	2	EOSIN (cell/mm^3)	1617
0016	2	EOSIN (cell/mm^3)	1837
0017	3	EOSIN (cell/mm^3)	1441
0018	2	EOSIN (cell/mm^3)	781
0019	3	EOSIN (cell/mm^3)	1530
0020	3	EOSIN (cell/mm^3)	1380
0021	4	EOSIN (cell/mm^3)	1740
0022	4	EOSIN (cell/mm^3)	372
0023	4	EOSIN (cell/mm^3)	564
0024	3	EOSIN (cell/mm^3)	370
0025	2	EOSIN (cell/mm^3)	1410
0026	4	EOSIN (cell/mm^3)	1462
0027	4	EOSIN (cell/mm^3)	4620
0028	3	EOSIN (cell/mm^3)	2860
0029	2	EOSIN (cell/mm^3)	3364
0030	3	EOSIN (cell/mm^3)	1298
0031	3	EOSIN (cell/mm^3)	1805
0032	3	EOSIN (cell/mm^3)	891
0033	3	EOSIN (cell/mm^3)	1110
0034	2	EOSIN (cell/mm^3)	0
0035	3	EOSIN (cell/mm^3)	1001
0036	3	EOSIN (cell/mm^3)	1521
0037	1	EOSIN (cell/mm^3)	480
0038	3	EOSIN (cell/mm^3)	2220
0039	1	EOSIN (cell/mm^3)	1650
0040	2	EOSIN (cell/mm^3)	1100
0041	1	EOSIN (cell/mm^3)	441
0042	2	EOSIN (cell/mm^3)	560
0043	3	EOSIN (cell/mm^3)	817
0044	2	EOSIN (cell/mm^3)	1536
0045	3	EOSIN (cell/mm^3)	1143
0046	2	EOSIN (cell/mm^3)	1580
0048	4	EOSIN (cell/mm^3)	1768
0049	3	EOSIN (cell/mm^3)	1691
0050	2	EOSIN (cell/mm^3)	1183
0051	3	EOSIN (cell/mm^3)	3220
0052	3	EOSIN (cell/mm^3)	774
0053	3	EOSIN (cell/mm^3)	700
0054	4	EOSIN (cell/mm^3)	1998
0055	2	EOSIN (cell/mm^3)	800
0056	1	EOSIN (cell/mm^3)	396
0057	3	EOSIN (cell/mm^3)	790
0058	3	EOSIN (cell/mm^3)	1350
0059	3	EOSIN (cell/mm^3)	846
0060	3	EOSIN (cell/mm^3)	1600
0061	3	EOSIN (cell/mm^3)	546
0062	2	EOSIN (cell/mm^3)	918
0064	2	EOSIN (cell/mm^3)	504
0065	3	EOSIN (cell/mm^3)	470
0066	3	EOSIN (cell/mm^3)	812
0067	2	EOSIN (cell/mm^3)	1320
0068	2	EOSIN (cell/mm^3)	864
0069	4	EOSIN (cell/mm^3)	1485
0070	1	EOSIN (cell/mm^3)	1050
0071	1	EOSIN (cell/mm^3)	1411
0072	3	EOSIN (cell/mm^3)	1166
0073	4	EOSIN (cell/mm^3)	783
0074	3	EOSIN (cell/mm^3)	844
0075	4	EOSIN (cell/mm^3)	1089
0076	3	EOSIN (cell/mm^3)	176
0077	4	EOSIN (cell/mm^3)	2782
0078	1	EOSIN (cell/mm^3)	1350
0079	4	EOSIN (cell/mm^3)	1128
0080	3	EOSIN (cell/mm^3)	1524
0081	2	EOSIN (cell/mm^3)	770
0082	2	EOSIN (cell/mm^3)	644
0083	4	EOSIN (cell/mm^3)	198
0084	1	EOSIN (cell/mm^3)	312
0085	1	EOSIN (cell/mm^3)	1581
0086	3	EOSIN (cell/mm^3)	510
0087	3	EOSIN (cell/mm^3)	3773
0090	3	EOSIN (cell/mm^3)	552
0091	2	EOSIN (cell/mm^3)	1040
0092	4	EOSIN (cell/mm^3)	1395
0093	2	EOSIN (cell/mm^3)	1760
0094	2	EOSIN (cell/mm^3)	1660
0095	2	EOSIN (cell/mm^3)	1008
0096	1	EOSIN (cell/mm^3)	2025
0097	3	EOSIN (cell/mm^3)	1500
0098	3	EOSIN (cell/mm^3)	1892
0100	2	EOSIN (cell/mm^3)	536
0101	2	EOSIN (cell/mm^3)	1235
0102	4	EOSIN (cell/mm^3)	5550
0103	4	EOSIN (cell/mm^3)	3192
0104	3	EOSIN (cell/mm^3)	1624
0105	3	EOSIN (cell/mm^3)	1120
0106	4	EOSIN (cell/mm^3)	1358
0107	3	EOSIN (cell/mm^3)	6023
0108	4	EOSIN (cell/mm^3)	1921
0110	2	EOSIN (cell/mm^3)	840
0111	2	EOSIN (cell/mm^3)	392
0112	3	EOSIN (cell/mm^3)	592
0113	2	EOSIN (cell/mm^3)	1717
0114	3	EOSIN (cell/mm^3)	792
0115	2	EOSIN (cell/mm^3)	2475
0116	2	EOSIN (cell/mm^3)	1281
0117	4	EOSIN (cell/mm^3)	1570
0118	3	EOSIN (cell/mm^3)	1380
0119	1	EOSIN (cell/mm^3)	767
0120	3	EOSIN (cell/mm^3)	2196
0121	3	EOSIN (cell/mm^3)	102
0122	3	EOSIN (cell/mm^3)	960
0123	4	EOSIN (cell/mm^3)	3222
0124	1	EOSIN (cell/mm^3)	639
0125	4	EOSIN (cell/mm^3)	1250
0130	2	EOSIN (cell/mm^3)	100
0132	2	EOSIN (cell/mm^3)	1360
0133	2	EOSIN (cell/mm^3)	364
0134	4	EOSIN (cell/mm^3)	256
0135	2	EOSIN (cell/mm^3)	336
0138	2	EOSIN (cell/mm^3)	918
0139	3	EOSIN (cell/mm^3)	2592
0140	3	EOSIN (cell/mm^3)	1320
0150	1	EOSIN (cell/mm^3)	744
0151	3	EOSIN (cell/mm^3)	540
0152	4	EOSIN (cell/mm^3)	2236
0153	3	EOSIN (cell/mm^3)	1188
0155	3	EOSIN (cell/mm^3)	2128
0157	3	EOSIN (cell/mm^3)	0
0158	2	EOSIN (cell/mm^3)	288
0159	3	EOSIN (cell/mm^3)	1026
0160	2	EOSIN (cell/mm^3)	979
0161	4	EOSIN (cell/mm^3)	1232
0162	3	EOSIN (cell/mm^3)	470
0163	3	EOSIN (cell/mm^3)	200
0164	4	EOSIN (cell/mm^3)	82
0165	3	EOSIN (cell/mm^3)	726
0166	2	EOSIN (cell/mm^3)	128
0167	1	EOSIN (cell/mm^3)	440
0168	2	EOSIN (cell/mm^3)	1394
0169	4	EOSIN (cell/mm^3)	1792
0171	1	EOSIN (cell/mm^3)	726
0172	3	EOSIN (cell/mm^3)	756
0173	2	EOSIN (cell/mm^3)	1260
0174	3	EOSIN (cell/mm^3)	0
0175	3	EOSIN (cell/mm^3)	348
0176	3	EOSIN (cell/mm^3)	402
0177	3	EOSIN (cell/mm^3)	810
0178	3	EOSIN (cell/mm^3)	552
0179	1	EOSIN (cell/mm^3)	1200
0180	3	EOSIN (cell/mm^3)	840
0183	3	EOSIN (cell/mm^3)	3100
0184	2	EOSIN (cell/mm^3)	1764
0185	3	EOSIN (cell/mm^3)	1014
0186	3	EOSIN (cell/mm^3)	1170
0187	3	EOSIN (cell/mm^3)	320
0188	3	EOSIN (cell/mm^3)	608
0189	2	EOSIN (cell/mm^3)	360
0191	3	EOSIN (cell/mm^3)	1440
0194	3	EOSIN (cell/mm^3)	345
0195	2	EOSIN (cell/mm^3)	1078
0196	4	EOSIN (cell/mm^3)	304
0197	3	EOSIN (cell/mm^3)	657
0198	1	EOSIN (cell/mm^3)	525
0199	4	EOSIN (cell/mm^3)	140
0200	3	EOSIN (cell/mm^3)	1068
0201	2	EOSIN (cell/mm^3)	432
0202	3	EOSIN (cell/mm^3)	870
0203	3	EOSIN (cell/mm^3)	909
0204	3	EOSIN (cell/mm^3)	2340
0205	2	EOSIN (cell/mm^3)	110
0206	4	EOSIN (cell/mm^3)	567
0207	2	EOSIN (cell/mm^3)	434
0208	3	EOSIN (cell/mm^3)	328
0209	3	EOSIN (cell/mm^3)	780
0210	4	EOSIN (cell/mm^3)	648
0211	2	EOSIN (cell/mm^3)	520
0212	3	EOSIN (cell/mm^3)	1204
0213	4	EOSIN (cell/mm^3)	0
0214	4	EOSIN (cell/mm^3)	2352
0215	2	EOSIN (cell/mm^3)	2378
0216	1	EOSIN (cell/mm^3)	768
0217	3	EOSIN (cell/mm^3)	294
0218	2	EOSIN (cell/mm^3)	504
0219	3	EOSIN (cell/mm^3)	988
0220	2	EOSIN (cell/mm^3)	1326
0221	3	EOSIN (cell/mm^3)	144
0223	4	EOSIN (cell/mm^3)	136
0224	4	EOSIN (cell/mm^3)	0
0225	3	EOSIN (cell/mm^3)	574
0226	4	EOSIN (cell/mm^3)	546
0227	4	EOSIN (cell/mm^3)	756
0228	3	EOSIN (cell/mm^3)	348
0230	3	EOSIN (cell/mm^3)	385
0231	2	EOSIN (cell/mm^3)	510
0233	3	EOSIN (cell/mm^3)	768
0234	4	EOSIN (cell/mm^3)	375
0235	2	EOSIN (cell/mm^3)	1200
0236	2	EOSIN (cell/mm^3)	1488
0237	4	EOSIN (cell/mm^3)	654
0238	4	EOSIN (cell/mm^3)	256
0239	3	EOSIN (cell/mm^3)	848
0240	3	EOSIN (cell/mm^3)	129
0242	3	EOSIN (cell/mm^3)	544
0243	4	EOSIN (cell/mm^3)	675
0245	2	EOSIN (cell/mm^3)	1650
0247	3	EOSIN (cell/mm^3)	3136
0248	4	EOSIN (cell/mm^3)	2232
0249	4	EOSIN (cell/mm^3)	468
0250	4	EOSIN (cell/mm^3)	490
0001	4	HCT (%)	28.7
0002	2	HCT (%)	27.6
0003	3	HCT (%)	23.7
0004	2	HCT (%)	29.3
0005	2	HCT (%)	33.4
0006	4	HCT (%)	35.6
0007	3	HCT (%)	30.2
0008	3	HCT (%)	34.2
0009	3	HCT (%)	31.8
0010	3	HCT (%)	42.7
0011	4	HCT (%)	37.8
0014	1	HCT (%)	32
0015	2	HCT (%)	31.2
0016	2	HCT (%)	41
0017	3	HCT (%)	34.6
0018	2	HCT (%)	43.9
0019	3	HCT (%)	34.6
0020	3	HCT (%)	32.9
0021	4	HCT (%)	29.4
0022	4	HCT (%)	31.5
0023	4	HCT (%)	47
0024	3	HCT (%)	34.6
0025	2	HCT (%)	35.1
0026	4	HCT (%)	33.5
0027	4	HCT (%)	29.3
0028	3	HCT (%)	41.8
0029	2	HCT (%)	35.8
0030	3	HCT (%)	34
0031	3	HCT (%)	30.1
0032	3	HCT (%)	39.3
0033	3	HCT (%)	40.4
0034	2	HCT (%)	34.2
0035	3	HCT (%)	35.3
0036	3	HCT (%)	36.8
0037	1	HCT (%)	32.7
0038	3	HCT (%)	28.5
0039	1	HCT (%)	31.3
0040	2	HCT (%)	30.8
0041	1	HCT (%)	45.4
0042	2	HCT (%)	35.8
0043	3	HCT (%)	35.3
0044	2	HCT (%)	35.7
0045	3	HCT (%)	25.5
0046	2	HCT (%)	25.9
0047	4	HCT (%)	40.5
0048	4	HCT (%)	43.6
0049	3	HCT (%)	40.4
0050	2	HCT (%)	33.7
0051	3	HCT (%)	34.3
0052	3	HCT (%)	29.4
0053	3	HCT (%)	37.5
0054	4	HCT (%)	37.5
0055	2	HCT (%)	34.1
0056	1	HCT (%)	26.7
0057	3	HCT (%)	27.2
0058	3	HCT (%)	33.6
0059	3	HCT (%)	31.4
0060	3	HCT (%)	30.7
0061	3	HCT (%)	28.8
0062	2	HCT (%)	30.4
0064	2	HCT (%)	44.3
0065	3	HCT (%)	30.3
0066	3	HCT (%)	31.1
0067	2	HCT (%)	38.2
0068	2	HCT (%)	36.2
0069	4	HCT (%)	32.7
0070	1	HCT (%)	32.3
0071	1	HCT (%)	24
0072	3	HCT (%)	43.4
0073	4	HCT (%)	32
0074	3	HCT (%)	30.5
0075	4	HCT (%)	34.1
0076	3	HCT (%)	29.4
0077	4	HCT (%)	41.2
0078	1	HCT (%)	35.7
0079	4	HCT (%)	30.9
0080	3	HCT (%)	26.3
0081	2	HCT (%)	41.7
0082	2	HCT (%)	31.4
0083	4	HCT (%)	32.5
0084	1	HCT (%)	35.4
0085	1	HCT (%)	37.3
0086	3	HCT (%)	28.5
0087	3	HCT (%)	24.6
0090	3	HCT (%)	35.2
0091	2	HCT (%)	32.3
0092	4	HCT (%)	32.4
0093	2	HCT (%)	29
0094	2	HCT (%)	36.1
0095	2	HCT (%)	29.9
0096	1	HCT (%)	36.7
0097	3	HCT (%)	30.1
0098	3	HCT (%)	38.5
0100	2	HCT (%)	34
0101	2	HCT (%)	35
0102	4	HCT (%)	32
0103	4	HCT (%)	30.7
0104	3	HCT (%)	33.6
0105	3	HCT (%)	32.2
0106	4	HCT (%)	24.9
0107	3	HCT (%)	30.5
0108	4	HCT (%)	40.5
0110	2	HCT (%)	43.6
0111	2	HCT (%)	32.4
0112	3	HCT (%)	31.3
0113	2	HCT (%)	26.6
0114	3	HCT (%)	28
0115	2	HCT (%)	34.1
0116	2	HCT (%)	36.1
0117	4	HCT (%)	42.3
0118	3	HCT (%)	34.1
0119	1	HCT (%)	44.1
0120	3	HCT (%)	38.4
0121	3	HCT (%)	23.6
0122	3	HCT (%)	40.4
0123	4	HCT (%)	25.7
0124	1	HCT (%)	39.5
0125	4	HCT (%)	43.5
0126	2	HCT (%)	38
0127	1	HCT (%)	34
0129	2	HCT (%)	29
0130	2	HCT (%)	26
0132	2	HCT (%)	31
0133	2	HCT (%)	28
0134	4	HCT (%)	30
0135	2	HCT (%)	36
0138	2	HCT (%)	32
0139	3	HCT (%)	44
0140	3	HCT (%)	39
0150	1	HCT (%)	30.5
0151	3	HCT (%)	36.8
0152	4	HCT (%)	44
0153	3	HCT (%)	37
0155	3	HCT (%)	31
0157	3	HCT (%)	42.6
0158	2	HCT (%)	40.3
0159	3	HCT (%)	44
0160	2	HCT (%)	41.5
0161	4	HCT (%)	54
0162	3	HCT (%)	40.9
0163	3	HCT (%)	47.5
0164	4	HCT (%)	34.3
0165	3	HCT (%)	42.3
0166	2	HCT (%)	41.7
0167	1	HCT (%)	28.9
0168	2	HCT (%)	25.4
0169	4	HCT (%)	37
0171	1	HCT (%)	33.5
0172	3	HCT (%)	41
0173	2	HCT (%)	42
0174	3	HCT (%)	37
0175	3	HCT (%)	27
0176	3	HCT (%)	34
0177	3	HCT (%)	39
0178	3	HCT (%)	33
0179	1	HCT (%)	29
0180	3	HCT (%)	31
0183	3	HCT (%)	31
0184	2	HCT (%)	36
0185	3	HCT (%)	30
0186	3	HCT (%)	37
0187	3	HCT (%)	36
0188	3	HCT (%)	35
0189	2	HCT (%)	38
0191	3	HCT (%)	26.9
0194	3	HCT (%)	25.3
0195	2	HCT (%)	32.9
0196	4	HCT (%)	34.4
0197	3	HCT (%)	41
0198	1	HCT (%)	35.5
0199	4	HCT (%)	30.6
0200	3	HCT (%)	37.1
0201	2	HCT (%)	25.4
0202	3	HCT (%)	35.4
0203	3	HCT (%)	47.2
0204	3	HCT (%)	37.5
0205	2	HCT (%)	38.4
0206	4	HCT (%)	46.2
0207	2	HCT (%)	24
0208	3	HCT (%)	37
0209	3	HCT (%)	35
0210	4	HCT (%)	32
0211	2	HCT (%)	34
0212	3	HCT (%)	32
0213	4	HCT (%)	36
0214	4	HCT (%)	29
0215	2	HCT (%)	33
0216	1	HCT (%)	31
0217	3	HCT (%)	26
0218	2	HCT (%)	44
0219	3	HCT (%)	36
0220	2	HCT (%)	41
0221	3	HCT (%)	40
0223	4	HCT (%)	34
0224	4	HCT (%)	36
0225	3	HCT (%)	29
0226	4	HCT (%)	29
0227	4	HCT (%)	26
0228	3	HCT (%)	33
0230	3	HCT (%)	34.2
0231	2	HCT (%)	25.8
0233	3	HCT (%)	35.8
0234	4	HCT (%)	46.2
0235	2	HCT (%)	49.8
0236	2	HCT (%)	31.8
0237	4	HCT (%)	33.7
0238	4	HCT (%)	32.2
0239	3	HCT (%)	31.7
0240	3	HCT (%)	37.4
0242	3	HCT (%)	38.6
0243	4	HCT (%)	41.2
0245	2	HCT (%)	29
0247	3	HCT (%)	37
0248	4	HCT (%)	41
0249	4	HCT (%)	27
0250	4	HCT (%)	37

## Sheet: Table 5B CHEM
Patient Number	CDC Severity Score	TEST NAME	VALUE
0001	4	ALB (G/DL)	2.3
0001	4	ALP (U/L)	161
0001	4	ALT (U/L)	12
0001	4	AMY (U/L)	42
0001	4	AST (U/L)	45
0001	4	BUN (MG/DL)	6
0001	4	CA (MG/DL)	8.2
0001	4	CRE (MG/DL)	0.4
0001	4	GGT (U/L)	34
0001	4	GLU (MG/DL)	64
0001	4	TBIL (MG/DL)	0.5
0001	4	TP (G/DL)	6.6
0002	2	ALB (G/DL)	2.6
0002	2	ALP (U/L)	89
0002	2	ALT (U/L)	18
0002	2	AMY (U/L)	127
0002	2	AST (U/L)	52
0002	2	BUN (MG/DL)	4
0002	2	CA (MG/DL)	8.2
0002	2	CRE (MG/DL)	0.4
0002	2	GGT (U/L)	22
0002	2	GLU (MG/DL)	78
0002	2	TBIL (MG/DL)	0.4
0002	2	TP (G/DL)	5.9
0003	3	ALB (G/DL)
0003	3	ALP (U/L)
0003	3	ALT (U/L)
0003	3	AMY (U/L)
0003	3	AST (U/L)
0003	3	BUN (MG/DL)
0003	3	CA (MG/DL)
0003	3	CRE (MG/DL)
0003	3	GGT (U/L)
0003	3	GLU (MG/DL)
0003	3	TBIL (MG/DL)
0003	3	TP (G/DL)
0004	2	ALB (G/DL)	2.6
0004	2	ALP (U/L)	218
0004	2	ALT (U/L)	19
0004	2	AMY (U/L)	161
0004	2	AST (U/L)	38
0004	2	BUN (MG/DL)	5
0004	2	CA (MG/DL)	8.9
0004	2	CRE (MG/DL)	0.7
0004	2	GGT (U/L)	21
0004	2	GLU (MG/DL)	79
0004	2	TBIL (MG/DL)	0.4
0004	2	TP (G/DL)	7.3
0005	2	ALB (G/DL)	3.0
0005	2	ALP (U/L)	97
0005	2	ALT (U/L)	35
0005	2	AMY (U/L)	101
0005	2	AST (U/L)	70
0005	2	BUN (MG/DL)	7
0005	2	CA (MG/DL)	8.3
0005	2	CRE (MG/DL)	1.3
0005	2	GGT (U/L)	22
0005	2	GLU (MG/DL)	83
0005	2	TBIL (MG/DL)	0.6
0005	2	TP (G/DL)	7.7
0006	4	ALB (G/DL)	3.0
0006	4	ALP (U/L)	68
0006	4	ALT (U/L)	<5
0006	4	AMY (U/L)	49
0006	4	AST (U/L)	35
0006	4	BUN (MG/DL)	9
0006	4	CA (MG/DL)	8.9
0006	4	CRE (MG/DL)	0.9
0006	4	GGT (U/L)	20
0006	4	GLU (MG/DL)	95
0006	4	TBIL (MG/DL)	0.4
0006	4	TP (G/DL)	8.4
0007	3	ALB (G/DL)	2.3
0007	3	ALP (U/L)	203
0007	3	ALT (U/L)	44
0007	3	AMY (U/L)	6
0007	3	AST (U/L)	85
0007	3	BUN (MG/DL)	<2
0007	3	CA (MG/DL)	8.4
0007	3	CRE (MG/DL)	0.7
0007	3	GGT (U/L)	43
0007	3	GLU (MG/DL)	103
0007	3	TBIL (MG/DL)	0.5
0007	3	TP (G/DL)	7.1
0008	3	ALB (G/DL)	2.4
0008	3	ALP (U/L)	165
0008	3	ALT (U/L)	24
0008	3	AMY (U/L)	21
0008	3	AST (U/L)	45
0008	3	BUN (MG/DL)	10
0008	3	CA (MG/DL)	8.6
0008	3	CRE (MG/DL)	1.2
0008	3	GGT (U/L)	24
0008	3	GLU (MG/DL)	98
0008	3	TBIL (MG/DL)	0.4
0008	3	TP (G/DL)	8.5
0009	3	ALB (G/DL)	2.9
0009	3	ALP (U/L)	121
0009	3	ALT (U/L)	14
0009	3	AMY (U/L)	33
0009	3	AST (U/L)	27
0009	3	BUN (MG/DL)
0009	3	CA (MG/DL)	8.6
0009	3	CRE (MG/DL)	0.7
0009	3	GGT (U/L)	22
0009	3	GLU (MG/DL)	143
0009	3	TBIL (MG/DL)	0.8
0009	3	TP (G/DL)	7.9
0010	3	ALB (G/DL)	3.4
0010	3	ALP (U/L)	109
0010	3	ALT (U/L)	37
0010	3	AMY (U/L)	74
0010	3	AST (U/L)	50
0010	3	BUN (MG/DL)	11
0010	3	CA (MG/DL)	9.0
0010	3	CRE (MG/DL)	1.1
0010	3	GGT (U/L)	42
0010	3	GLU (MG/DL)	115
0010	3	TBIL (MG/DL)	0.6
0010	3	TP (G/DL)	8.3
0011	4	ALB (G/DL)	2.6
0011	4	ALP (U/L)	81
0011	4	ALT (U/L)	34
0011	4	AMY (U/L)	21
0011	4	AST (U/L)	31
0011	4	BUN (MG/DL)	3
0011	4	CA (MG/DL)	8.5
0011	4	CRE (MG/DL)	0.7
0011	4	GGT (U/L)	15
0011	4	GLU (MG/DL)	128
0011	4	TBIL (MG/DL)	0.4
0011	4	TP (G/DL)	7.4
0014	1	ALB (G/DL)	2.9
0014	1	ALP (U/L)	122
0014	1	ALT (U/L)	26
0014	1	AMY (U/L)	25
0014	1	AST (U/L)	42
0014	1	BUN (MG/DL)	8
0014	1	CA (MG/DL)	8.1
0014	1	CRE (MG/DL)	0.7
0014	1	GGT (U/L)	30
0014	1	GLU (MG/DL)	77
0014	1	TBIL (MG/DL)	0.5
0014	1	TP (G/DL)	7.1
0015	2	ALB (G/DL)	2.7
0015	2	ALP (U/L)	159
0015	2	ALT (U/L)	34
0015	2	AMY (U/L)	44
0015	2	AST (U/L)	48
0015	2	BUN (MG/DL)	3
0015	2	CA (MG/DL)	8.8
0015	2	CRE (MG/DL)	0.6
0015	2	GGT (U/L)	84
0015	2	GLU (MG/DL)	86
0015	2	TBIL (MG/DL)	0.4
0015	2	TP (G/DL)	8.2
0016	2	ALB (G/DL)	2.8
0016	2	ALP (U/L)	162
0016	2	ALT (U/L)	22
0016	2	AMY (U/L)	35
0016	2	AST (U/L)	34
0016	2	BUN (MG/DL)	10
0016	2	CA (MG/DL)	8.9
0016	2	CRE (MG/DL)	0.6
0016	2	GGT (U/L)	35
0016	2	GLU (MG/DL)	100
0016	2	TBIL (MG/DL)	0.5
0016	2	TP (G/DL)	8.7
0017	3	ALB (G/DL)	2.9
0017	3	ALP (U/L)	130
0017	3	ALT (U/L)	26
0017	3	AMY (U/L)	49
0017	3	AST (U/L)	45
0017	3	BUN (MG/DL)	7
0017	3	CA (MG/DL)	9.0
0017	3	CRE (MG/DL)	0.8
0017	3	GGT (U/L)	33
0017	3	GLU (MG/DL)	41
0017	3	TBIL (MG/DL)	0.4
0017	3	TP (G/DL)	7.9
0018	2	ALB (G/DL)	2.6
0018	2	ALP (U/L)	116
0018	2	ALT (U/L)	23
0018	2	AMY (U/L)	65
0018	2	AST (U/L)	36
0018	2	BUN (MG/DL)	4
0018	2	CA (MG/DL)	9.1
0018	2	CRE (MG/DL)	0.8
0018	2	GGT (U/L)	23
0018	2	GLU (MG/DL)	90
0018	2	TBIL (MG/DL)	0.3
0018	2	TP (G/DL)	8.1
0019	3	ALB (G/DL)	2.9
0019	3	ALP (U/L)
0019	3	ALT (U/L)	13
0019	3	AMY (U/L)	132
0019	3	AST (U/L)	34
0019	3	BUN (MG/DL)
0019	3	CA (MG/DL)	9.1
0019	3	CRE (MG/DL)
0019	3	GGT (U/L)	26
0019	3	GLU (MG/DL)	84
0019	3	TBIL (MG/DL)	0.4
0019	3	TP (G/DL)	7.8
0020	3	ALB (G/DL)	2.8
0020	3	ALP (U/L)	122
0020	3	ALT (U/L)	24
0020	3	AMY (U/L)	86
0020	3	AST (U/L)	36
0020	3	BUN (MG/DL)	10
0020	3	CA (MG/DL)	8.4
0020	3	CRE (MG/DL)	0.8
0020	3	GGT (U/L)	22
0020	3	GLU (MG/DL)	100
0020	3	TBIL (MG/DL)	0.3
0020	3	TP (G/DL)	8.5
0021	4	ALB (G/DL)	2.4
0021	4	ALP (U/L)	112
0021	4	ALT (U/L)	21
0021	4	AMY (U/L)	49
0021	4	AST (U/L)	33
0021	4	BUN (MG/DL)	9
0021	4	CA (MG/DL)	8.5
0021	4	CRE (MG/DL)	0.6
0021	4	GGT (U/L)	21
0021	4	GLU (MG/DL)	86
0021	4	TBIL (MG/DL)	0.4
0021	4	TP (G/DL)	8.6
0022	4	ALB (G/DL)	2.5
0022	4	ALP (U/L)	196
0022	4	ALT (U/L)	29
0022	4	AMY (U/L)	38
0022	4	AST (U/L)	54
0022	4	BUN (MG/DL)	7
0022	4	CA (MG/DL)	8.8
0022	4	CRE (MG/DL)	0.8
0022	4	GGT (U/L)	90
0022	4	GLU (MG/DL)	111
0022	4	TBIL (MG/DL)	0.4
0022	4	TP (G/DL)	7.5
0023	4	ALB (G/DL)	3.1
0023	4	ALP (U/L)	73
0023	4	ALT (U/L)	23
0023	4	AMY (U/L)	121
0023	4	AST (U/L)	26
0023	4	BUN (MG/DL)	10
0023	4	CA (MG/DL)	8.9
0023	4	CRE (MG/DL)	0.8
0023	4	GGT (U/L)	28
0023	4	GLU (MG/DL)	114
0023	4	TBIL (MG/DL)	1.2
0023	4	TP (G/DL)	8.5
0024	3	ALB (G/DL)	2.4
0024	3	ALP (U/L)
0024	3	ALT (U/L)	19
0024	3	AMY (U/L)	59
0024	3	AST (U/L)	37
0024	3	BUN (MG/DL)
0024	3	CA (MG/DL)	8.1
0024	3	CRE (MG/DL)
0024	3	GGT (U/L)	31
0024	3	GLU (MG/DL)	79
0024	3	TBIL (MG/DL)	0.4
0024	3	TP (G/DL)	6.8
0025	2	ALB (G/DL)	2.9
0025	2	ALP (U/L)	156
0025	2	ALT (U/L)	20
0025	2	AMY (U/L)	68
0025	2	AST (U/L)	35
0025	2	BUN (MG/DL)	5
0025	2	CA (MG/DL)	9.0
0025	2	CRE (MG/DL)	0.8
0025	2	GGT (U/L)	35
0025	2	GLU (MG/DL)	101
0025	2	TBIL (MG/DL)	0.8
0025	2	TP (G/DL)	7.5
0026	4	ALB (G/DL)	3.0
0026	4	ALP (U/L)	129
0026	4	ALT (U/L)	29
0026	4	AMY (U/L)	40
0026	4	AST (U/L)	69
0026	4	BUN (MG/DL)	10
0026	4	CA (MG/DL)	9.0
0026	4	CRE (MG/DL)	0.4
0026	4	GGT (U/L)	34
0026	4	GLU (MG/DL)	69
0026	4	TBIL (MG/DL)	0.7
0026	4	TP (G/DL)	8.4
0027	4	ALB (G/DL)	2.4
0027	4	ALP (U/L)
0027	4	ALT (U/L)	21
[truncated: 2,301 more rows]

[truncated: 3 more sheets: Tables S1A S2A CBC, Tables S1B S2B CHEM, Tables S1C S1D Urine]
