# Supplementary material for: Clinical characterization and placental pathology of mpox infection in hospitalized patients in the Democratic Republic of the Congo
Source: PLoS Negl Trop Dis. 2023 Apr 20;17(4):e0010384. doi: 10.1371/journal.pntd.0010384 (PMC10153724; doi:10.1371/journal.pntd.0010384)
Supplement: S2 Dataset — (XLS) [file pntd.0010384.s005.xls]

## Sheet: Figure 1
Patient Number	CLINICAL SIGN/SYMPTOM (CSS)	First Day of CSS	Last Day of CSS	Duration in Days
0152	Abdominal Pain	16	26	10
0153	Abdominal Pain	8	20	12
0157	Abdominal Pain	5	5	0
0159	Abdominal Pain	12	12	0
0160	Abdominal Pain	8	8	0
0161	Abdominal Pain	6	6	0
0165	Abdominal Pain	20	23	3
0166	Abdominal Pain	16	18	2
0168	Abdominal Pain	19	22	3
0169	Abdominal Pain	5	11	6
0173	Abdominal Pain	16	16	0
0174	Abdominal Pain	11	11	0
0175	Abdominal Pain	19	19	0
0177	Abdominal Pain	2	2	0
0178	Abdominal Pain	14	14	0
0179	Abdominal Pain	2	4	2
0183	Abdominal Pain	5	9	4
0184	Abdominal Pain	5	6	1
0185	Abdominal Pain	10	10	0
0186	Abdominal Pain	15	15	0
0187	Abdominal Pain	10	10	0
0189	Abdominal Pain	1	6	5
0197	Abdominal Pain	15	17	2
0198	Abdominal Pain	4	8	4
0199	Abdominal Pain	4	4	0
0201	Abdominal Pain	3	13	10
0202	Abdominal Pain	8	15	7
0204	Abdominal Pain	7	7	0
0205	Abdominal Pain	4	4	0
0208	Abdominal Pain	11	15	4
0210	Abdominal Pain	17	17	0
0214	Abdominal Pain	11	95	84
0216	Abdominal Pain	16	16	0
0217	Abdominal Pain	23	23	0
0218	Abdominal Pain	10	10	0
0219	Abdominal Pain	5	10	5
0220	Abdominal Pain	12	12	0
0221	Abdominal Pain	1	15	14
0223	Abdominal Pain	16	20	4
0224	Abdominal Pain	8	22	14
0226	Abdominal Pain	6	7	1
0227	Abdominal Pain	5	17	12
0234	Abdominal Pain	5	11	6
0236	Abdominal Pain	2	2	0
0237	Abdominal Pain	3	3	0
0239	Abdominal Pain	8	14	6
0243	Abdominal Pain	16	16	0
0247	Abdominal Pain	15	15	0
0249	Abdominal Pain	13	13	0
0250	Abdominal Pain	7	20	13
0153	Abdominal Tenderness	10	13	3
0158	Abdominal Tenderness	7	7	0
0165	Abdominal Tenderness	20	21	1
0166	Abdominal Tenderness	16	18	2
0167	Abdominal Tenderness	16	19	3
0168	Abdominal Tenderness	19	19	0
0169	Abdominal Tenderness	5	11	6
0174	Abdominal Tenderness	10	13	3
0175	Abdominal Tenderness	19	19	0
0177	Abdominal Tenderness	2	2	0
0179	Abdominal Tenderness	16	16	0
0183	Abdominal Tenderness	4	9	5
0184	Abdominal Tenderness	6	7	1
0187	Abdominal Tenderness	10	12	2
0194	Abdominal Tenderness	6	16	10
0195	Abdominal Tenderness	5	5	0
0198	Abdominal Tenderness	6	7	1
0202	Abdominal Tenderness	10	15	5
0204	Abdominal Tenderness	7	7	0
0205	Abdominal Tenderness	4	4	0
0206	Abdominal Tenderness	4	12	8
0214	Abdominal Tenderness	8	15	7
0221	Abdominal Tenderness	9	15	6
0224	Abdominal Tenderness	13	22	9
0230	Abdominal Tenderness	6	16	10
0234	Abdominal Tenderness	5	10	5
0236	Abdominal Tenderness	15	15	0
0250	Abdominal Tenderness	14	16	2
0159	Abnormal Heart Rhythms	5	5	0
0206	Abnormal Heart Rhythms	5	7	2
0208	Abnormal Heart Rhythms	1	1	0
0213	Abnormal Heart Rhythms	7	7	0
0224	Abnormal Heart Rhythms	14	14	0
0227	Abnormal Heart Rhythms	8	17	9
0237	Abnormal Heart Rhythms	3	3	0
0249	Abnormal Heart Rhythms	9	17	8
0194	Abnormal Lung Sounds	11	11	0
0197	Abnormal Lung Sounds	5	9	4
0208	Abnormal Lung Sounds	1	1	0
0212	Abnormal Lung Sounds	6	7	1
0236	Abnormal Lung Sounds	2	2	0
0238	Abnormal Lung Sounds	4	4	0
0249	Abnormal Lung Sounds	5	13	8
0150	Anorexia	8	14	6
0151	Anorexia	4	10	6
0152	Anorexia	13	17	4
0153	Anorexia	8	11	3
0155	Anorexia	2	4	2
0159	Anorexia	2	7	5
0161	Anorexia	6	6	0
0167	Anorexia	16	16	0
0169	Anorexia	5	11	6
0177	Anorexia	2	2	0
0180	Anorexia	3	5	2
0183	Anorexia	4	9	5
0184	Anorexia	5	6	1
0186	Anorexia	1	1	0
0187	Anorexia	2	3	1
0188	Anorexia	3	5	2
0189	Anorexia	1	7	6
0191	Anorexia	6	8	2
0194	Anorexia	6	10	4
0195	Anorexia	6	6	0
0196	Anorexia	3	6	3
0199	Anorexia	2	2	0
0200	Anorexia	1	1	0
0201	Anorexia	3	4	1
0204	Anorexia	3	4	1
0205	Anorexia	2	3	1
0206	Anorexia	6	6	0
0208	Anorexia	1	3	2
0214	Anorexia	3	11	8
0219	Anorexia	5	5	0
0221	Anorexia	1	11	10
0224	Anorexia	14	14	0
0225	Anorexia	3	3	0
0226	Anorexia	3	7	4
0231	Anorexia	2	3	1
0234	Anorexia	5	6	1
0236	Anorexia	1	4	3
0237	Anorexia	3	3	0
0238	Anorexia	3	7	4
0239	Anorexia	4	6	2
0247	Anorexia	3	5	2
0248	Anorexia	6	10	4
0249	Anorexia	5	9	4
0150	Back Pain	8	8	0
0161	Back Pain	8	8	0
0165	Back Pain	19	19	0
0167	Back Pain	19	19	0
0169	Back Pain	5	13	8
0177	Back Pain	2	2	0
0202	Back Pain	7	15	8
0215	Back Pain	1	1	0
0220	Back Pain	15	19	4
0221	Back Pain	3	15	12
0228	Back Pain	1	1	0
0230	Back Pain	2	16	14
0234	Back Pain	10	10	0
0235	Back Pain	18	18	0
0150	Bed-bound	18	20	2
0152	Bed-bound	12	15	3
0215	Bleeding	7	7	0
0236	Bleeding	13	13	0
0169	Bleeding, Active, Various Sites	5	5	0
0221	Bleeding, Active, Various Sites	11	15	4
0158	Chest Pain	10	10	0
0161	Chest Pain	7	18	11
0169	Chest Pain	10	11	1
0183	Chest Pain	7	9	2
0184	Chest Pain	6	6	0
0194	Chest Pain	6	25	19
0198	Chest Pain	4	10	6
0200	Chest Pain	13	13	0
0204	Chest Pain	3	3	0
0215	Chest Pain	9	9	0
0224	Chest Pain	14	14	0
0228	Chest Pain	1	1	0
0230	Chest Pain	16	31	15
0236	Chest Pain	2	2	0
0150	Chills	9	12	3
0151	Chills	4	7	3
0152	Chills	13	14	1
0153	Chills	8	10	2
0155	Chills	2	6	4
0157	Chills	5	6	1
0158	Chills	6	6	0
0159	Chills	2	5	3
0160	Chills	2	2	0
0161	Chills	9	9	0
0167	Chills	19	19	0
0169	Chills	5	11	6
0174	Chills	13	13	0
0175	Chills	7	11	4
0177	Chills	2	2	0
0183	Chills	4	9	5
0185	Chills	3	3	0
0187	Chills	3	12	9
0188	Chills	3	3	0
0189	Chills	1	11	10
0196	Chills	3	3	0
0197	Chills	5	5	0
0198	Chills	4	6	2
0199	Chills	3	3	0
0202	Chills	7	17	10
0203	Chills	6	6	0
0204	Chills	3	4	1
0205	Chills	2	2	0
0206	Chills	4	4	0
0207	Chills	2	2	0
0208	Chills	1	3	2
0214	Chills	3	4	1
0215	Chills	1	1	0
0216	Chills	-1	-1	0
0217	Chills	3	3	0
0221	Chills	1	1	0
0223	Chills	6	9	3
0224	Chills	8	12	4
0225	Chills	3	3	0
0226	Chills	4	7	3
0227	Chills	3	17	14
0231	Chills	2	7	5
0234	Chills	7	7	0
0235	Chills	4	4	0
0236	Chills	6	15	9
0237	Chills	3	3	0
0238	Chills	3	9	6
0239	Chills	4	12	8
0242	Chills	7	7	0
0243	Chills	4	4	0
0247	Chills	3	8	5
0249	Chills	5	10	5
0250	Chills	6	6	0
0150	Confused/Disoriented	8	20	12
0151	Confused/Disoriented	4	4	0
0180	Confused/Disoriented	4	4	0
0152	Conjunctiva redness, Eye pain, Eye discharge, etc.	12	12	0
0155	Conjunctiva redness, Eye pain, Eye discharge, etc.	2	2	0
0169	Conjunctiva redness, Eye pain, Eye discharge, etc.	7	11	4
0177	Conjunctiva redness, Eye pain, Eye discharge, etc.	2	2	0
0179	Conjunctiva redness, Eye pain, Eye discharge, etc.	14	14	0
0186	Conjunctiva redness, Eye pain, Eye discharge, etc.	4	4	0
0211	Conjunctiva redness, Eye pain, Eye discharge, etc.	6	20	14
0214	Conjunctiva redness, Eye pain, Eye discharge, etc.	11	11	0
0215	Conjunctiva redness, Eye pain, Eye discharge, etc.	1	2	1
0217	Conjunctiva redness, Eye pain, Eye discharge, etc.	3	8	5
0230	Conjunctiva redness, Eye pain, Eye discharge, etc.	4	4	0
0233	Conjunctiva redness, Eye pain, Eye discharge, etc.	8	8	0
0236	Conjunctiva redness, Eye pain, Eye discharge, etc.	6	13	7
0238	Conjunctiva redness, Eye pain, Eye discharge, etc.	3	9	6
0169	Conjunctival and Other Eye Lesion	5	10	5
0186	Conjunctival and Other Eye Lesion	3	7	4
0196	Conjunctival and Other Eye Lesion	4	4	0
0206	Conjunctival and Other Eye Lesion	4	10	6
0207	Conjunctival and Other Eye Lesion	3	4	1
0211	Conjunctival and Other Eye Lesion	6	20	14
0212	Conjunctival and Other Eye Lesion	6	11	5
0214	Conjunctival and Other Eye Lesion	3	11	8
0215	Conjunctival and Other Eye Lesion	2	2	0
0217	Conjunctival and Other Eye Lesion	3	23	20
0224	Conjunctival and Other Eye Lesion	14	14	0
0230	Conjunctival and Other Eye Lesion	12	12	0
0233	Conjunctival and Other Eye Lesion	8	8	0
0236	Conjunctival and Other Eye Lesion	5	15	10
0238	Conjunctival and Other Eye Lesion	3	9	6
0239	Conjunctival and Other Eye Lesion	6	9	3
0247	Conjunctival and Other Eye Lesion	3	9	6
0248	Conjunctival and Other Eye Lesion	6	10	4
0249	Conjunctival and Other Eye Lesion	9	124	115
0173	Convulsions	10	10	0
0225	Convulsions	11	11	0
0152	Cough	12	17	5
0155	Cough	12	12	0
0157	Cough	5	7	2
0159	Cough	2	4	2
0160	Cough	3	6	3
0161	Cough	6	18	12
0162	Cough	17	22	5
0163	Cough	14	19	5
0165	Cough	19	19	0
0166	Cough	15	19	4
0167	Cough	16	19	3
0169	Cough	5	11	6
0172	Cough	9	14	5
0176	Cough	7	9	2
0179	Cough	2	3	1
0180	Cough	3	8	5
0186	Cough	2	7	5
0187	Cough	2	14	12
0188	Cough	3	6	3
0194	Cough	20	20	0
0195	Cough	3	8	5
0196	Cough	3	15	12
0197	Cough	5	15	10
0198	Cough	5	10	5
0199	Cough	5	5	0
0200	Cough	11	15	4
0208	Cough	3	3	0
0210	Cough	14	14	0
0212	Cough	6	7	1
0214	Cough	3	7	4
0217	Cough	9	13	4
0221	Cough	3	15	12
0223	Cough	16	16	0
0225	Cough	13	13	0
0226	Cough	3	8	5
0227	Cough	17	17	0
0230	Cough	4	31	27
0231	Cough	6	6	0
0235	Cough	4	4	0
0236	Cough	1	13	12
0237	Cough	3	3	0
0238	Cough	3	15	12
0239	Cough	4	18	14
0245	Cough	7	12	5
0247	Cough	5	15	10
0249	Cough	5	11	6
0250	Cough	6	6	0
0152	Dehydration	13	13	0
0169	Dehydration	8	11	3
0188	Dehydration	3	3	0
0189	Dehydration	4	4	0
0194	Dehydration	6	8	2
0214	Dehydration	4	4	0
0215	Dehydration	7	7	0
0219	Dehydration	5	5	0
0224	Dehydration	14	14	0
0227	Dehydration	17	17	0
0152	Diarrhea	26	26	0
0157	Diarrhea	7	7	0
0169	Diarrhea	11	11	0
0173	Diarrhea	16	16	0
0174	Diarrhea	11	11	0
0176	Diarrhea	9	11	2
0185	Diarrhea	10	10	0
0189	Diarrhea	7	7	0
0217	Diarrhea	6	6	0
0219	Diarrhea	5	5	0
0221	Diarrhea	7	9	2
0243	Diarrhea	16	16	0
0247	Diarrhea	15	15	0
0249	Diarrhea	13	13	0
0250	Diarrhea	9	11	2
0150	Diminished Activity	8	16	8
0151	Diminished Activity	4	10	6
0152	Diminished Activity	16	20	4
0153	Diminished Activity	8	11	3
0155	Diminished Activity	2	7	5
0157	Diminished Activity	5	7	2
0158	Diminished Activity	6	9	3
0159	Diminished Activity	2	8	6
0160	Diminished Activity	2	5	3
0161	Diminished Activity	6	8	2
0164	Diminished Activity	12	13	1
0168	Diminished Activity	15	16	1
0169	Diminished Activity	5	19	14
0171	Diminished Activity	3	4	1
0172	Diminished Activity	8	9	1
0174	Diminished Activity	10	10	0
0175	Diminished Activity	7	11	4
0176	Diminished Activity	3	5	2
0180	Diminished Activity	3	8	5
0186	Diminished Activity	1	4	3
0187	Diminished Activity	2	4	2
0188	Diminished Activity	3	6	3
0189	Diminished Activity	1	7	6
0191	Diminished Activity	6	6	0
0194	Diminished Activity	6	11	5
0195	Diminished Activity	3	4	1
0196	Diminished Activity	3	11	8
0197	Diminished Activity	5	6	1
0199	Diminished Activity	2	5	3
0201	Diminished Activity	3	4	1
0202	Diminished Activity	7	7	0
0204	Diminished Activity	3	5	2
0205	Diminished Activity	2	4	2
0206	Diminished Activity	4	6	2
0208	Diminished Activity	1	4	3
0210	Diminished Activity	12	15	3
0211	Diminished Activity	6	9	3
0212	Diminished Activity	5	11	6
0213	Diminished Activity	6	11	5
0214	Diminished Activity	3	11	8
0216	Diminished Activity	6	6	0
0217	Diminished Activity	3	3	0
0219	Diminished Activity	4	4	0
0221	Diminished Activity	1	11	10
0223	Diminished Activity	6	20	14
0224	Diminished Activity	9	20	11
0225	Diminished Activity	13	13	0
0226	Diminished Activity	3	7	4
0227	Diminished Activity	4	8	4
0228	Diminished Activity	2	5	3
0230	Diminished Activity	2	12	10
0231	Diminished Activity	2	7	5
0233	Diminished Activity	2	5	3
0234	Diminished Activity	5	15	10
0235	Diminished Activity	4	8	4
0236	Diminished Activity	1	15	14
0237	Diminished Activity	3	3	0
0238	Diminished Activity	3	11	8
0239	Diminished Activity	4	16	12
0242	Diminished Activity	7	8	1
0243	Diminished Activity	4	9	5
0247	Diminished Activity	3	8	5
0248	Diminished Activity	4	10	6
0249	Diminished Activity	5	17	12
0250	Diminished Activity	6	18	12
0150	Dysphagia	8	12	4
0151	Dysphagia	4	7	3
0152	Dysphagia	12	20	8
0153	Dysphagia	8	10	2
0155	Dysphagia	2	10	8
0158	Dysphagia	6	7	1
0159	Dysphagia	2	8	6
0160	Dysphagia	2	3	1
0161	Dysphagia	6	6	0
0169	Dysphagia	5	19	14
0171	Dysphagia	3	3	0
0174	Dysphagia	9	11	2
0175	Dysphagia	19	19	0
0177	Dysphagia	2	4	2
0180	Dysphagia	3	5	2
0183	Dysphagia	3	8	5
0186	Dysphagia	2	4	2
0187	Dysphagia	2	7	5
0188	Dysphagia	3	5	2
0189	Dysphagia	1	7	6
0191	Dysphagia	6	6	0
0194	Dysphagia	6	10	4
0195	Dysphagia	4	4	0
0196	Dysphagia	3	8	5
0197	Dysphagia	5	10	5
0199	Dysphagia	2	3	1
0201	Dysphagia	3	4	1
0202	Dysphagia	7	7	0
0203	Dysphagia	5	6	1
0205	Dysphagia	2	3	1
0206	Dysphagia	4	10	6
0207	Dysphagia	2	2	0
0208	Dysphagia	1	6	5
0210	Dysphagia	13	13	0
0214	Dysphagia	3	6	3
0216	Dysphagia	12	12	0
0219	Dysphagia	4	5	1
0220	Dysphagia	9	9	0
0221	Dysphagia	1	15	14
0223	Dysphagia	7	7	0
0224	Dysphagia	8	20	12
0225	Dysphagia	3	3	0
0226	Dysphagia	3	4	1
0228	Dysphagia	1	5	4
0230	Dysphagia	2	16	14
0231	Dysphagia	3	5	2
0233	Dysphagia	2	2	0
0235	Dysphagia	4	18	14
0236	Dysphagia	1	15	14
0237	Dysphagia	3	3	0
0238	Dysphagia	3	8	5
0239	Dysphagia	4	7	3
0243	Dysphagia	4	4	0
0247	Dysphagia	3	6	3
0248	Dysphagia	4	7	3
0249	Dysphagia	5	10	5
0152	Ear Pain	12	15	3
0158	Ear Pain	7	7	0
0159	Ear Pain	3	3	0
0160	Ear Pain	2	2	0
0169	Ear Pain	5	5	0
0174	Ear Pain	8	12	4
0202	Ear Pain	7	9	2
0203	Ear Pain	5	5	0
0205	Ear Pain	6	12	6
0206	Ear Pain	4	12	8
0207	Ear Pain	4	5	1
0221	Ear Pain	6	15	9
0226	Ear Pain	6	17	11
0228	Ear Pain	4	5	1
0230	Ear Pain	6	7	1
0233	Ear Pain	2	2	0
0236	Ear Pain	1	15	14
0237	Ear Pain	3	3	0
0157	Extremity Edema	5	7	2
0159	Extremity Edema	6	6	0
0173	Extremity Edema	10	10	0
0204	Extremity Edema	3	8	5
0225	Extremity Edema	11	11	0
0249	Extremity Edema	7	13	6
0150	Headache	12	12	0
0151	Headache	4	4	0
0152	Headache	16	22	6
0157	Headache	5	6	1
0158	Headache	6	6	0
0159	Headache	5	5	0
0160	Headache	2	2	0
0161	Headache	7	7	0
0169	Headache	5	11	6
0172	Headache	20	20	0
0174	Headache	10	10	0
0175	Headache	7	9	2
0177	Headache	2	4	2
0189	Headache	1	11	10
0197	Headache	15	15	0
0201	Headache	13	13	0
0202	Headache	17	17	0
0214	Headache	4	17	13
0218	Headache	17	17	0
0219	Headache	4	4	0
0221	Headache	1	11	10
0226	Headache	6	6	0
0233	Headache	2	2	0
0235	Headache	4	4	0
0236	Headache	3	3	0
0237	Headache	3	3	0
0239	Headache	4	14	10
0250	Headache	7	8	1
0184	Heart Murmur	6	7	1
0242	Heart Murmur	10	10	0
0157	Hepatomegaly, Splenomegaly or Both	5	7	2
0159	Hepatomegaly, Splenomegaly or Both	2	6	4
0163	Hepatomegaly, Splenomegaly or Both	20	20	0
0187	Hepatomegaly, Splenomegaly or Both	2	3	1
0189	Hepatomegaly, Splenomegaly or Both	2	2	0
0204	Hepatomegaly, Splenomegaly or Both	3	3	0
0205	Hepatomegaly, Splenomegaly or Both	2	6	4
0207	Hepatomegaly, Splenomegaly or Both	3	3	0
0209	Hepatomegaly, Splenomegaly or Both	5	5	0
0214	Hepatomegaly, Splenomegaly or Both	11	15	4
0221	Hepatomegaly, Splenomegaly or Both	5	5	0
0224	Hepatomegaly, Splenomegaly or Both	8	22	14
0228	Hepatomegaly, Splenomegaly or Both	1	2	1
0230	Hepatomegaly, Splenomegaly or Both	2	16	14
0231	Hepatomegaly, Splenomegaly or Both	2	5	3
0236	Hepatomegaly, Splenomegaly or Both	1	15	14
0247	Hepatomegaly, Splenomegaly or Both	3	3	0
0249	Hepatomegaly, Splenomegaly or Both	5	11	6
0153	Hyperthermia	8	10	2
0155	Hyperthermia	7	8	1
0159	Hyperthermia	5	5	0
0169	Hyperthermia	9	11	2
0183	Hyperthermia	7	9	2
0185	Hyperthermia	4	4	0
0186	Hyperthermia	3	11	8
0187	Hyperthermia	2	5	3
0189	Hyperthermia	1	11	10
0196	Hyperthermia	9	9	0
0199	Hyperthermia	16	16	0
0202	Hyperthermia	17	17	0
0207	Hyperthermia	2	7	5
0208	Hyperthermia	1	11	10
0210	Hyperthermia	12	12	0
0214	Hyperthermia	13	13	0
0216	Hyperthermia	0	3	3
0221	Hyperthermia	7	11	4
0223	Hyperthermia	6	12	6
0224	Hyperthermia	11	12	1
0225	Hyperthermia	2	2	0
0226	Hyperthermia	5	7	2
0227	Hyperthermia	4	8	4
0228	Hyperthermia	1	3	2
0231	Hyperthermia	3	5	2
0236	Hyperthermia	3	13	10
0238	Hyperthermia	4	6	2
0239	Hyperthermia	5	5	0
0247	Hyperthermia	4	5	1
0249	Hyperthermia	6	19	13
0250	Hyperthermia	8	8	0
0215	Jaundice	7	7	0
0150	Joint Pain	8	10	2
0151	Joint Pain	7	7	0
0152	Joint Pain	12	13	1
0158	Joint Pain	7	7	0
0159	Joint Pain	5	12	7
0160	Joint Pain	7	7	0
0161	Joint Pain	8	11	3
0167	Joint Pain	17	17	0
0169	Joint Pain	10	11	1
0204	Joint Pain	3	4	1
0215	Joint Pain	1	1	0
0216	Joint Pain	-2	-1	1
0221	Joint Pain	9	15	6
0224	Joint Pain	14	14	0
0234	Joint Pain	17	19	2
0235	Joint Pain	18	18	0
0243	Joint Pain	5	5	0
0150	Lethargy/Stupor	8	20	12
0151	Lethargy/Stupor	4	7	3
0152	Lethargy/Stupor	12	17	5
0155	Lethargy/Stupor	2	7	5
0159	Lethargy/Stupor	2	4	2
0161	Lethargy/Stupor	6	6	0
0164	Lethargy/Stupor	12	12	0
0169	Lethargy/Stupor	5	7	2
0180	Lethargy/Stupor	3	5	2
0236	Lethargy/Stupor	5	13	8
0237	Lethargy/Stupor	3	3	0
0238	Lethargy/Stupor	3	5	2
0150	Lymphadenopathy/Adenopathy	9	22	13
0151	Lymphadenopathy/Adenopathy	4	18	14
0152	Lymphadenopathy/Adenopathy	12	41	29
0153	Lymphadenopathy/Adenopathy	8	24	16
0155	Lymphadenopathy/Adenopathy	2	19	17
0158	Lymphadenopathy/Adenopathy	6	20	14
0159	Lymphadenopathy/Adenopathy	2	12	10
0160	Lymphadenopathy/Adenopathy	2	12	10
0161	Lymphadenopathy/Adenopathy	6	18	12
0162	Lymphadenopathy/Adenopathy	17	27	10
0163	Lymphadenopathy/Adenopathy	14	22	8
0164	Lymphadenopathy/Adenopathy	12	26	14
0165	Lymphadenopathy/Adenopathy	16	23	7
0166	Lymphadenopathy/Adenopathy	15	19	4
0167	Lymphadenopathy/Adenopathy	16	20	4
0168	Lymphadenopathy/Adenopathy	15	22	7
0169	Lymphadenopathy/Adenopathy	5	23	18
0171	Lymphadenopathy/Adenopathy	3	13	10
0172	Lymphadenopathy/Adenopathy	8	22	14
0173	Lymphadenopathy/Adenopathy	4	16	12
0174	Lymphadenopathy/Adenopathy	8	20	12
0175	Lymphadenopathy/Adenopathy	7	23	16
0176	Lymphadenopathy/Adenopathy	3	13	10
0177	Lymphadenopathy/Adenopathy	2	16	14
0178	Lymphadenopathy/Adenopathy	6	16	10
0179	Lymphadenopathy/Adenopathy	2	20	18
0180	Lymphadenopathy/Adenopathy	3	21	18
0183	Lymphadenopathy/Adenopathy	3	17	14
0184	Lymphadenopathy/Adenopathy	2	14	12
0185	Lymphadenopathy/Adenopathy	2	16	14
0186	Lymphadenopathy/Adenopathy	1	15	14
0187	Lymphadenopathy/Adenopathy	2	20	18
0188	Lymphadenopathy/Adenopathy	3	22	19
0189	Lymphadenopathy/Adenopathy	1	15	14
0191	Lymphadenopathy/Adenopathy	6	16	10
0194	Lymphadenopathy/Adenopathy	6	20	14
0195	Lymphadenopathy/Adenopathy	3	15	12
0196	Lymphadenopathy/Adenopathy	3	15	12
0197	Lymphadenopathy/Adenopathy	5	17	12
0198	Lymphadenopathy/Adenopathy	4	9	5
0199	Lymphadenopathy/Adenopathy	2	21	19
0200	Lymphadenopathy/Adenopathy	1	19	18
0201	Lymphadenopathy/Adenopathy	3	17	14
0202	Lymphadenopathy/Adenopathy	7	19	12
0203	Lymphadenopathy/Adenopathy	5	15	10
0204	Lymphadenopathy/Adenopathy	3	19	16
0205	Lymphadenopathy/Adenopathy	2	16	14
0206	Lymphadenopathy/Adenopathy	4	18	14
0207	Lymphadenopathy/Adenopathy	2	12	10
0208	Lymphadenopathy/Adenopathy	1	15	14
0209	Lymphadenopathy/Adenopathy	5	10	5
0210	Lymphadenopathy/Adenopathy	12	30	18
0211	Lymphadenopathy/Adenopathy	6	12	6
0212	Lymphadenopathy/Adenopathy	5	21	16
0213	Lymphadenopathy/Adenopathy	6	31	25
0214	Lymphadenopathy/Adenopathy	3	17	14
0216	Lymphadenopathy/Adenopathy	-2	16	18
0217	Lymphadenopathy/Adenopathy	3	17	14
0218	Lymphadenopathy/Adenopathy	5	19	14
0219	Lymphadenopathy/Adenopathy	4	9	5
0220	Lymphadenopathy/Adenopathy	9	21	12
0221	Lymphadenopathy/Adenopathy	1	15	14
0223	Lymphadenopathy/Adenopathy	6	20	14
0224	Lymphadenopathy/Adenopathy	8	22	14
0225	Lymphadenopathy/Adenopathy	1	15	14
0226	Lymphadenopathy/Adenopathy	3	17	14
0227	Lymphadenopathy/Adenopathy	3	3	0
0228	Lymphadenopathy/Adenopathy	1	5	4
0230	Lymphadenopathy/Adenopathy	2	31	29
0231	Lymphadenopathy/Adenopathy	2	23	21
0233	Lymphadenopathy/Adenopathy	2	14	12
0234	Lymphadenopathy/Adenopathy	5	19	14
0235	Lymphadenopathy/Adenopathy	4	30	26
0236	Lymphadenopathy/Adenopathy	1	48	47
0237	Lymphadenopathy/Adenopathy	3	3	0
0238	Lymphadenopathy/Adenopathy	3	50	47
0239	Lymphadenopathy/Adenopathy	4	77	73
0240	Lymphadenopathy/Adenopathy	8	25	17
0242	Lymphadenopathy/Adenopathy	7	21	14
0243	Lymphadenopathy/Adenopathy	4	10	6
0245	Lymphadenopathy/Adenopathy	4	10	6
0247	Lymphadenopathy/Adenopathy	3	15	12
0248	Lymphadenopathy/Adenopathy	4	18	14
0249	Lymphadenopathy/Adenopathy	5	17	12
0250	Lymphadenopathy/Adenopathy	6	20	14
0150	Malaise	8	11	3
0151	Malaise	4	10	6
0152	Malaise	12	26	14
0153	Malaise	8	10	2
0155	Malaise	2	6	4
0157	Malaise	5	6	1
0158	Malaise	6	14	8
0159	Malaise	2	8	6
0160	Malaise	2	8	6
0161	Malaise	6	10	4
0162	Malaise	20	27	7
0164	Malaise	12	12	0
0165	Malaise	19	21	2
0166	Malaise	15	15	0
0167	Malaise	17	19	2
0168	Malaise	15	18	3
0169	Malaise	5	19	14
0171	Malaise	3	4	1
0172	Malaise	8	20	12
0175	Malaise	7	11	4
0178	Malaise	14	14	0
0180	Malaise	3	6	3
0183	Malaise	4	9	5
0184	Malaise	2	6	4
0185	Malaise	10	10	0
0186	Malaise	1	4	3
0187	Malaise	2	4	2
0188	Malaise	3	3	0
0189	Malaise	1	7	6
0191	Malaise	6	6	0
0194	Malaise	7	10	3
0195	Malaise	3	4	1
0196	Malaise	3	9	6
0197	Malaise	6	6	0
0198	Malaise	6	6	0
0199	Malaise	2	3	1
0201	Malaise	3	8	5
0202	Malaise	7	9	2
0204	Malaise	3	4	1
0205	Malaise	2	3	1
0206	Malaise	4	6	2
0208	Malaise	1	3	2
0210	Malaise	12	13	1
0211	Malaise	6	9	3
0213	Malaise	6	7	1
0214	Malaise	3	9	6
0216	Malaise	-2	3	5
0217	Malaise	3	3	0
0221	Malaise	1	15	14
0223	Malaise	6	10	4
0224	Malaise	9	14	5
0226	Malaise	3	13	10
0227	Malaise	3	8	5
0230	Malaise	4	31	27
0231	Malaise	2	6	4
0233	Malaise	2	2	0
0236	Malaise	3	11	8
0237	Malaise	3	3	0
0238	Malaise	3	5	2
0242	Malaise	8	8	0
0243	Malaise	4	6	2
0247	Malaise	3	4	1
0248	Malaise	4	5	1
0249	Malaise	5	17	12
0250	Malaise	6	7	1
0150	Monkeypox Lesions	8	22	14
0151	Monkeypox Lesions	4	18	14
0152	Monkeypox Lesions	12	26	14
0153	Monkeypox Lesions	8	22	14
0155	Monkeypox Lesions	2	19	17
0157	Monkeypox Lesions	5	7	2
0158	Monkeypox Lesions	6	20	14
0159	Monkeypox Lesions	2	12	10
0160	Monkeypox Lesions	2	12	10
0161	Monkeypox Lesions	6	18	12
0162	Monkeypox Lesions	17	27	10
0163	Monkeypox Lesions	14	22	8
0164	Monkeypox Lesions	12	26	14
0165	Monkeypox Lesions	16	23	7
0166	Monkeypox Lesions	15	19	4
0167	Monkeypox Lesions	16	20	4
0168	Monkeypox Lesions	15	22	7
0169	Monkeypox Lesions	5	23	18
0171	Monkeypox Lesions	3	13	10
0172	Monkeypox Lesions	8	22	14
0173	Monkeypox Lesions	4	23	19
0174	Monkeypox Lesions	8	20	12
0175	Monkeypox Lesions	7	23	16
0176	Monkeypox Lesions	3	13	10
0177	Monkeypox Lesions	2	16	14
0178	Monkeypox Lesions	6	16	10
0179	Monkeypox Lesions	2	20	18
0180	Monkeypox Lesions	3	21	18
0183	Monkeypox Lesions	3	17	14
0184	Monkeypox Lesions	2	16	14
0185	Monkeypox Lesions	2	16	14
0186	Monkeypox Lesions	1	23	22
0187	Monkeypox Lesions	2	20	18
0188	Monkeypox Lesions	3	22	19
0189	Monkeypox Lesions	1	23	22
0191	Monkeypox Lesions	6	16	10
0194	Monkeypox Lesions	6	25	19
0195	Monkeypox Lesions	3	15	12
0196	Monkeypox Lesions	3	25	22
0197	Monkeypox Lesions	5	23	18
0198	Monkeypox Lesions	4	12	8
0199	Monkeypox Lesions	2	21	19
0200	Monkeypox Lesions	1	19	18
0201	Monkeypox Lesions	3	17	14
0202	Monkeypox Lesions	7	19	12
0203	Monkeypox Lesions	5	15	10
0204	Monkeypox Lesions	3	19	16
0205	Monkeypox Lesions	2	16	14
0206	Monkeypox Lesions	4	18	14
0207	Monkeypox Lesions	2	12	10
0208	Monkeypox Lesions	1	23	22
0209	Monkeypox Lesions	5	19	14
0210	Monkeypox Lesions	12	30	18
0211	Monkeypox Lesions	6	20	14
0212	Monkeypox Lesions	5	21	16
0213	Monkeypox Lesions	6	31	25
0214	Monkeypox Lesions	3	17	14
0215	Monkeypox Lesions	1	13	12
0216	Monkeypox Lesions	0	16	16
0217	Monkeypox Lesions	3	17	14
0218	Monkeypox Lesions	5	19	14
0219	Monkeypox Lesions	4	16	12
0220	Monkeypox Lesions	9	21	12
0221	Monkeypox Lesions	1	15	14
0223	Monkeypox Lesions	6	20	14
0224	Monkeypox Lesions	8	22	14
0225	Monkeypox Lesions	1	17	16
0226	Monkeypox Lesions	3	17	14
0227	Monkeypox Lesions	3	17	14
0228	Monkeypox Lesions	1	5	4
0230	Monkeypox Lesions	2	16	14
0231	Monkeypox Lesions	2	23	21
0233	Monkeypox Lesions	2	14	12
0234	Monkeypox Lesions	5	19	14
0235	Monkeypox Lesions	4	18	14
0236	Monkeypox Lesions	1	48	47
0237	Monkeypox Lesions	3	3	0
0238	Monkeypox Lesions	3	17	14
0239	Monkeypox Lesions	4	18	14
0240	Monkeypox Lesions	8	22	14
0242	Monkeypox Lesions	7	32	25
0243	Monkeypox Lesions	4	29	25
0245	Monkeypox Lesions	4	16	12
0247	Monkeypox Lesions	3	20	17
0248	Monkeypox Lesions	4	18	14
0249	Monkeypox Lesions	5	17	12
0250	Monkeypox Lesions	6	20	14
0150	Mouth/Throat Lesions	8	12	4
0151	Mouth/Throat Lesions	4	7	3
0152	Mouth/Throat Lesions	12	22	10
0155	Mouth/Throat Lesions	2	10	8
0157	Mouth/Throat Lesions	5	7	2
0158	Mouth/Throat Lesions	6	7	1
0159	Mouth/Throat Lesions	2	8	6
0160	Mouth/Throat Lesions	2	5	3
0161	Mouth/Throat Lesions	6	7	1
0169	Mouth/Throat Lesions	5	19	14
0171	Mouth/Throat Lesions	3	3	0
0174	Mouth/Throat Lesions	8	11	3
0175	Mouth/Throat Lesions	7	7	0
0177	Mouth/Throat Lesions	2	5	3
0179	Mouth/Throat Lesions	4	4	0
0180	Mouth/Throat Lesions	3	13	10
0183	Mouth/Throat Lesions	3	8	5
0186	Mouth/Throat Lesions	1	7	6
0187	Mouth/Throat Lesions	2	7	5
0188	Mouth/Throat Lesions	3	6	3
0189	Mouth/Throat Lesions	1	11	10
0191	Mouth/Throat Lesions	6	8	2
0194	Mouth/Throat Lesions	6	14	8
0195	Mouth/Throat Lesions	3	8	5
0196	Mouth/Throat Lesions	3	9	6
0197	Mouth/Throat Lesions	5	10	5
0199	Mouth/Throat Lesions	2	6	4
0200	Mouth/Throat Lesions	1	3	2
0203	Mouth/Throat Lesions	5	6	1
0205	Mouth/Throat Lesions	2	4	2
0206	Mouth/Throat Lesions	4	10	6
0207	Mouth/Throat Lesions	3	3	0
0208	Mouth/Throat Lesions	1	6	5
0210	Mouth/Throat Lesions	12	15	3
0212	Mouth/Throat Lesions	5	13	8
0213	Mouth/Throat Lesions	6	10	4
0214	Mouth/Throat Lesions	3	15	12
0216	Mouth/Throat Lesions	12	12	0
0218	Mouth/Throat Lesions	5	9	4
0219	Mouth/Throat Lesions	4	7	3
0220	Mouth/Throat Lesions	9	15	6
0221	Mouth/Throat Lesions	1	11	10
0223	Mouth/Throat Lesions	6	14	8
0224	Mouth/Throat Lesions	8	11	3
0225	Mouth/Throat Lesions	3	3	0
0226	Mouth/Throat Lesions	3	8	5
0227	Mouth/Throat Lesions	5	9	4
0228	Mouth/Throat Lesions	1	5	4
0230	Mouth/Throat Lesions	2	16	14
0231	Mouth/Throat Lesions	2	10	8
0233	Mouth/Throat Lesions	2	3	1
0234	Mouth/Throat Lesions	5	11	6
0235	Mouth/Throat Lesions	4	6	2
0236	Mouth/Throat Lesions	1	15	14
0237	Mouth/Throat Lesions	3	3	0
0238	Mouth/Throat Lesions	3	11	8
0239	Mouth/Throat Lesions	4	12	8
0240	Mouth/Throat Lesions	8	9	1
0242	Mouth/Throat Lesions	7	11	4
0243	Mouth/Throat Lesions	4	4	0
0247	Mouth/Throat Lesions	4	9	5
0248	Mouth/Throat Lesions	4	7	3
0249	Mouth/Throat Lesions	5	11	6
0152	Muscle Pain	12	12	0
0155	Muscle Pain	2	2	0
0195	Muscle Pain	5	5	0
0201	Muscle Pain	3	3	0
0224	Muscle Pain	14	14	0
0234	Muscle Pain	15	19	4
0150	Musculoskeletal	13	13	0
0151	Musculoskeletal	10	10	0
0160	Musculoskeletal	3	3	0
0163	Musculoskeletal	17	17	0
0175	Musculoskeletal	19	19	0
0179	Musculoskeletal	16	16	0
0183	Musculoskeletal	17	17	0
0189	Musculoskeletal	2	2	0
0204	Musculoskeletal	5	9	4
0234	Musculoskeletal	15	19	4
0247	Musculoskeletal	3	3	0
0249	Musculoskeletal	124	124	0
0150	Nasal Discharge/Congestion	9	10	1
0151	Nasal Discharge/Congestion	5	18	13
0152	Nasal Discharge/Congestion	12	18	6
0155	Nasal Discharge/Congestion	2	5	3
0157	Nasal Discharge/Congestion	6	6	0
0160	Nasal Discharge/Congestion	2	3	1
0161	Nasal Discharge/Congestion	6	16	10
0169	Nasal Discharge/Congestion	5	7	2
0171	Nasal Discharge/Congestion	3	7	4
0176	Nasal Discharge/Congestion	3	13	10
0179	Nasal Discharge/Congestion	6	6	0
0180	Nasal Discharge/Congestion	3	4	1
0185	Nasal Discharge/Congestion	2	12	10
0186	Nasal Discharge/Congestion	3	3	0
0187	Nasal Discharge/Congestion	2	8	6
0188	Nasal Discharge/Congestion	3	3	0
0189	Nasal Discharge/Congestion	1	1	0
0191	Nasal Discharge/Congestion	7	8	1
0194	Nasal Discharge/Congestion	6	12	6
0195	Nasal Discharge/Congestion	5	7	2
0196	Nasal Discharge/Congestion	3	7	4
0199	Nasal Discharge/Congestion	2	4	2
0210	Nasal Discharge/Congestion	16	16	0
0214	Nasal Discharge/Congestion	3	5	2
0215	Nasal Discharge/Congestion	1	1	0
0217	Nasal Discharge/Congestion	8	23	15
0221	Nasal Discharge/Congestion	1	15	14
0223	Nasal Discharge/Congestion	6	6	0
0225	Nasal Discharge/Congestion	13	13	0
0226	Nasal Discharge/Congestion	3	8	5
0228	Nasal Discharge/Congestion	4	4	0
0230	Nasal Discharge/Congestion	16	31	15
0236	Nasal Discharge/Congestion	1	15	14
0237	Nasal Discharge/Congestion	3	3	0
0238	Nasal Discharge/Congestion	3	11	8
0239	Nasal Discharge/Congestion	4	14	10
0240	Nasal Discharge/Congestion	8	25	17
0247	Nasal Discharge/Congestion	3	9	6
0249	Nasal Discharge/Congestion	5	17	12
0150	Nasal Discharge/Congestion/Rhinorrhea/Nasal Lesion	12	12	0
0151	Nasal Discharge/Congestion/Rhinorrhea/Nasal Lesion	5	18	13
0153	Nasal Discharge/Congestion/Rhinorrhea/Nasal Lesion	8	16	8
0155	Nasal Discharge/Congestion/Rhinorrhea/Nasal Lesion	3	5	2
0160	Nasal Discharge/Congestion/Rhinorrhea/Nasal Lesion	2	3	1
0171	Nasal Discharge/Congestion/Rhinorrhea/Nasal Lesion	3	7	4
0176	Nasal Discharge/Congestion/Rhinorrhea/Nasal Lesion	3	13	10
0185	Nasal Discharge/Congestion/Rhinorrhea/Nasal Lesion	2	2	0
0187	Nasal Discharge/Congestion/Rhinorrhea/Nasal Lesion	2	8	6
0188	Nasal Discharge/Congestion/Rhinorrhea/Nasal Lesion	3	3	0
0189	Nasal Discharge/Congestion/Rhinorrhea/Nasal Lesion	1	1	0
0191	Nasal Discharge/Congestion/Rhinorrhea/Nasal Lesion	6	8	2
0194	Nasal Discharge/Congestion/Rhinorrhea/Nasal Lesion	6	12	6
0196	Nasal Discharge/Congestion/Rhinorrhea/Nasal Lesion	3	7	4
0197	Nasal Discharge/Congestion/Rhinorrhea/Nasal Lesion	6	10	4
0199	Nasal Discharge/Congestion/Rhinorrhea/Nasal Lesion	2	8	6
0210	Nasal Discharge/Congestion/Rhinorrhea/Nasal Lesion	14	16	2
0214	Nasal Discharge/Congestion/Rhinorrhea/Nasal Lesion	3	5	2
0217	Nasal Discharge/Congestion/Rhinorrhea/Nasal Lesion	8	23	15
0221	Nasal Discharge/Congestion/Rhinorrhea/Nasal Lesion	1	9	8
0223	Nasal Discharge/Congestion/Rhinorrhea/Nasal Lesion	6	6	0
0225	Nasal Discharge/Congestion/Rhinorrhea/Nasal Lesion	13	13	0
0226	Nasal Discharge/Congestion/Rhinorrhea/Nasal Lesion	3	8	5
0227	Nasal Discharge/Congestion/Rhinorrhea/Nasal Lesion	5	5	0
0236	Nasal Discharge/Congestion/Rhinorrhea/Nasal Lesion	1	15	14
0237	Nasal Discharge/Congestion/Rhinorrhea/Nasal Lesion	3	3	0
0238	Nasal Discharge/Congestion/Rhinorrhea/Nasal Lesion	3	11	8
0239	Nasal Discharge/Congestion/Rhinorrhea/Nasal Lesion	4	9	5
0247	Nasal Discharge/Congestion/Rhinorrhea/Nasal Lesion	3	9	6
0249	Nasal Discharge/Congestion/Rhinorrhea/Nasal Lesion	5	17	12
0150	Neck Stiffness	11	11	0
0152	Neck Stiffness	12	14	2
0159	Neck Stiffness	2	3	1
0161	Neck Stiffness	6	6	0
0169	Neck Stiffness	6	6	0
0174	Neck Stiffness	8	8	0
0180	Neck Stiffness	3	3	0
0187	Neck Stiffness	2	2	0
0230	Neck Stiffness	2	2	0
0150	Non-Specific Rash (Excludes MPX Legions)	9	16	7
0155	Non-Specific Rash (Excludes MPX Legions)	2	2	0
0157	Non-Specific Rash (Excludes MPX Legions)	5	5	0
0160	Non-Specific Rash (Excludes MPX Legions)	2	2	0
0161	Non-Specific Rash (Excludes MPX Legions)	12	12	0
0171	Non-Specific Rash (Excludes MPX Legions)	4	4	0
0175	Non-Specific Rash (Excludes MPX Legions)	19	19	0
0180	Non-Specific Rash (Excludes MPX Legions)	11	11	0
0195	Non-Specific Rash (Excludes MPX Legions)	5	5	0
0215	Non-Specific Rash (Excludes MPX Legions)	7	7	0
0218	Non-Specific Rash (Excludes MPX Legions)	5	7	2
0223	Non-Specific Rash (Excludes MPX Legions)	6	6	0
0226	Non-Specific Rash (Excludes MPX Legions)	13	13	0
0227	Non-Specific Rash (Excludes MPX Legions)	11	11	0
0237	Non-Specific Rash (Excludes MPX Legions)	3	3	0
0243	Non-Specific Rash (Excludes MPX Legions)	29	29	0
0249	Non-Specific Rash (Excludes MPX Legions)	5	5	0
0152	Petechiae	12	12	0
0172	Petechiae	20	20	0
0204	Petechiae	3	3	0
0215	Petechiae	7	7	0
0152	Shortness of Breath	12	12	0
0157	Shortness of Breath	5	6	1
0159	Shortness of Breath	5	5	0
0188	Shortness of Breath	4	4	0
0196	Shortness of Breath	3	3	0
0198	Shortness of Breath	6	6	0
0214	Shortness of Breath	3	3	0
0224	Shortness of Breath	14	14	0
0227	Shortness of Breath	17	17	0
0235	Shortness of Breath	5	5	0
0150	Sore Throat	8	12	4
0151	Sore Throat	4	7	3
0152	Sore Throat	12	20	8
0153	Sore Throat	10	10	0
0155	Sore Throat	2	10	8
0158	Sore Throat	6	8	2
0159	Sore Throat	2	8	6
0160	Sore Throat	2	3	1
0161	Sore Throat	6	7	1
0169	Sore Throat	5	19	14
0171	Sore Throat	3	3	0
0174	Sore Throat	8	11	3
0175	Sore Throat	7	19	12
0177	Sore Throat	2	5	3
0180	Sore Throat	3	5	2
0183	Sore Throat	3	8	5
0186	Sore Throat	2	5	3
0187	Sore Throat	2	7	5
0188	Sore Throat	3	5	2
0189	Sore Throat	1	7	6
0191	Sore Throat	6	6	0
0194	Sore Throat	6	12	6
0195	Sore Throat	3	5	2
0196	Sore Throat	3	8	5
0197	Sore Throat	5	10	5
0198	Sore Throat	4	4	0
0199	Sore Throat	2	3	1
0200	Sore Throat	1	1	0
0201	Sore Throat	3	4	1
0202	Sore Throat	7	8	1
0203	Sore Throat	5	6	1
0205	Sore Throat	2	3	1
0206	Sore Throat	4	8	4
0207	Sore Throat	3	3	0
0208	Sore Throat	1	6	5
0210	Sore Throat	13	13	0
0214	Sore Throat	3	6	3
0216	Sore Throat	1	1	0
0218	Sore Throat	5	6	1
0219	Sore Throat	4	4	0
0220	Sore Throat	9	9	0
0221	Sore Throat	1	15	14
0223	Sore Throat	6	7	1
0224	Sore Throat	8	20	12
0225	Sore Throat	3	3	0
0226	Sore Throat	4	4	0
0227	Sore Throat	5	5	0
0228	Sore Throat	1	5	4
0230	Sore Throat	2	16	14
0231	Sore Throat	3	7	4
0233	Sore Throat	2	2	0
0234	Sore Throat	11	11	0
0235	Sore Throat	4	14	10
0236	Sore Throat	1	15	14
0237	Sore Throat	3	3	0
0238	Sore Throat	3	8	5
0239	Sore Throat	4	16	12
0242	Sore Throat	7	7	0
0243	Sore Throat	4	4	0
0247	Sore Throat	3	6	3
0248	Sore Throat	4	7	3
0249	Sore Throat	5	10	5
0151	Sweats	5	12	7
0155	Sweats	5	5	0
0157	Sweats	5	5	0
0158	Sweats	8	8	0
0159	Sweats	3	6	3
0160	Sweats	4	4	0
0161	Sweats	6	9	3
0163	Sweats	15	15	0
0164	Sweats	12	12	0
0165	Sweats	17	17	0
0166	Sweats	15	15	0
0168	Sweats	15	17	2
0169	Sweats	5	6	1
0174	Sweats	8	10	2
0175	Sweats	8	19	11
0176	Sweats	3	4	1
0177	Sweats	2	2	0
0180	Sweats	3	3	0
0183	Sweats	3	8	5
0185	Sweats	3	3	0
0186	Sweats	1	1	0
0187	Sweats	2	12	10
0189	Sweats	1	6	5
0191	Sweats	6	6	0
0194	Sweats	6	10	4
0196	Sweats	4	4	0
0197	Sweats	5	5	0
0201	Sweats	3	5	2
0202	Sweats	7	9	2
0204	Sweats	3	4	1
0214	Sweats	3	7	4
0219	Sweats	4	4	0
0221	Sweats	3	15	12
0223	Sweats	9	16	7
0224	Sweats	12	14	2
0227	Sweats	5	17	12
0230	Sweats	2	2	0
0231	Sweats	2	4	2
0237	Sweats	3	3	0
0238	Sweats	3	4	1
0239	Sweats	7	12	5
0243	Sweats	5	6	1
0248	Sweats	6	6	0
0250	Sweats	6	6	0
0153	Visual Changes	8	10	2
0155	Visual Changes	2	2	0
0169	Visual Changes	6	9	3
0211	Visual Changes	6	14	8
0217	Visual Changes	3	4	1
0155	Vomiting	2	2	0
0158	Vomiting	18	18	0
0169	Vomiting	5	5	0
0183	Vomiting	6	6	0
0189	Vomiting	5	5	0
0208	Vomiting	1	1	0
0221	Vomiting	3	3	0
0224	Vomiting	9	9	0
0230	Vomiting	4	4	0
0237	Vomiting	3	3	0
0238	Vomiting	3	3	0

## Sheet: Figure 2B
Patient Number	Study Day	Body Location (See Code Column G)	Lesion Count			Body Location Code
0001	7	1	0			1 = 'Oral/Oropharyngeal Enanthem'
0001	7	2	367			2 = 'Head'
0001	7	3	189			3 = 'Arms'
0001	7	4	72			4 = 'Hands'
0001	7	5	240			5 = 'Trunk'
0001	7	6	302			6 = 'Legs'
0001	7	7	25			7 = 'Feet'
0001	7	8	1195			8 = 'Total Body'
0002	5	1	0
0002	5	2	36
0002	5	3	15
0002	5	4	11
0002	5	5	18
0002	5	6	30
0002	5	7	2
0002	5	8	112
0003	0	1	0
0003	0	2	86
0003	0	3	48
0003	0	4	63
0003	0	5	64
0003	0	6	64
0003	0	7	42
0003	0	8	367
0004	1	1	0
0004	1	2	22
0004	1	3	8
0004	1	4	3
0004	1	5	5
0004	1	6	16
0004	1	7	0
0004	1	8	54
0005	8	1	12
0005	8	2	67
0005	8	3	92
0005	8	4	21
0005	8	5	117
0005	8	6	198
0005	8	7	3
0005	8	8	510
0006	3	1	0
0006	3	2	173
0006	3	3	293
0006	3	4	121
0006	3	5	178
0006	3	6	509
0006	3	7	53
0006	3	8	1327
0007	1	1	2
0007	1	2	152
0007	1	3	35
0007	1	4	6
0007	1	5	14
0007	1	6	60
0007	1	7	10
0007	1	8	279
0008	3	1	0
0008	3	2	79
0008	3	3	96
0008	3	4	57
0008	3	5	79
0008	3	6	182
0008	3	7	30
0008	3	8	523
0009	0	1	1
0009	0	2	170
0009	0	3	39
0009	0	4	22
0009	0	5	25
0009	0	6	87
0009	0	7	10
0009	0	8	354
0010	4	1	17
0010	4	2	230
0010	4	3	211
0010	4	4	58
0010	4	5	262
0010	4	6	326
0010	4	7	14
0010	4	8	1118
0011	1	1	2
0011	1	2	254
0011	1	3	151
0011	1	4	37
0011	1	5	164
0011	1	6	280
0011	1	7	22
0011	1	8	910
0014	3	1	0
0014	3	2	12
0014	3	3	14
0014	3	4	1
0014	3	5	5
0014	3	6	18
0014	3	7	3
0014	3	8	53
0015	7	1	0
0015	7	2	10
0015	7	3	18
0015	7	4	8
0015	7	5	9
0015	7	6	16
0015	7	7	2
0015	7	8	63
0016	1	1	0
0016	1	2	3
0016	1	3	7
0016	1	4	10
0016	1	5	7
0016	1	6	22
0016	1	7	7
0016	1	8	56
0017	3	1	0
0017	3	2	65
0017	3	3	64
0017	3	4	14
0017	3	5	35
0017	3	6	47
0017	3	7	5
0017	3	8	230
0018	1	1	1
0018	1	2	10
0018	1	3	4
0018	1	4	3
0018	1	5	8
0018	1	6	6
0018	1	7	0
0018	1	8	32
0019	0	1	1
0019	0	2	22
0019	0	3	16
0019	0	4	6
0019	0	5	19
0019	0	6	31
0019	0	7	5
0019	0	8	100
0020	1	1	0
0020	1	2	10
0020	1	3	36
0020	1	4	19
0020	1	5	11
0020	1	6	66
0020	1	7	8
0020	1	8	150
0021	0	1	6
0021	0	2	49
0021	0	3	143
0021	0	4	50
0021	0	5	50
0021	0	6	183
0021	0	7	35
0021	0	8	516
0022	3	1	0
0022	3	2	158
0022	3	3	137
0022	3	4	66
0022	3	5	86
0022	3	6	250
0022	3	7	31
0022	3	8	728
0023	0	1	0
0023	0	2	185
0023	0	3	171
0023	0	4	49
0023	0	5	122
0023	0	6	306
0023	0	7	47
0023	0	8	880
0024	4	1	0
0024	4	2	22
0024	4	3	42
0024	4	4	11
0024	4	5	19
0024	4	6	49
0024	4	7	15
0024	4	8	158
0025	3	1	0
0025	3	2	15
0025	3	3	9
0025	3	4	7
0025	3	5	14
0025	3	6	13
0025	3	7	2
0025	3	8	60
0026	1	1	4
0026	1	2	152
0026	1	3	140
0026	1	4	39
0026	1	5	96
0026	1	6	199
0026	1	7	11
0026	1	8	641
0027	0	1	0
0027	0	2	130
0027	0	3	43
0027	0	4	10
0027	0	5	154
0027	0	6	181
0027	0	7	10
0027	0	8	528
0028	2	1	3
0028	2	2	77
0028	2	3	80
0028	2	4	16
0028	2	5	84
0028	2	6	120
0028	2	7	3
0028	2	8	383
0029	8	1	0
0029	8	2	16
0029	8	3	5
0029	8	4	0
0029	8	5	30
0029	8	6	4
0029	8	7	2
0029	8	8	57
0030	3	1	3
0030	3	2	81
0030	3	3	82
0030	3	4	68
0030	3	5	41
0030	3	6	161
0030	3	7	32
0030	3	8	468
0031	2	1	3
0031	2	2	58
0031	2	3	144
0031	2	4	49
0031	2	5	50
0031	2	6	319
0031	2	7	42
0031	2	8	665
0032	3	1	0
0032	3	2	55
0032	3	3	78
0032	3	4	17
0032	3	5	48
0032	3	6	82
0032	3	7	16
0032	3	8	296
0033	4	1	0
0033	4	2	57
0033	4	3	59
0033	4	4	32
0033	4	5	43
0033	4	6	98
0033	4	7	22
0033	4	8	311
0034	3	1	0
0034	3	2	23
0034	3	3	0
0034	3	4	9
0034	3	5	4
0034	3	6	13
0034	3	7	3
0034	3	8	52
0035	0	1	0
0035	0	2	60
0035	0	3	32
0035	0	4	16
0035	0	5	12
0035	0	6	47
0035	0	7	5
0035	0	8	172
0036	5	1	9
0036	5	2	163
0036	5	3	129
0036	5	4	50
0036	5	5	98
0036	5	6	272
0036	5	7	25
0036	5	8	746
0037	1	1	0
0037	1	2	0
0037	1	3	5
0037	1	4	0
0037	1	5	0
0037	1	6	0
0037	1	7	0
0037	1	8	5
0038	0	1	2
0038	0	2	102
0038	0	3	78
0038	0	4	11
0038	0	5	58
0038	0	6	124
0038	0	7	14
0038	0	8	389
0039	0	1	0
0039	0	2	0
0039	0	3	0
0039	0	4	0
0039	0	5	0
0039	0	6	0
0039	0	7	0
0039	0	8	0
0040	0	1	0
0040	0	2	8
0040	0	3	28
0040	0	4	9
0040	0	5	15
0040	0	6	27
0040	0	7	3
0040	0	8	90
0041	10	1	0
0041	10	2	131
0041	10	3	228
0041	10	4	63
0041	10	5	143
0041	10	6	576
0041	10	7	60
0041	10	8	1201
0042	1	1	0
0042	1	2	22
0042	1	3	18
0042	1	4	15
0042	1	5	16
0042	1	6	29
0042	1	7	6
0042	1	8	106
0043	0	1	2
0043	0	2	24
0043	0	3	32
0043	0	4	23
0043	0	5	33
0043	0	6	27
0043	0	7	2
0043	0	8	143
0044	6	1	0
0044	6	2	5
0044	6	3	6
0044	6	4	6
0044	6	5	5
0044	6	6	12
0044	6	7	4
0044	6	8	38
0045	0	1	0
0045	0	2	20
0045	0	3	27
0045	0	4	122
0045	0	5	6
0045	0	6	42
0045	0	7	88
0045	0	8	305
0046	0	1	0
0046	0	2	8
0046	0	3	4
0046	0	4	0
0046	0	5	3
0046	0	6	11
0046	0	7	0
0046	0	8	26
0047	1	1	6
0047	1	2	376
0047	1	3	355
0047	1	4	135
0047	1	5	578
0047	1	6	836
0047	1	7	161
0047	1	8	2447
0048	5	1	5
0048	5	2	299
0048	5	3	192
0048	5	4	64
0048	5	5	221
0048	5	6	506
0048	5	7	67
0048	5	8	1354
0049	0	1	0
0049	0	2	11
0049	0	3	33
0049	0	4	4
0049	0	5	20
0049	0	6	58
0049	0	7	4
0049	0	8	130
0050	0	1	0
0050	0	2	9
0050	0	3	18
0050	0	4	8
0050	0	5	8
0050	0	6	22
0050	0	7	5
0050	0	8	70
0051	0	1	1
0051	0	2	51
0051	0	3	34
0051	0	4	15
0051	0	5	27
0051	0	6	66
0051	0	7	6
0051	0	8	200
0052	2	1	0
0052	2	2	65
0052	2	3	79
0052	2	4	36
0052	2	5	20
0052	2	6	153
0052	2	7	8
0052	2	8	361
0053	0	1	0
0053	0	2	25
0053	0	3	28
0053	0	4	5
0053	0	5	32
0053	0	6	47
0053	0	7	6
0053	0	8	143
0054	8	1	70
0054	8	2	1133
0054	8	3	1799
0054	8	4	519
0054	8	5	1947
0054	8	6	2886
0054	8	7	264
0054	8	8	8618
0055	4	1	0
0055	4	2	9
0055	4	3	7
0055	4	4	4
0055	4	5	17
0055	4	6	33
0055	4	7	6
0055	4	8	76
0056	5	1	0
0056	5	2	1
0056	5	3	6
0056	5	4	0
0056	5	5	3
0056	5	6	7
0056	5	7	2
0056	5	8	19
0057	2	1	0
0057	2	2	23
0057	2	3	43
0057	2	4	12
0057	2	5	25
0057	2	6	34
0057	2	7	3
0057	2	8	140
0058	0	1	0
0058	0	2	8
0058	0	3	25
0058	0	4	15
0058	0	5	15
0058	0	6	40
0058	0	7	5
0058	0	8	108
0059	0	1	0
0059	0	2	65
0059	0	3	94
0059	0	4	31
0059	0	5	46
0059	0	6	177
0059	0	7	13
0059	0	8	426
0060	8	1	0
0060	8	2	39
0060	8	3	37
0060	8	4	13
0060	8	5	43
0060	8	6	44
0060	8	7	9
0060	8	8	185
0061	0	1	0
0061	0	2	59
0061	0	3	84
0061	0	4	11
0061	0	5	53
0061	0	6	88
0061	0	7	1
0061	0	8	296
0062	2	1	0
0062	2	2	81
0062	2	3	12
0062	2	4	4
0062	2	5	4
0062	2	6	15
0062	2	7	2
0062	2	8	118
0064	0	1	0
0064	0	2	12
0064	0	3	17
0064	0	4	5
0064	0	5	12
0064	0	6	39
0064	0	7	5
0064	0	8	90
0065	1	1	0
0065	1	2	71
0065	1	3	51
0065	1	4	42
0065	1	5	29
0065	1	6	98
0065	1	7	22
0065	1	8	313
0066	0	1	0
0066	0	2	19
0066	0	3	30
0066	0	4	14
0066	0	5	14
0066	0	6	28
0066	0	7	14
0066	0	8	119
0067	0	1	0
0067	0	2	7
0067	0	3	11
0067	0	4	5
0067	0	5	5
0067	0	6	10
0067	0	7	0
0067	0	8	38
0068	0	1	0
0068	0	2	10
0068	0	3	14
0068	0	4	8
0068	0	5	12
0068	0	6	21
0068	0	7	2
0068	0	8	67
0069	1	1	10
0069	1	2	464
0069	1	3	470
0069	1	4	178
0069	1	5	392
0069	1	6	927
0069	1	7	168
0069	1	8	2609
0070	4	1	0
0070	4	2	4
0070	4	3	3
0070	4	4	5
0070	4	5	2
0070	4	6	6
0070	4	7	0
0070	4	8	20
0071	0	1	0
0071	0	2	1
0071	0	3	8
0071	0	4	1
0071	0	5	4
0071	0	6	7
0071	0	7	0
0071	0	8	21
0072	3	1	0
0072	3	2	44
0072	3	3	29
0072	3	4	5
0072	3	5	53
0072	3	6	65
0072	3	7	0
0072	3	8	196
0073	0	1	4
0073	0	2	214
0073	0	3	292
0073	0	4	169
0073	0	5	248
0073	0	6	555
0073	0	7	59
0073	0	8	1541
0074	3	1	2
0074	3	2	66
0074	3	3	56
0074	3	4	10
0074	3	5	53
0074	3	6	106
0074	3	7	13
0074	3	8	306
0075	5	1	6
0075	5	2	85
0075	5	3	217
0075	5	4	66
0075	5	5	151
0075	5	6	384
0075	5	7	27
0075	5	8	936
0076	0	1	0
0076	0	2	8
0076	0	3	27
0076	0	4	17
0076	0	5	9
0076	0	6	44
0076	0	7	8
0076	0	8	113
0077	0	1	0
0077	0	2	124
0077	0	3	172
0077	0	4	31
0077	0	5	153
0077	0	6	245
0077	0	7	34
0077	0	8	759
0078	4	1	0
0078	4	2	4
0078	4	3	2
0078	4	4	1
0078	4	5	0
0078	4	6	0
0078	4	7	0
0078	4	8	7
0079	5	1	4
0079	5	2	105
0079	5	3	189
0079	5	4	97
0079	5	5	139
0079	5	6	508
0079	5	7	68
0079	5	8	1110
0080	4	1	0
0080	4	2	77
0080	4	3	32
0080	4	4	14
0080	4	5	19
0080	4	6	26
0080	4	7	4
0080	4	8	172
0081	2	1	0
0081	2	2	9
0081	2	3	5
0081	2	4	0
0081	2	5	1
0081	2	6	66
0081	2	7	0
0081	2	8	81
0082	6	1	0
0082	6	2	50
0082	6	3	26
0082	6	4	8
0082	6	5	23
0082	6	6	47
0082	6	7	2
0082	6	8	156
0083	2	1	3
0083	2	2	327
0083	2	3	382
0083	2	4	141
0083	2	5	311
0083	2	6	734
0083	2	7	229
0083	2	8	2127
0084	6	1	7
0084	6	2	32
0084	6	3	76
0084	6	4	12
0084	6	5	80
0084	6	6	101
0084	6	7	5
0084	6	8	313
0085	1	1	0
0085	1	2	2
0085	1	3	7
0085	1	4	6
0085	1	5	7
0085	1	6	2
0085	1	7	0
0085	1	8	24
0086	1	1	0
0086	1	2	68
0086	1	3	61
0086	1	4	13
0086	1	5	36
0086	1	6	84
0086	1	7	12
0086	1	8	274
0087	1	1	0
0087	1	2	115
0087	1	3	62
0087	1	4	30
0087	1	5	40
0087	1	6	76
0087	1	7	12
0087	1	8	335
0090	1	1	0
0090	1	2	16
0090	1	3	28
0090	1	4	13
0090	1	5	18
0090	1	6	53
0090	1	7	7
0090	1	8	135
0091	1	1	0
0091	1	2	17
0091	1	3	16
0091	1	4	11
0091	1	5	10
0091	1	6	40
0091	1	7	4
0091	1	8	98
0092	2	1	1
0092	2	2	90
0092	2	3	181
0092	2	4	59
0092	2	5	118
0092	2	6	253
0092	2	7	37
0092	2	8	739
0093	2	1	0
0093	2	2	3
0093	2	3	22
0093	2	4	1
0093	2	5	6
0093	2	6	26
0093	2	7	4
0093	2	8	62
0094	1	1	0
0094	1	2	9
0094	1	3	14
0094	1	4	0
0094	1	5	1
0094	1	6	20
0094	1	7	1
0094	1	8	45
0095	0	1	0
0095	0	2	8
0095	0	3	5
0095	0	4	2
0095	0	5	5
0095	0	6	9
0095	0	7	1
0095	0	8	30
0096	1	1	0
0096	1	2	5
0096	1	3	2
0096	1	4	1
0096	1	5	1
0096	1	6	2
0096	1	7	1
0096	1	8	12
0097	2	1	0
0097	2	2	99
0097	2	3	82
0097	2	4	46
0097	2	5	76
0097	2	6	142
0097	2	7	15
0097	2	8	460
0098	0	1	0
0098	0	2	16
0098	0	3	27
0098	0	4	4
0098	0	5	35
0098	0	6	43
0098	0	7	3
0098	0	8	128
0100	0	1	0
0100	0	2	13
0100	0	3	19
0100	0	4	5
0100	0	5	16
0100	0	6	30
0100	0	7	5
0100	0	8	88
0101	0	1	0
0101	0	2	8
0101	0	3	15
0101	0	4	5
0101	0	5	9
0101	0	6	41
0101	0	7	4
0101	0	8	82
0102	2	1	7
0102	2	2	322
0102	2	3	337
0102	2	4	110
0102	2	5	325
0102	2	6	623
0102	2	7	97
0102	2	8	1821
0103	3	1	17
0103	3	2	326
0103	3	3	334
0103	3	4	205
0103	3	5	338
0103	3	6	401
0103	3	7	204
0103	3	8	1825
0104	0	1	0
0104	0	2	16
0104	0	3	24
0104	0	4	12
0104	0	5	22
0104	0	6	56
0104	0	7	3
0104	0	8	133
0105	1	1	0
0105	1	2	53
0105	1	3	37
0105	1	4	50
0105	1	5	33
0105	1	6	66
0105	1	7	6
0105	1	8	245
0106	1	1	11
0106	1	2	250
0106	1	3	124
0106	1	4	63
0106	1	5	123
0106	1	6	304
0106	1	7	37
0106	1	8	912
0107	0	1	0
0107	0	2	58
0107	0	3	35
0107	0	4	22
0107	0	5	32
0107	0	6	62
0107	0	7	12
0107	0	8	221
0108	0	1	7
0108	0	2	700
0108	0	3	404
0108	0	4	85
0108	0	5	372
0108	0	6	1027
0108	0	7	87
0108	0	8	2682
0110	2	1	1
0110	2	2	2
0110	2	3	19
0110	2	4	1
0110	2	5	8
0110	2	6	9
0110	2	7	2
0110	2	8	42
0111	3	1	0
0111	3	2	5
0111	3	3	21
0111	3	4	3
0111	3	5	25
0111	3	6	31
0111	3	7	2
0111	3	8	87
0112	2	1	1
0112	2	2	33
0112	2	3	12
0112	2	4	9
0112	2	5	18
0112	2	6	45
0112	2	7	6
0112	2	8	124
0113	0	1	0
0113	0	2	11
0113	0	3	22
0113	0	4	6
0113	0	5	11
0113	0	6	13
0113	0	7	5
0113	0	8	68
0114	1	1	0
0114	1	2	8
0114	1	3	31
0114	1	4	6
0114	1	5	16
0114	1	6	65
0114	1	7	10
0114	1	8	136
0115	1	1	0
0115	1	2	20
0115	1	3	24
0115	1	4	1
0115	1	5	26
0115	1	6	19
0115	1	7	2
0115	1	8	92
0116	6	1	0
0116	6	2	46
0116	6	3	24
0116	6	4	10
0116	6	5	41
0116	6	6	48
0116	6	7	2
0116	6	8	171
0117	1	1	7
0117	1	2	115
0117	1	3	401
0117	1	4	120
0117	1	5	136
0117	1	6	481
0117	1	7	35
0117	1	8	1295
0118	0	1	0
0118	0	2	150
0118	0	3	70
0118	0	4	30
0118	0	5	25
0118	0	6	67
0118	0	7	14
0118	0	8	356
0119	0	1	0
0119	0	2	3
0119	0	3	1
0119	0	4	0
0119	0	5	2
0119	0	6	0
0119	0	7	0
0119	0	8	6
0120	1	1	0
0120	1	2	22
0120	1	3	21
0120	1	4	12
0120	1	5	31
0120	1	6	43
0120	1	7	23
0120	1	8	152
0121	2	1	0
0121	2	2	60
0121	2	3	26
0121	2	4	13
0121	2	5	17
0121	2	6	51
0121	2	7	16
0121	2	8	183
0122	2	1	0
0122	2	2	26
0122	2	3	10
0122	2	4	9
0122	2	5	22
0122	2	6	92
0122	2	7	4
0122	2	8	163
0123	1	1	0
0123	1	2	52
0123	1	3	136
0123	1	4	72
0123	1	5	70
0123	1	6	240
0123	1	7	47
0123	1	8	617
0124	11	1	0
0124	11	2	7
0124	11	3	7
0124	11	4	1
0124	11	5	5
0124	11	6	6
0124	11	7	2
0124	11	8	28
0125	2	1	0
0125	2	2	109
0125	2	3	149
0125	2	4	60
0125	2	5	79
0125	2	6	359
0125	2	7	35
0125	2	8	791
0126	0	1	2
0126	0	2	23
0126	0	3	18
0126	0	4	24
0126	0	5	6
0126	0	6	24
0126	0	7	1
0126	0	8	98
0127	4	1	0
0127	4	2	6
0127	4	3	2
0127	4	4	1
0127	4	5	9
0127	4	6	14
0127	4	7	2
0127	4	8	34
0129	4	1	0
0129	4	2	21
0129	4	3	14
0129	4	4	3
0129	4	5	26
0129	4	6	18
0129	4	7	0
0129	4	8	82
0130	7	1	0
0130	7	2	15
0130	7	3	3
0130	7	4	13
0130	7	5	4
0130	7	6	11
0130	7	7	10
0130	7	8	56
0132	4	1	0
0132	4	2	35
0132	4	3	0
0132	4	4	3
0132	4	5	9
0132	4	6	1
0132	4	7	1
0132	4	8	49
0133	0	1	0
0133	0	2	15
0133	0	3	9
0133	0	4	3
0133	0	5	15
0133	0	6	29
0133	0	7	1
0133	0	8	72
0134	0	1	0
0134	0	2	97
0134	0	3	177
0134	0	4	56
0134	0	5	125
0134	0	6	314
0134	0	7	48
0134	0	8	817
0135	-3	1	0
0135	-3	2	47
0135	-3	3	24
0135	-3	4	8
0135	-3	5	23
0135	-3	6	60
0135	-3	7	1
0135	-3	8	163
0138	1	1	0
0138	1	2	9
0138	1	3	18
0138	1	4	4
0138	1	5	4
0138	1	6	37
0138	1	7	2
0138	1	8	74
0139	1	1	0
0139	1	2	26
0139	1	3	28
0139	1	4	7
0139	1	5	28
0139	1	6	67
0139	1	7	4
0139	1	8	160
0140	2	1	0
0140	2	2	83
0140	2	3	32
0140	2	4	7
0140	2	5	43
0140	2	6	102
0140	2	7	6
0140	2	8	273
0150	1	1	0
0150	1	2	9
0150	1	3	3
0150	1	4	3
0150	1	5	1
0150	1	6	9
0150	1	7	0
0150	1	8	25
0151	0	1	0
0151	0	2	31
0151	0	3	45
0151	0	4	17
0151	0	5	35
0151	0	6	72
0151	0	7	23
0151	0	8	223
0152	0	1	5
0152	0	2	322
0152	0	3	600
0152	0	4	550
0152	0	5	320
0152	0	6	1462
0152	0	7	249
0152	0	8	3508
0153	1	1	1
0153	1	2	92
0153	1	3	86
0153	1	4	45
0153	1	5	41
0153	1	6	127
0153	1	7	9
0153	1	8	401
0155	5	1	0
0155	5	2	53
0155	5	3	45
0155	5	4	14
0155	5	5	39
0155	5	6	71
0155	5	7	8
0155	5	8	230
0157	2	1	3
0157	2	2	35
0157	2	3	15
0157	2	4	33
0157	2	5	95
0157	2	6	39
0157	2	7	5
0157	2	8	225
0158	1	1	0
0158	1	2	14
0158	1	3	8
0158	1	4	2
0158	1	5	8
0158	1	6	13
0158	1	7	6
0158	1	8	51
0159	2	1	0
0159	2	2	22
0159	2	3	39
0159	2	4	20
0159	2	5	28
0159	2	6	77
0159	2	7	8
0159	2	8	194
0160	2	1	0
0160	2	2	22
0160	2	3	13
0160	2	4	5
0160	2	5	8
0160	2	6	16
0160	2	7	2
0160	2	8	66
0161	0	1	0
0161	0	2	164
0161	0	3	118
0161	0	4	23
0161	0	5	134
0161	0	6	253
0161	0	7	4
0161	0	8	696
0162	0	1	0
0162	0	2	48
0162	0	3	52
0162	0	4	23
0162	0	5	54
0162	0	6	82
0162	0	7	17
0162	0	8	276
0163	0	1	0
0163	0	2	33
0163	0	3	97
0163	0	4	21
0163	0	5	35
0163	0	6	165
0163	0	7	13
0163	0	8	364
0164	0	1	2
0164	0	2	131
0164	0	3	271
0164	0	4	72
0164	0	5	147
0164	0	6	373
0164	0	7	19
0164	0	8	1015
0165	0	1	0
0165	0	2	23
0165	0	3	17
0165	0	4	7
0165	0	5	23
0165	0	6	31
0165	0	7	9
0165	0	8	110
0166	0	1	0
0166	0	2	10
0166	0	3	4
0166	0	4	1
0166	0	5	5
0166	0	6	11
0166	0	7	1
0166	0	8	32
0167	0	1	0
0167	0	2	0
0167	0	3	0
0167	0	4	2
0167	0	5	1
0167	0	6	0
0167	0	7	0
0167	0	8	3
0168	0	1	0
0168	0	2	23
0168	0	3	10
0168	0	4	8
0168	0	5	14
0168	0	6	10
0168	0	7	4
0168	0	8	69
0169	3	1	0
0169	3	2	677
0169	3	3	234
0169	3	4	50
0169	3	5	273
0169	3	6	1113
0169	3	7	36
0169	3	8	2383
0171	4	1	0
0171	4	2	3
0171	4	3	5
0171	4	4	3
0171	4	5	1
0171	4	6	6
0171	4	7	0
0171	4	8	18
0172	0	1	0
0172	0	2	58
0172	0	3	18
0172	0	4	11
0172	0	5	16
0172	0	6	27
0172	0	7	4
0172	0	8	134
0173	2	1	0
0173	2	2	14
0173	2	3	12
0173	2	4	4
0173	2	5	27
0173	2	6	20
0173	2	7	0
0173	2	8	77
0174	2	1	0
0174	2	2	66
0174	2	3	38
0174	2	4	7
0174	2	5	22
0174	2	6	31
0174	2	7	9
0174	2	8	173
0175	0	1	0
0175	0	2	133
0175	0	3	103
0175	0	4	28
0175	0	5	38
0175	0	6	107
0175	0	7	19
0175	0	8	428
0176	0	1	0
0176	0	2	38
0176	0	3	29
0176	0	4	3
0176	0	5	18
0176	0	6	36
0176	0	7	1
0176	0	8	125
0177	4	1	0
0177	4	2	42
0177	4	3	19
0177	4	4	7
0177	4	5	27
0177	4	6	62
0177	4	7	4
0177	4	8	161
0178	1	1	0
0178	1	2	11
0178	1	3	30
0178	1	4	15
0178	1	5	13
0178	1	6	53
0178	1	7	6
0178	1	8	128
0179	6	1	0
0179	6	2	14
0179	6	3	11
0179	6	4	6
0179	6	5	2
0179	6	6	26
0179	6	7	1
0179	6	8	60
0180	4	1	11
0180	4	2	98
0180	4	3	151
0180	4	4	54
0180	4	5	49
0180	4	6	226
0180	4	7	25
0180	4	8	614
0183	1	1	0
0183	1	2	21
0183	1	3	38
0183	1	4	9
0183	1	5	32
0183	1	6	53
0183	1	7	3
0183	1	8	156
0184	1	1	0
0184	1	2	3
0184	1	3	8
0184	1	4	5
0184	1	5	1
0184	1	6	10
0184	1	7	3
0184	1	8	30
0185	1	1	0
0185	1	2	33
0185	1	3	16
0185	1	4	6
0185	1	5	13
0185	1	6	35
0185	1	7	2
0185	1	8	105
0186	6	1	3
0186	6	2	89
0186	6	3	89
0186	6	4	43
0186	6	5	90
0186	6	6	143
0186	6	7	29
0186	6	8	486
0187	3	1	1
0187	3	2	157
0187	3	3	86
0187	3	4	59
0187	3	5	91
0187	3	6	125
0187	3	7	15
0187	3	8	534
0188	3	1	0
0188	3	2	16
0188	3	3	16
0188	3	4	60
0188	3	5	9
0188	3	6	67
0188	3	7	152
0188	3	8	320
0189	8	1	0
0189	8	2	60
0189	8	3	43
0189	8	4	15
0189	8	5	23
0189	8	6	79
0189	8	7	7
0189	8	8	227
0191	0	1	1
0191	0	2	22
0191	0	3	30
0191	0	4	8
0191	0	5	25
0191	0	6	37
0191	0	7	4
0191	0	8	127
0194	3	1	3
0194	3	2	108
0194	3	3	53
0194	3	4	8
0194	3	5	40
0194	3	6	85
0194	3	7	12
0194	3	8	309
0195	2	1	0
0195	2	2	14
0195	2	3	12
0195	2	4	5
0195	2	5	13
0195	2	6	18
0195	2	7	2
0195	2	8	64
0196	2	1	1
0196	2	2	128
0196	2	3	263
0196	2	4	115
0196	2	5	252
0196	2	6	476
0196	2	7	44
0196	2	8	1279
0197	2	1	1
0197	2	2	106
0197	2	3	47
0197	2	4	15
0197	2	5	45
0197	2	6	57
0197	2	7	6
0197	2	8	277
0198	0	1	0
0198	0	2	0
0198	0	3	4
0198	0	4	2
0198	0	5	6
0198	0	6	1
0198	0	7	0
0198	0	8	13
0199	4	1	0
0199	4	2	287
0199	4	3	205
0199	4	4	54
0199	4	5	165
0199	4	6	322
0199	4	7	21
0199	4	8	1054
0200	3	1	0
0200	3	2	30
0200	3	3	42
0200	3	4	21
0200	3	5	63
0200	3	6	68
0200	3	7	11
0200	3	8	235
0201	4	1	0
0201	4	2	3
0201	4	3	5
0201	4	4	10
0201	4	5	4
0201	4	6	13
0201	4	7	2
0201	4	8	37
0202	3	1	0
0202	3	2	28
0202	3	3	30
0202	3	4	6
0202	3	5	32
0202	3	6	62
0202	3	7	13
0202	3	8	171
0203	0	1	0
0203	0	2	34
0203	0	3	31
0203	0	4	10
0203	0	5	20
0203	0	6	80
0203	0	7	5
0203	0	8	180
0204	0	1	0
0204	0	2	27
0204	0	3	26
0204	0	4	7
0204	0	5	20
0204	0	6	23
0204	0	7	3
0204	0	8	106
0205	3	1	0
0205	3	2	34
0205	3	3	10
0205	3	4	6
0205	3	5	4
0205	3	6	7
0205	3	7	0
0205	3	8	61
0206	5	1	10
0206	5	2	182
0206	5	3	110
0206	5	4	44
0206	5	5	79
0206	5	6	314
0206	5	7	30
0206	5	8	769
0207	3	1	0
0207	3	2	8
0207	3	3	11
0207	3	4	5
0207	3	5	10
0207	3	6	28
0207	3	7	1
0207	3	8	63
0208	6	1	0
0208	6	2	153
0208	6	3	267
0208	6	4	77
0208	6	5	173
0208	6	6	398
0208	6	7	85
0208	6	8	1153
0209	2	1	0
0209	2	2	52
0209	2	3	28
0209	2	4	12
0209	2	5	27
0209	2	6	44
0209	2	7	6
0209	2	8	169
0210	0	1	2
0210	0	2	84
0210	0	3	120
0210	0	4	63
0210	0	5	66
0210	0	6	181
0210	0	7	42
0210	0	8	558
0211	0	1	0
0211	0	2	2
0211	0	3	7
0211	0	4	6
0211	0	5	13
0211	0	6	14
0211	0	7	5
0211	0	8	47
0212	4	1	3
0212	4	2	100
0212	4	3	91
0212	4	4	34
0212	4	5	95
0212	4	6	133
0212	4	7	37
0212	4	8	493
0213	2	1	10
0213	2	2	85
0213	2	3	190
0213	2	4	361
0213	2	5	54
0213	2	6	580
0213	2	7	614
0213	2	8	1894
0214	3	1	43
0214	3	2	446
0214	3	3	987
0214	3	4	195
0214	3	5	955
0214	3	6	2112
0214	3	7	100
0214	3	8	4838
0215	1	1	0
0215	1	2	13
0215	1	3	3
0215	1	4	4
0215	1	5	10
0215	1	6	5
0215	1	7	0
0215	1	8	35
0216	12	1	0
0216	12	2	3
0216	12	3	2
0216	12	4	3
0216	12	5	3
0216	12	6	13
0216	12	7	3
0216	12	8	27
0217	2	1	0
0217	2	2	43
0217	2	3	23
0217	2	4	8
0217	2	5	19
0217	2	6	47
0217	2	7	19
0217	2	8	159
0218	0	1	2
0218	0	2	13
0218	0	3	8
0218	0	4	9
0218	0	5	6
0218	0	6	33
0218	0	7	11
0218	0	8	82
0219	3	1	0
0219	3	2	27
0219	3	3	16
0219	3	4	7
0219	3	5	20
0219	3	6	56
0219	3	7	1
0219	3	8	127
0220	1	1	0
0220	1	2	24
0220	1	3	9
0220	1	4	2
0220	1	5	10
0220	1	6	31
0220	1	7	2
0220	1	8	78
0221	8	1	14
0221	8	2	320
0221	8	3	226
0221	8	4	104
0221	8	5	213
0221	8	6	378
0221	8	7	80
0221	8	8	1335
0223	0	1	0
0223	0	2	191
0223	0	3	103
0223	0	4	49
0223	0	5	91
0223	0	6	293
0223	0	7	69
0223	0	8	796
0224	0	1	0
0224	0	2	142
0224	0	3	259
0224	0	4	73
0224	0	5	185
0224	0	6	354
0224	0	7	58
0224	0	8	1071
0225	4	1	0
0225	4	2	43
0225	4	3	26
0225	4	4	4
0225	4	5	26
0225	4	6	38
0225	4	7	2
0225	4	8	139
0226	2	1	7
0226	2	2	120
0226	2	3	163
0226	2	4	36
0226	2	5	109
0226	2	6	253
0226	2	7	21
0226	2	8	709
0227	5	1	7
0227	5	2	277
0227	5	3	150
0227	5	4	44
0227	5	5	193
0227	5	6	180
0227	5	7	92
0227	5	8	943
0228	3	1	17
0228	3	2	167
0228	3	3	194
0228	3	4	51
0228	3	5	124
0228	3	6	307
0228	3	7	23
0228	3	8	883
0230	6	1	2
0230	6	2	65
0230	6	3	152
0230	6	4	61
0230	6	5	87
0230	6	6	217
0230	6	7	29
0230	6	8	613
0231	6	1	0
0231	6	2	31
0231	6	3	23
0231	6	4	10
0231	6	5	13
0231	6	6	36
0231	6	7	10
0231	6	8	123
0233	0	1	0
0233	0	2	53
0233	0	3	15
0233	0	4	5
0233	0	5	21
0233	0	6	29
0233	0	7	4
0233	0	8	127
0234	4	1	2
0234	4	2	297
0234	4	3	293
0234	4	4	54
0234	4	5	280
0234	4	6	797
0234	4	7	31
0234	4	8	1754
0235	3	1	0
0235	3	2	34
0235	3	3	10
0235	3	4	3
0235	3	5	5
0235	3	6	19
0235	3	7	3
0235	3	8	74
0236	8	1	40
0236	8	2	271
0236	8	3	204
0236	8	4	139
0236	8	5	121
0236	8	6	393
0236	8	7	94
0236	8	8	1262
0237	0	1	10
0237	0	2	73
0237	0	3	158
0237	0	4	12
0237	0	5	187
0237	0	6	131
0237	0	7	0
0237	0	8	571
0238	3	1	32
0238	3	2	288
0238	3	3	442
0238	3	4	191
0238	3	5	211
0238	3	6	517
0238	3	7	85
0238	3	8	1766
0239	4	1	10
0239	4	2	126
0239	4	3	154
0239	4	4	56
0239	4	5	107
0239	4	6	262
0239	4	7	58
0239	4	8	773
0240	4	1	0
0240	4	2	41
0240	4	3	31
0240	4	4	4
0240	4	5	17
0240	4	6	62
0240	4	7	4
0240	4	8	159
0242	0	1	0
0242	0	2	83
0242	0	3	105
0242	0	4	40
0242	0	5	38
0242	0	6	139
0242	0	7	40
0242	0	8	445
0243	1	1	1
0243	1	2	111
0243	1	3	213
0243	1	4	70
0243	1	5	259
0243	1	6	273
0243	1	7	13
0243	1	8	940
0245	2	1	0
0245	2	2	8
0245	2	3	14
0245	2	4	3
0245	2	5	5
0245	2	6	11
0245	2	7	3
0245	2	8	44
0247	3	1	5
0247	3	2	174
0247	3	3	104
0247	3	4	45
0247	3	5	83
0247	3	6	125
0247	3	7	11
0247	3	8	547
0248	5	1	0
0248	5	2	246
0248	5	3	138
0248	5	4	53
0248	5	5	104
0248	5	6	241
0248	5	7	35
0248	5	8	817
0249	2	1	50
0249	2	2	567
0249	2	3	584
0249	2	4	639
0249	2	5	721
0249	2	6	1080
0249	2	7	323
0249	2	8	3964
0250	1	1	0
0250	1	2	111
0250	1	3	112
0250	1	4	38
0250	1	5	83
0250	1	6	213
0250	1	7	25
0250	1	8	582

## Sheet: Figure 3A
Patient Number	Age Category (1=<5; 2=5-11; 3>=12)	Study Day	Day after Rash Onset	Total Lesion Count
0001	2	0	4	1191
0001	2	1	5	1086
0001	2	2	6	1160
0001	2	3	7	1170
0001	2	4	8	1129
0001	2	5	9	1173
0001	2	6	10	1170
0001	2	7	11	1195
0001	2	8	12	1138
0001	2	9	13	1193
0001	2	10	14	1085
0001	2	11	15	958
0001	2	12	16	912
0001	2	13	17	849
0001	2	14	18	710
0001	2	15	19	643
0001	2	16	20	608
0001	2	17	21	431
0001	2	18	22	281
0001	2	19	23	195
0001	2	20	24	113
0001	2	21	25	74
0001	2	99	26	53
0001	2	75	79	0
0002	2	0	2	85
0002	2	1	3	101
0002	2	2	4	108
0002	2	3	5	111
0002	2	4	6	93
0002	2	5	7	112
0002	2	6	8	98
0002	2	7	9	72
0002	2	8	10	102
0002	2	9	11	91
0002	2	10	12	98
0002	2	11	13	91
0002	2	12	14	94
0002	2	13	15	73
0002	2	14	16	68
0002	2	15	17	60
0002	2	16	18	61
0002	2	17	19	84
0002	2	18	20	53
0002	2	19	21	47
0002	2	20	22	46
0002	2	21	23	38
0002	2	99	24	30
0002	2	75	77	0
0003	1	0	6	367
0003	1	1	7	344
0003	1	2	8	305
0003	1	3	9	296
0003	1	4	10	296
0003	1	5	11	268
0003	1	6	12	255
0003	1	7	13	267
0003	1	8	14	276
0003	1	9	15	210
0003	1	10	16	154
0003	1	11	17	133
0003	1	12	18	89
0003	1	13	19	51
0003	1	14	20	28
0003	1	15	21	22
0003	1	16	22	12
0003	1	17	23	9
0003	1	18	24	7
0003	1	19	25	9
0003	1	20	26	6
0003	1	21	27	4
0003	1	99	28	0
0004	2	0	4	49
0004	2	1	5	54
0004	2	2	6	51
0004	2	3	7	48
0004	2	4	8	50
0004	2	5	9	46
0004	2	6	10	43
0004	2	7	11	50
0004	2	8	12	45
0004	2	9	13	31
0004	2	10	14	28
0004	2	11	15	24
0004	2	12	16	21
0004	2	13	17	17
0004	2	14	18	12
0004	2	15	19	11
0004	2	16	20	4
0004	2	17	21	4
0004	2	18	22	4
0004	2	19	23	3
0004	2	20	24	2
0004	2	21	25	1
0004	2	99	26	1
0004	2	75	80	0
0005	3	0	5	39
0005	3	1	6	121
0005	3	2	7	231
0005	3	3	8	393
0005	3	4	9	408
0005	3	5	10	463
0005	3	6	11	486
0005	3	7	12	490
0005	3	8	13	510
0005	3	9	14	473
0005	3	10	15	434
0005	3	11	16	401
0005	3	12	17	251
0005	3	13	18	308
0005	3	14	19	259
0005	3	15	20	257
0005	3	16	21	216
0005	3	17	22	189
0005	3	18	23	95
0005	3	19	24	252
0005	3	20	25	110
0005	3	21	26	116
0005	3	99	27	126
0005	3	75	84	0
0006	3	0	2	726
0006	3	1	3	974
0006	3	2	4	1312
0006	3	3	5	1327
0006	3	4	6	1077
0006	3	5	7	1073
0006	3	6	8	1058
0006	3	7	9	1042
0006	3	8	10	1152
0006	3	11	13	903
0006	3	12	14	598
0006	3	13	15	507
0006	3	14	16	373
0006	3	15	17	293
0006	3	16	18	111
0006	3	17	19	115
0006	3	18	20	56
0006	3	19	21	59
0006	3	20	22	49
0006	3	21	23	44
0006	3	99	24	28
0006	3	75	77	0
0007	3	0	9	185
0007	3	1	10	279
0007	3	2	11	269
0007	3	3	12	251
0007	3	4	13	253
0007	3	5	14	245
0007	3	7	16	197
0007	3	8	17	155
0007	3	9	18	161
0007	3	10	19	142
0007	3	11	20	138
0007	3	12	21	112
0007	3	13	22	77
0007	3	14	23	62
0007	3	15	24	76
0007	3	16	25	64
0007	3	17	26	57
0007	3	18	27	50
0007	3	19	28	47
0007	3	20	29	25
0007	3	21	30	19
0007	3	99	31	22
0007	3	75	84	0
0008	3	0	2	379
0008	3	1	3	438
0008	3	2	4	464
0008	3	3	5	523
0008	3	4	6	493
0008	3	5	7	495
0008	3	7	9	485
0008	3	8	10	460
0008	3	9	11	451
0008	3	10	12	439
0008	3	11	13	421
0008	3	12	14	382
0008	3	13	15	372
0008	3	14	16	313
0008	3	15	17	300
0008	3	16	18	260
0008	3	17	19	234
0008	3	18	20	211
0008	3	19	21	185
0008	3	20	22	87
0008	3	21	23	84
0008	3	99	24	86
0008	3	75	77	0
0009	3	0	4	354
0009	3	1	5	324
0009	3	2	6	305
0009	3	3	7	296
0009	3	5	9	262
0009	3	6	10	290
0009	3	7	11	297
0009	3	8	12	278
0009	3	9	13	295
0009	3	10	14	269
0009	3	11	15	251
0009	3	12	16	246
0009	3	13	17	161
0009	3	14	18	96
0009	3	19	23	46
0009	3	20	24	31
0009	3	21	25	32
0009	3	99	26	15
0009	3	75	79	0
0010	3	0	4	470
0010	3	1	5	711
0010	3	2	6	842
0010	3	3	7	977
0010	3	4	8	1118
0010	3	5	9	1066
0010	3	6	10	1042
0010	3	7	11	920
0010	3	8	12	876
0010	3	9	13	825
0010	3	10	14	745
0010	3	11	15	741
0010	3	12	16	676
0010	3	17	21	297
0010	3	18	22	186
0010	3	19	23	189
0010	3	20	24	131
0010	3	21	25	122
0010	3	99	26	86
0010	3	75	80	0
0011	3	0	5	898
0011	3	1	6	910
0011	3	2	7	805
0011	3	3	8	786
0011	3	6	11	715
0011	3	7	12	587
0011	3	8	13	661
0011	3	9	14	422
0011	3	10	15	350
0011	3	11	16	348
0011	3	12	17	235
0011	3	13	18	182
0011	3	14	19	143
0011	3	15	20	108
0011	3	16	21	143
0011	3	17	22	112
0011	3	19	24	43
0011	3	21	26	31
0011	3	99	27	23
0011	3	75	80	0
0014	2	0	2	22
0014	2	1	3	51
0014	2	2	4	49
0014	2	3	5	53
0014	2	4	6	52
0014	2	5	7	47
0014	2	6	8	45
0014	2	7	9	44
0014	2	8	10	35
0014	2	9	11	31
0014	2	10	12	33
0014	2	11	13	31
0014	2	12	14	25
0014	2	13	15	23
0014	2	14	16	24
0014	2	15	17	13
0014	2	17	19	9
0014	2	99	24	0
0014	2	75	77	0
0015	2	0	7	46
0015	2	1	8	57
0015	2	2	9	55
0015	2	3	10	45
0015	2	4	11	41
0015	2	5	12	44
0015	2	6	13	58
0015	2	7	14	63
0015	2	8	15	35
0015	2	9	16	28
0015	2	10	17	24
0015	2	11	18	24
0015	2	12	19	20
0015	2	13	20	16
0015	2	14	21	13
0015	2	15	22	18
0015	2	17	24	25
0015	2	18	25	9
0015	2	19	26	0
0015	2	20	27	0
0015	2	21	28	0
0015	2	99	29	0
0015	2	75	82	0
0016	2	0	4	47
0016	2	1	5	56
0016	2	2	6	51
0016	2	3	7	51
0016	2	4	8	49
0016	2	5	9	48
0016	2	6	10	51
0016	2	7	11	50
0016	2	8	12	44
0016	2	9	13	46
0016	2	11	15	28
0016	2	12	16	24
0016	2	14	18	11
0016	2	15	19	10
0016	2	16	20	11
0016	2	17	21	7
0016	2	19	23	1
0016	2	20	24	0
0016	2	21	25	0
0016	2	99	26	0
0016	2	75	79	0
0017	3	0	4	108
0017	3	1	5	162
0017	3	2	6	188
0017	3	3	7	230
0017	3	4	8	208
0017	3	5	9	171
0017	3	6	10	168
0017	3	7	11	137
0017	3	9	13	103
0017	3	10	14	94
0017	3	11	15	97
0017	3	12	16	17
0017	3	14	18	17
0017	3	15	19	20
0017	3	16	20	8
0017	3	17	21	8
0017	3	18	22	6
0017	3	19	23	4
0017	3	99	26	0
0017	3	75	79	0
0018	3	0	3	26
0018	3	1	4	32
0018	3	2	5	28
0018	3	3	6	27
0018	3	4	7	23
0018	3	5	8	24
0018	3	6	9	22
0018	3	7	10	12
0018	3	8	11	12
0018	3	9	12	8
0018	3	10	13	10
0018	3	11	14	1
0018	3	12	15	0
0018	3	13	16	0
0018	3	18	21	0
0018	3	99	25	0
0018	3	75	78	0
0019	2	0	6	100
0019	2	1	7	89
0019	2	2	8	98
0019	2	3	9	91
0019	2	4	10	91
0019	2	5	11	81
0019	2	6	12	78
0019	2	7	13	63
0019	2	8	14	63
0019	2	9	15	22
0019	2	10	16	19
0019	2	11	17	13
0019	2	12	18	21
0019	2	13	19	25
0019	2	14	20	16
0019	2	15	21	13
0019	2	16	22	5
0019	2	17	23	4
0019	2	18	24	0
0019	2	99	28	0
0019	2	75	81	0
0020	3	0	9	134
0020	3	1	10	150
0020	3	2	11	145
0020	3	3	12	139
0020	3	4	13	136
0020	3	5	14	136
0020	3	6	15	103
0020	3	7	16	109
0020	3	8	17	93
0020	3	9	18	44
0020	3	10	19	89
0020	3	11	20	42
0020	3	12	21	51
0020	3	13	22	39
0020	3	14	23	34
0020	3	15	24	23
0020	3	16	25	20
0020	3	17	26	13
0020	3	18	27	12
0020	3	99	31	6
0020	3	75	84	0
0021	2	0	4	516
0021	2	1	5	491
0021	2	2	6	465
0021	2	3	7	450
0021	2	4	8	444
0021	2	5	9	372
0021	2	6	10	226
0021	2	7	11	285
0021	2	8	12	152
0021	2	9	13	171
0021	2	10	14	108
0021	2	11	15	98
0021	2	12	16	57
0021	2	13	17	54
0021	2	14	18	33
0021	2	15	19	24
0021	2	16	20	44
0021	2	17	21	32
0021	2	18	22	36
0021	2	99	26	9
0021	2	75	79	0
0022	2	0	3	565
0022	2	1	4	576
0022	2	2	5	530
0022	2	3	6	728
0022	2	4	7	714
0022	2	5	8	679
0022	2	6	9	656
0022	2	7	10	643
0022	2	8	11	632
0022	2	9	12	524
0022	2	10	13	455
0022	2	11	14	402
0022	2	12	15	379
0022	2	13	16	348
0022	2	14	17	251
0022	2	15	18	233
0022	2	16	19	210
0022	2	17	20	104
0022	2	18	21	78
0022	2	19	22	50
0022	2	21	24	29
0022	2	99	25	19
0022	2	75	78	0
0023	3	0	5	880
0023	3	1	6	794
0023	3	2	7	878
0023	3	3	8	870
0023	3	4	9	841
0023	3	5	10	706
0023	3	6	11	570
0023	3	7	12	574
0023	3	8	13	389
0023	3	9	14	259
0023	3	10	15	216
0023	3	11	16	184
0023	3	12	17	165
0023	3	13	18	149
0023	3	14	19	145
0023	3	15	20	154
0023	3	16	21	122
0023	3	17	22	73
0023	3	18	23	59
0023	3	99	27	24
0023	3	75	81	0
0024	2	0	6	135
0024	2	1	7	156
0024	2	2	8	155
0024	2	3	9	143
0024	2	4	10	158
0024	2	5	11	143
0024	2	6	12	138
0024	2	7	13	127
0024	2	8	14	110
0024	2	99	28	22
0024	2	75	81	0
0025	3	0	3	49
0025	3	1	4	51
0025	3	2	5	57
0025	3	3	6	60
0025	3	99	25	5
0025	3	75	78	0
0026	3	0	3	622
0026	3	1	4	641
0026	3	2	5	604
0026	3	3	6	599
0026	3	99	25	13
0026	3	75	78	0
0027	2	0	6	528
0027	2	1	7	515
0027	2	2	8	499
0027	2	3	9	478
0027	2	17	23	14
0027	2	18	24	13
0027	2	19	25	12
0027	2	20	26	12
0027	2	21	27	11
0027	2	99	28	9
0027	2	75	81	0
0028	3	0	3	258
0028	3	1	4	370
0028	3	2	5	383
0028	3	3	6	364
0028	3	7	10	293
0028	3	8	11	273
0028	3	9	12	212
0028	3	10	13	189
0028	3	11	14	155
0028	3	12	15	120
0028	3	13	16	91
0028	3	14	17	66
0028	3	15	18	57
0028	3	16	19	46
0028	3	17	20	41
0028	3	18	21	27
0028	3	19	22	23
0028	3	20	23	22
0028	3	21	24	17
0028	3	99	25	17
0028	3	75	72	0
0029	3	0	2	38
0029	3	1	3	33
0029	3	2	4	33
0029	3	3	5	32
0029	3	6	8	28
0029	3	7	9	31
0029	3	8	10	57
0029	3	9	11	27
0029	3	10	12	22
0029	3	11	13	19
0029	3	12	14	18
0029	3	13	15	15
0029	3	14	16	14
0029	3	15	17	11
0029	3	16	18	10
0029	3	17	19	8
0029	3	18	20	8
0029	3	19	21	7
0029	3	20	22	5
0029	3	21	23	6
0029	3	99	24	2
0029	3	75	71	0
0030	3	0	4	359
0030	3	1	5	341
0030	3	2	6	428
0030	3	3	7	468
0030	3	5	9	409
0030	3	6	10	409
0030	3	7	11	392
0030	3	8	12	374
0030	3	9	13	367
0030	3	10	14	243
0030	3	11	15	207
0030	3	12	16	204
0030	3	13	17	194
0030	3	14	18	168
0030	3	15	19	124
0030	3	16	20	84
0030	3	17	21	67
0030	3	18	22	72
0030	3	19	23	57
0030	3	20	24	60
0030	3	21	25	55
0030	3	99	26	45
0030	3	75	71	0
0031	2	0	5	491
0031	2	1	6	638
0031	2	2	7	665
0031	2	3	8	615
0031	2	4	9	608
0031	2	5	10	607
0031	2	6	11	599
0031	2	7	12	579
0031	2	8	13	501
0031	2	9	14	503
0031	2	10	15	353
0031	2	11	16	339
0031	2	12	17	231
0031	2	13	18	166
0031	2	14	19	144
0031	2	15	20	92
0031	2	16	21	69
0031	2	17	22	60
0031	2	18	23	40
0031	2	19	24	30
0031	2	20	25	15
0031	2	21	26	18
0031	2	99	27	11
0031	2	75	72	0
0032	3	0	6	267
0032	3	1	7	279
0032	3	2	8	293
0032	3	3	9	296
0032	3	4	10	287
0032	3	5	11	290
0032	3	6	12	279
0032	3	7	13	274
0032	3	8	14	264
0032	3	9	15	233
0032	3	10	16	206
0032	3	11	17	166
0032	3	12	18	138
0032	3	13	19	96
0032	3	14	20	87
0032	3	15	21	59
0032	3	16	22	34
0032	3	17	23	24
0032	3	18	24	21
0032	3	19	25	18
0032	3	20	26	13
0032	3	21	27	11
0032	3	99	28	7
0032	3	75	81	0
0033	3	0	3	200
0033	3	1	4	236
0033	3	2	5	286
0033	3	3	6	273
0033	3	4	7	311
0033	3	5	8	287
0033	3	6	9	256
0033	3	7	10	278
0033	3	8	11	237
0033	3	9	12	194
0033	3	10	13	182
0033	3	11	14	177
0033	3	12	15	129
0033	3	13	16	116
0033	3	14	17	85
0033	3	15	18	61
0033	3	17	20	45
0033	3	18	21	57
0033	3	19	22	51
0033	3	20	23	38
0033	3	21	24	21
0033	3	99	25	16
0033	3	75	93	0
0034	2	0	5	46
0034	2	1	6	42
0034	2	2	7	46
0034	2	3	8	52
0034	2	4	9	39
0034	2	5	10	47
0034	2	6	11	32
0034	2	7	12	20
0034	2	8	13	21
0034	2	9	14	23
0034	2	10	15	15
0034	2	11	16	9
0034	2	12	17	8
0034	2	13	18	9
0034	2	14	19	5
0034	2	15	20	3
0034	2	16	21	4
0034	2	17	22	2
0034	2	18	23	1
0034	2	19	24	1
0034	2	20	25	0
0034	2	21	26	0
0034	2	99	27	0
0034	2	75	82	0
0035	2	0	5	172
0035	2	1	6	164
0035	2	2	7	166
0035	2	3	8	149
0035	2	4	9	170
0035	2	5	10	171
0035	2	6	11	137
0035	2	7	12	119
0035	2	8	13	103
0035	2	9	14	74
0035	2	10	15	49
0035	2	11	16	39
0035	2	12	17	33
0035	2	13	18	32
0035	2	14	19	23
0035	2	15	20	22
0035	2	16	21	21
0035	2	17	22	18
0035	2	18	23	12
0035	2	19	24	12
0035	2	20	25	7
0035	2	21	26	6
0035	2	99	27	5
0035	2	75	82	0
0036	1	0	2	498
0036	1	1	3	629
0036	1	2	4	688
0036	1	3	5	723
0036	1	4	6	732
0036	1	5	7	746
0036	1	6	8	743
0036	1	7	9	711
0036	1	8	10	704
0036	1	9	11	550
0036	1	10	12	411
0036	1	11	13	273
0036	1	12	14	184
0036	1	13	15	134
0036	1	14	16	105
0036	1	15	17	59
0036	1	16	18	48
0036	1	17	19	32
0036	1	18	20	21
0036	1	19	21	18
0036	1	20	22	11
0036	1	21	23	10
0036	1	99	24	6
0036	1	75	78	0
0037	3	0	5	4
0037	3	1	6	5
0037	3	2	7	5
0037	3	3	8	4
0037	3	6	11	4
0037	3	7	12	4
0037	3	8	13	4
0037	3	10	15	4
0037	3	11	16	4
0037	3	12	17	4
0037	3	13	18	4
0037	3	15	20	4
0037	3	16	21	4
0037	3	17	22	4
0037	3	18	23	4
0037	3	19	24	4
0037	3	99	27	3
0037	3	75	81	0
0038	2	0	6	389
0038	2	1	7	379
0038	2	2	8	383
0038	2	3	9	311
0038	2	4	10	256
0038	2	5	11	224
0038	2	6	12	208
0038	2	10	16	73
0038	2	11	17	69
0038	2	12	18	53
0038	2	13	19	62
0038	2	14	20	40
0038	2	15	21	29
0038	2	16	22	22
0038	2	17	23	20
0038	2	18	24	18
0038	2	19	25	18
0038	2	20	26	17
0038	2	21	27	15
0038	2	99	28	16
0038	2	75	81	0
0039	3	0		0
0039	3	1		0
0039	3	2		0
0039	3	3		0
0039	3	9		0
0039	3	10		0
0039	3	11		0
0039	3	75		0
0039	3	99		0
0040	1	0	5	90
0040	1	1	6	87
0040	1	2	7	50
0040	1	3	8	56
0040	1	5	10	33
0040	1	6	11	20
0040	1	7	12	20
0040	1	8	13	16
0040	1	9	14	10
0040	1	10	15	8
0040	1	11	16	7
0040	1	12	17	5
0040	1	13	18	5
0040	1	15	20	2
0040	1	16	21	2
0040	1	17	22	0
0040	1	18	23	0
0040	1	99	27	0
0040	1	75	80	0
0041	3	0	-1	0
0041	3	1	0	92
0041	3	2	1	262
0041	3	3	2	580
0041	3	4	3	863
0041	3	5	4	1029
0041	3	6	5	1097
0041	3	7	6	1147
0041	3	8	7	1192
0041	3	9	8	1185
0041	3	10	9	1201
0041	3	11	10	1166
0041	3	12	11	1034
0041	3	13	12	1060
0041	3	14	13	1101
0041	3	15	14	1053
0041	3	16	15	956
0041	3	17	16	901
0041	3	18	17	753
0041	3	19	18	623
0041	3	20	19	439
0041	3	21	20	426
0041	3	99	21	253
0041	3	75	71	0
0042	3	0	5	98
0042	3	1	6	106
0042	3	2	7	103
0042	3	3	8	101
0042	3	4	9	100
0042	3	5	10	88
0042	3	6	11	78
0042	3	7	12	73
0042	3	8	13	64
0042	3	9	14	66
0042	3	10	15	51
0042	3	11	16	27
0042	3	12	17	38
0042	3	13	18	25
0042	3	14	19	18
0042	3	15	20	17
0042	3	16	21	13
0042	3	17	22	13
0042	3	18	23	10
0042	3	19	24	8
0042	3	20	25	7
0042	3	21	26	6
0042	3	99	27	5
0042	3	75	81	0
0043	3	0	6	143
0043	3	1	7	137
0043	3	2	8	136
0043	3	3	9	133
0043	3	4	10	114
0043	3	5	11	113
0043	3	6	12	95
0043	3	7	13	65
0043	3	8	14	70
0043	3	9	15	58
0043	3	10	16	44
0043	3	11	17	56
0043	3	12	18	45
0043	3	13	19	45
0043	3	14	20	31
0043	3	15	21	23
0043	3	16	22	22
0043	3	17	23	22
0043	3	18	24	23
0043	3	19	25	21
0043	3	20	26	20
0043	3	21	27	17
0043	3	99	28	18
0043	3	75	81	0
0044	2	0	5	30
0044	2	1	6	29
0044	2	2	7	30
0044	2	3	8	32
0044	2	4	9	26
0044	2	5	10	31
0044	2	6	11	38
0044	2	7	12	28
0044	2	8	13	24
0044	2	9	14	24
0044	2	10	15	25
0044	2	11	16	22
0044	2	12	17	22
0044	2	13	18	22
0044	2	14	19	18
0044	2	15	20	15
0044	2	16	21	11
0044	2	17	22	13
0044	2	18	23	11
0044	2	19	24	11
0044	2	20	25	9
0044	2	21	26	8
0044	2	99	27	7
0044	2	75	81	0
0045	2	0	8	305
0045	2	1	9	291
0045	2	2	10	274
0045	2	3	11	261
0045	2	4	12	226
0045	2	5	13	182
0045	2	6	14	183
0045	2	7	15	171
0045	2	8	16	153
0045	2	9	17	144
0045	2	10	18	116
0045	2	11	19	102
0045	2	12	20	85
0045	2	13	21	68
0045	2	14	22	29
0045	2	15	23	37
0045	2	16	24	41
0045	2	17	25	31
0045	2	18	26	46
0045	2	19	27	35
0045	2	20	28	22
0045	2	21	29	23
0045	2	99	30	17
0045	2	75	83	0
0046	3	0	6	26
0046	3	1	7	23
0046	3	2	8	21
0046	3	3	9	20
0046	3	4	10	20
0046	3	5	11	15
0046	3	6	12	16
0046	3	7	13	13
0046	3	8	14	7
0046	3	9	15	6
0046	3	10	16	7
0046	3	11	17	6
0046	3	12	18	4
0046	3	13	19	4
0046	3	14	20	5
0046	3	15	21	5
0046	3	16	22	5
0046	3	17	23	1
0046	3	18	24	1
0046	3	19	25	0
0046	3	20	26	0
0046	3	99	28	0
0046	3	75	81	0
0047	1	0	4	2091
0047	1	1	5	2447
0047	1	99	6	2117
0048	3	0	5	1152
0048	3	1	6	1353
0048	3	2	7	1309
0048	3	3	8	1352
0048	3	4	9	1299
0048	3	5	10	1354
0048	3	6	11	1277
0048	3	7	12	1233
0048	3	8	13	1191
0048	3	9	14	1095
0048	3	10	15	1163
0048	3	11	16	966
0048	3	12	17	1017
0048	3	13	18	888
0048	3	14	19	775
0048	3	15	20	598
0048	3	16	21	470
0048	3	17	22	366
0048	3	18	23	312
0048	3	19	24	270
0048	3	20	25	204
0048	3	21	26	150
0048	3	99	27	107
0048	3	75	81	0
0049	3	0	6	130
0049	3	1	7	117
0049	3	2	8	102
0049	3	3	9	94
0049	3	4	10	78
0049	3	5	11	73
0049	3	6	12	73
0049	3	7	13	64
0049	3	8	14	45
0049	3	9	15	41
0049	3	10	16	45
0049	3	11	17	34
0049	3	12	18	23
0049	3	13	19	31
0049	3	14	20	18
0049	3	15	21	14
0049	3	16	22	16
0049	3	17	23	13
0049	3	18	24	14
0049	3	19	25	24
0049	3	20	26	12
0049	3	21	27	5
0049	3	99	28	5
0049	3	75	81	0
0050	2	0	4	70
0050	2	1	5	66
0050	2	2	6	66
0050	2	3	7	58
0050	2	4	8	53
0050	2	5	9	52
0050	2	6	10	46
0050	2	7	11	50
0050	2	8	12	34
0050	2	9	13	32
0050	2	10	14	24
0050	2	11	15	19
0050	2	12	16	18
0050	2	13	17	14
0050	2	14	18	10
0050	2	15	19	6
0050	2	16	20	5
0050	2	17	21	6
0050	2	18	22	6
0050	2	19	23	4
0050	2	20	24	4
0050	2	21	25	3
0050	2	99	26	3
0050	2	75	80	0
0051	1	0	4	200
0051	1	1	5	191
0051	1	2	6	169
0051	1	3	7	139
0051	1	4	8	119
0051	1	5	9	76
0051	1	6	10	46
0051	1	7	11	30
0051	1	8	12	24
0051	1	9	13	14
0051	1	10	14	14
0051	1	11	15	11
0051	1	12	16	5
0051	1	13	17	5
0051	1	14	18	3
0051	1	15	19	1
0051	1	16	20	1
0051	1	17	21	0
0051	1	18	22	0
0051	1	19	23	0
0051	1	20	24	0
0051	1	21	25	0
0051	1	99	26	0
0051	1	75	80	0
0052	2	0	5	356
0052	2	1	6	334
0052	2	2	7	361
0052	2	3	8	350
0052	2	4	9	331
0052	2	5	10	339
0052	2	6	11	305
0052	2	7	12	298
0052	2	16	21	67
0052	2	17	22	58
0052	2	18	23	46
0052	2	19	24	33
0052	2	20	25	33
0052	2	21	26	31
0052	2	99	27	30
0052	2	75	80	0
0053	3	0	5	143
0053	3	1	6	143
0053	3	2	7	133
0053	3	3	8	129
0053	3	4	9	126
0053	3	5	10	112
0053	3	13	18	26
0053	3	14	19	22
0053	3	15	20	20
0053	3	16	21	15
0053	3	17	22	15
0053	3	18	23	12
0053	3	19	24	14
0053	3	20	25	9
0053	3	21	26	9
0053	3	99	27	2
0053	3	75	80	0
0054	2	0	4	1201
0054	2	1	5	1929
0054	2	2	6	2602
0054	2	5	9	6478
0054	2	6	10	6609
0054	2	7	11	7099
0054	2	8	12	8618
0055	3	0	4	65
0055	3	1	5	62
0055	3	2	6	67
0055	3	3	7	66
0055	3	4	8	76
0055	3	5	9	66
0055	3	6	10	67
0055	3	7	11	64
0055	3	8	12	55
0055	3	9	13	47
0055	3	10	14	35
0055	3	11	15	30
0055	3	12	16	23
0055	3	13	17	16
0055	3	14	18	15
0055	3	15	19	10
0055	3	16	20	8
0055	3	17	21	5
0055	3	18	22	7
0055	3	19	23	6
0055	3	20	24	5
0055	3	21	25	4
0055	3	99	26	3
0055	3	75	79	0
0056	2	0	3	15
0056	2	1	4	17
0056	2	2	5	17
0056	2	3	6	18
0056	2	4	7	16
0056	2	5	8	19
0056	2	6	9	18
0056	2	7	10	15
0056	2	8	11	13
0056	2	9	12	12
0056	2	10	13	12
0056	2	11	14	11
0056	2	12	15	9
0056	2	13	16	8
0056	2	14	17	7
0056	2	15	18	4
0056	2	16	19	2
0056	2	17	20	3
0056	2	18	21	2
0056	2	19	22	2
0056	2	20	23	2
0056	2	21	24	0
0056	2	99	25	0
0056	2	75	78	0
0057	2	0	5	136
0057	2	1	6	138
0057	2	2	7	140
0057	2	3	8	125
0057	2	4	9	106
0057	2	5	10	103
0057	2	6	11	96
0057	2	7	12	85
0057	2	8	13	60
0057	2	9	14	65
0057	2	10	15	31
0057	2	11	16	24
0057	2	12	17	19
0057	2	13	18	6
0057	2	14	19	5
0057	2	15	20	5
0057	2	16	21	5
0057	2	17	22	5
0057	2	18	23	2
0057	2	19	24	0
0057	2	20	25	0
0057	2	21	26	0
0057	2	99	27	0
0057	2	75	77	0
0058	2	0	5	108
0058	2	1	6	94
0058	2	2	7	78
0058	2	3	8	84
0058	2	4	9	81
0058	2	5	10	66
0058	2	6	11	53
0058	2	7	12	33
0058	2	8	13	26
0058	2	9	14	22
0058	2	10	15	10
0058	2	11	16	6
0058	2	12	17	4
0058	2	13	18	6
0058	2	14	19	0
0058	2	15	20	0
0058	2	16	21	0
0058	2	17	22	0
0058	2	18	23	0
0058	2	19	24	0
0058	2	99	27	0
0058	2	75	80	0
0059	2	0	5	426
0059	2	1	6	393
0059	2	2	7	415
0059	2	3	8	379
0059	2	4	9	360
0059	2	5	10	296
0059	2	6	11	248
0059	2	7	12	152
0059	2	8	13	123
0059	2	9	14	120
0059	2	10	15	68
0059	2	11	16	39
0059	2	12	17	23
0059	2	13	18	22
0059	2	14	19	13
0059	2	15	20	7
0059	2	16	21	8
0059	2	17	22	5
0059	2	18	23	3
0059	2	19	24	3
0059	2	20	25	1
0059	2	21	26	0
0059	2	99	27	0
0059	2	75	80	0
0060	3	0	4	113
0060	3	1	5	122
0060	3	2	6	135
0060	3	3	7	162
0060	3	4	8	180
0060	3	5	9	170
0060	3	6	10	181
0060	3	7	11	173
0060	3	8	12	185
0060	3	9	13	164
0060	3	10	14	162
0060	3	11	15	145
0060	3	12	16	139
0060	3	13	17	120
0060	3	14	18	111
0060	3	15	19	86
0060	3	16	20	69
0060	3	17	21	49
0060	3	18	22	33
0060	3	19	23	29
0060	3	20	24	19
0060	3	21	25	21
0060	3	99	26	22
0060	3	75	79	0
0061	3	0	3	296
0061	3	1	4	294
0061	3	2	5	278
0061	3	3	6	288
0061	3	4	7	225
0061	3	5	8	164
0061	3	6	9	158
0061	3	7	10	142
0061	3	8	11	118
0061	3	9	12	86
0061	3	10	13	68
0061	3	11	14	32
0061	3	12	15	37
0061	3	13	16	20
0061	3	14	17	20
0061	3	15	18	16
0061	3	16	19	9
0061	3	17	20	7
0061	3	18	21	6
0061	3	19	22	2
0061	3	20	23	2
0061	3	21	24	1
0061	3	99	24	2
0061	3	75	78	0
0062	2	0	2	88
0062	2	1	3	115
0062	2	2	4	118
0062	2	3	5	107
0062	2	4	6	112
0062	2	5	7	97
0062	2	6	8	85
0062	2	7	9	65
0062	2	8	10	49
0062	2	9	11	60
0062	2	10	12	60
0062	2	11	13	43
0062	2	12	14	39
0062	2	13	15	16
0062	2	14	16	11
0062	2	15	17	12
0062	2	16	18	11
0062	2	17	19	8
0062	2	18	20	5
0062	2	19	21	4
0062	2	20	22	3
0062	2	21	23	0
0062	2	99	24	0
0062	2	75	77	0
0064	3	0	4	90
0064	3	1	5	80
0064	3	2	6	70
0064	3	3	7	58
0064	3	15	19	3
0064	3	16	20	2
0064	3	17	21	2
0064	3	18	22	5
0064	3	19	23	1
0064	3	20	24	1
0064	3	21	25	0
0064	3	99	26	0
0064	3	75	79	0
0065	2	0	4	284
0065	2	1	5	313
0065	2	2	6	268
0065	2	3	7	263
0065	2	15	19	26
0065	2	16	20	13
0065	2	17	21	17
0065	2	18	22	9
0065	2	19	23	7
0065	2	20	24	4
0065	2	21	25	2
0065	2	99	26	0
0065	2	75	79	0
0066	1	0	6	119
0066	1	1	7	114
0066	1	2	8	105
0066	1	3	9	112
0066	1	4	10	95
0066	1	5	11	74
0066	1	6	12	73
0066	1	7	13	78
0066	1	8	14	60
0066	1	9	15	45
0066	1	10	16	39
0066	1	11	17	29
0066	1	12	18	17
0066	1	13	19	12
0066	1	14	20	11
0066	1	15	21	7
0066	1	16	22	6
0066	1	17	23	4
0066	1	18	24	3
0066	1	19	25	0
0066	1	20	26	0
0066	1	21	27	0
0066	1	99	28	0
0066	1	75	81	0
0067	3	0	5	38
0067	3	1	6	35
0067	3	2	7	36
0067	3	3	8	32
0067	3	4	9	30
0067	3	5	10	29
0067	3	6	11	28
0067	3	7	12	29
0067	3	8	13	23
0067	3	9	14	19
0067	3	10	15	18
0067	3	11	16	16
0067	3	12	17	9
0067	3	13	18	8
0067	3	14	19	6
0067	3	15	20	5
0067	3	16	21	5
0067	3	17	22	5
0067	3	20	25	3
0067	3	99	27	2
0067	3	75	80	0
0068	3	0	4	67
0068	3	1	5	61
0068	3	2	6	63
0068	3	3	7	61
0068	3	4	8	53
0068	3	5	9	54
0068	3	6	10	47
0068	3	7	11	35
0068	3	8	12	45
0068	3	9	13	35
0068	3	10	14	28
0068	3	11	15	24
0068	3	12	16	17
0068	3	13	17	15
0068	3	14	18	13
0068	3	15	19	9
0068	3	16	20	8
0068	3	17	21	6
0068	3	18	22	5
0068	3	19	23	3
0068	3	20	24	2
0068	3	21	25	1
0068	3	99	26	1
0068	3	75	79	0
0069	2	0	9	2515
0069	2	1	10	2609
0069	2	2	11	2506
0069	2	3	12	2483
0069	2	4	13	2331
0069	2	5	14	2084
0069	2	6	15	1942
0069	2	7	16	1515
0069	2	8	17	1319
0069	2	9	18	1119
0069	2	10	19	981
0069	2	11	20	804
0069	2	12	21	596
0069	2	13	22	428
0069	2	14	23	315
0069	2	15	24	251
0069	2	16	25	200
0069	2	17	26	141
0069	2	18	27	98
0069	2	19	28	76
0069	2	20	29	60
0069	2	21	30	44
0069	2	99	31	39
0070	3	0	3	9
0070	3	1	4	16
0070	3	2	5	17
0070	3	3	6	17
0070	3	4	7	20
0070	3	5	8	14
0070	3	6	9	15
0070	3	7	10	13
0070	3	8	11	13
0070	3	9	12	10
0070	3	10	13	12
0070	3	11	14	13
0070	3	12	15	6
0070	3	13	16	7
0070	3	14	17	6
0070	3	15	18	6
0070	3	16	19	7
0070	3	17	20	6
0070	3	18	21	5
0070	3	19	22	6
0070	3	20	23	5
0070	3	21	24	5
0070	3	99	25	4
0070	3	75	78	0
0071	3	0	9	21
0071	3	1	10	18
0071	3	2	11	19
0071	3	3	12	19
0071	3	4	13	16
0071	3	5	14	18
0071	3	6	15	8
0071	3	7	16	8
0071	3	8	17	9
0071	3	9	18	6
0071	3	10	19	2
0071	3	11	20	2
0071	3	12	21	0
0071	3	13	22	0
0071	3	14	23	0
0071	3	15	24	0
0071	3	16	25	0
0071	3	17	26	0
0071	3	18	27	0
0071	3	19	28	0
0071	3	20	29	0
0071	3	21	30	0
0071	3	99	31	0
0071	3	75	84	0
0072	3	0	3	165
0072	3	1	4	170
0072	3	2	5	184
0072	3	3	6	196
0072	3	4	7	163
0072	3	5	8	152
0072	3	6	9	151
0072	3	7	10	133
0072	3	8	11	105
0072	3	9	12	87
0072	3	10	13	72
0072	3	11	14	49
0072	3	12	15	36
0072	3	13	16	18
0072	3	14	17	10
0072	3	15	18	14
0072	3	16	19	10
0072	3	17	20	6
0072	3	18	21	5
0072	3	19	22	4
0072	3	20	23	4
0072	3	99	25	2
0072	3	75	78	0
0073	1	0	4	1541
0073	1	1	5	1536
0073	1	2	6	1417
0073	1	3	7	1337
0073	1	4	8	1343
0073	1	5	9	1223
0073	1	6	10	963
0073	1	7	11	817
0073	1	8	12	627
0073	1	9	13	535
0073	1	10	14	424
0073	1	11	15	319
0073	1	12	16	228
0073	1	13	17	164
0073	1	14	18	145
0073	1	15	19	94
0073	1	16	20	72
0073	1	17	21	59
0073	1	18	22	33
0073	1	19	23	37
0073	1	20	24	27
0073	1	21	25	11
0073	1	99	26	9
0073	1	75	79	0
0074	1	0	2	184
0074	1	1	3	246
0074	1	2	4	294
0074	1	3	5	306
0074	1	4	6	297
0074	1	5	7	267
0074	1	6	8	240
0074	1	7	9	196
0074	1	8	10	173
0074	1	9	11	196
0074	1	10	12	147
0074	1	11	13	111
0074	1	12	14	82
0074	1	13	15	51
0074	1	14	16	38
0074	1	15	17	38
0074	1	16	18	43
0074	1	17	19	48
0074	1	18	20	22
0074	1	19	21	21
0074	1	20	22	15
0074	1	21	23	10
0074	1	99	24	8
0074	1	75	77	0
0075	2	0	6	916
0075	2	1	7	923
0075	2	2	8	931
0075	2	3	9	917
0075	2	4	10	905
0075	2	5	11	936
0075	2	6	12	839
0075	2	7	13	680
0075	2	8	14	621
0075	2	9	15	432
0075	2	10	16	286
0075	2	11	17	200
0075	2	12	18	135
0075	2	13	19	91
0075	2	14	20	57
0075	2	15	21	37
0075	2	16	22	39
0075	2	17	23	21
0075	2	18	24	12
0075	2	19	25	11
0075	2	20	26	11
0075	2	21	27	10
0075	2	99	28	10
0075	2	75	82	0
0076	3	0	4	113
0076	3	1	5	98
0076	3	2	6	105
0076	3	3	7	102
0076	3	4	8	95
0076	3	5	9	87
0076	3	6	10	84
0076	3	7	11	82
0076	3	8	12	69
0076	3	9	13	64
0076	3	10	14	23
0076	3	11	15	17
0076	3	12	16	18
0076	3	13	17	22
0076	3	14	18	20
0076	3	15	19	18
0076	3	16	20	16
0076	3	17	21	12
0076	3	18	22	9
0076	3	75	79	0
0077	3	0	4	759
0077	3	1	5	738
0077	3	2	6	699
0077	3	3	7	745
0077	3	4	8	697
0077	3	5	9	628
0077	3	6	10	537
0077	3	7	11	494
0077	3	8	12	412
0077	3	9	13	378
0077	3	10	14	322
0077	3	11	15	198
0077	3	12	16	142
0077	3	13	17	113
0077	3	14	18	80
0077	3	15	19	48
0077	3	16	20	36
0077	3	17	21	31
0077	3	18	22	27
0077	3	19	23	21
0077	3	20	24	27
0077	3	21	25	20
0077	3	99	26	13
0077	3	75	79	0
0078	3	0	2	1
0078	3	1	3	1
0078	3	2	4	1
0078	3	3	5	5
0078	3	4	6	7
0078	3	5	7	7
0078	3	6	8	7
0078	3	7	9	6
0078	3	8	10	6
0078	3	9	11	7
0078	3	10	12	7
0078	3	11	13	7
0078	3	12	14	6
0078	3	13	15	5
0078	3	14	16	5
0078	3	15	17	2
0078	3	16	18	2
0078	3	17	19	2
0078	3	18	20	1
0078	3	20	22	2
0078	3	99	24	2
0078	3	75	70	0
0079	3	0	3	763
0079	3	1	4	939
0079	3	2	5	1020
0079	3	3	6	1078
0079	3	4	7	1085
0079	3	5	8	1110
0079	3	6	9	964
0079	3	7	10	1001
0079	3	8	11	961
0079	3	9	12	973
0079	3	10	13	883
0079	3	11	14	752
0079	3	12	15	652
0079	3	13	16	463
0079	3	14	17	370
0079	3	15	18	596
0079	3	16	19	257
0079	3	17	20	240
0079	3	18	21	179
0079	3	19	22	165
0079	3	20	23	151
0079	3	21	24	140
0079	3	99	25	115
0079	3	75	77	0
0080	1	0	3	125
0080	1	1	4	143
0080	1	2	5	155
0080	1	3	6	159
0080	1	4	7	172
0080	1	5	8	145
0080	1	6	9	97
0080	1	7	10	80
0080	1	8	11	58
0080	1	9	12	53
0080	1	10	13	50
0080	1	11	14	43
0080	1	12	15	38
0080	1	13	16	25
0080	1	14	17	22
0080	1	15	18	20
0080	1	16	19	17
0080	1	17	20	16
0080	1	18	21	13
0080	1	19	22	10
0080	1	20	23	0
0080	1	99	25	6
0080	1	75	78	0
0081	3	0	1	29
0081	3	1	2	73
0081	3	2	3	81
0081	3	3	4	54
0081	3	4	5	45
0081	3	5	6	30
0081	3	6	7	27
0081	3	7	8	23
0081	3	8	9	17
0081	3	9	10	14
0081	3	10	11	8
0081	3	11	12	5
0081	3	12	13	5
0081	3	13	14	5
0081	3	14	15	3
0081	3	18	19	1
0081	3	21	22	1
0081	3	99	23	1
0081	3	75	76	0
0082	3	0	1	51
0082	3	1	2	74
0082	3	2	3	98
0082	3	3	4	116
0082	3	4	5	144
0082	3	5	6	149
0082	3	6	7	156
0082	3	7	8	154
0082	3	8	9	155
0082	3	9	10	154
0082	3	10	11	131
0082	3	11	12	126
0082	3	12	13	123
0082	3	13	14	121
0082	3	14	15	78
0082	3	15	16	62
0082	3	16	17	51
0082	3	17	18	39
0082	3	18	19	30
0082	3	19	20	25
0082	3	20	21	18
0082	3	21	22	12
0082	3	99	23	8
0082	3	75	76	0
0083	1	0	11	2039
0083	1	1	12	2002
0083	1	2	13	2127
0083	1	3	14	2079
0083	1	4	15	2094
0083	1	5	16	1952
0083	1	6	17	1809
0083	1	7	18	1740
0083	1	8	19	1730
0083	1	9	20	1413
0083	1	10	21	1155
0083	1	11	22	806
0083	1	12	23	594
0083	1	13	24	364
0083	1	14	25	295
0083	1	15	26	191
0083	1	16	27	147
0083	1	17	28	142
0083	1	18	29	134
0083	1	19	30	112
0083	1	20	31	80
0083	1	21	32	74
0083	1	99	33	39
0083	1	75	86	0
0084	3	0	2	15
0084	3	1	3	95
0084	3	2	4	138
0084	3	3	5	206
0084	3	4	6	239
0084	3	5	7	272
0084	3	6	8	313
0084	3	7	9	307
0084	3	8	10	307
0084	3	9	11	294
0084	3	10	12	289
0084	3	11	13	263
0084	3	12	14	261
0084	3	13	15	227
0084	3	14	16	210
0084	3	15	17	155
0084	3	16	18	110
0084	3	17	19	112
0084	3	18	20	76
0084	3	19	21	68
0084	3	20	22	45
0084	3	21	23	46
0084	3	99	24	27
0084	3	75	77	0
0085	3	0	3	18
0085	3	1	4	24
0085	3	2	5	22
0085	3	3	6	20
0085	3	4	7	20
0085	3	5	8	17
0085	3	6	9	17
0085	3	7	10	13
0085	3	8	11	13
0085	3	9	12	12
0085	3	10	13	13
0085	3	11	14	8
0085	3	12	15	10
0085	3	13	16	5
0085	3	14	17	5
0085	3	15	18	3
0085	3	16	19	3
0085	3	17	20	3
0085	3	18	21	2
0085	3	19	22	2
0085	3	20	23	2
0085	3	21	24	1
0085	3	99	25	1
0085	3	75	63	0
0086	2	0	4	208
0086	2	1	5	274
0086	2	2	6	264
0086	2	3	7	240
0086	2	4	8	228
0086	2	5	9	182
0086	2	6	10	163
0086	2	7	11	165
0086	2	8	12	144
0086	2	9	13	129
0086	2	10	14	115
0086	2	11	15	112
0086	2	12	16	86
0086	2	13	17	77
0086	2	14	18	73
0086	2	15	19	69
0086	2	16	20	53
0086	2	17	21	44
0086	2	18	22	37
0086	2	19	23	33
0086	2	20	24	29
0086	2	21	25	22
0086	2	99	26	18
0086	2	75	79	0
0087	1	0	6	314
0087	1	1	7	335
0087	1	2	8	296
0087	1	3	9	269
0087	1	4	10	235
0087	1	5	11	214
0087	1	6	12	213
0087	1	7	13	179
0087	1	8	14	156
0087	1	9	15	117
0087	1	10	16	98
0087	1	11	17	91
0087	1	12	18	67
0087	1	13	19	56
0087	1	14	20	48
0087	1	15	21	33
0087	1	16	22	28
0087	1	17	23	23
0087	1	18	24	21
0087	1	19	25	22
0087	1	20	26	19
0087	1	21	27	19
0087	1	99	28	17
0087	1	75	81	0
0090	2	0	5	132
0090	2	1	6	135
0090	2	2	7	135
0090	2	3	8	117
0090	2	4	9	107
0090	2	5	10	100
0090	2	6	11	74
0090	2	7	12	59
0090	2	8	13	48
0090	2	9	14	35
0090	2	10	15	40
0090	2	11	16	23
0090	2	12	17	20
0090	2	13	18	15
0090	2	14	19	21
0090	2	15	20	19
0090	2	16	21	16
0090	2	17	22	19
0090	2	18	23	3
0090	2	19	24	4
0090	2	20	25	2
0090	2	21	26	0
0090	2	99	27	0
0090	2	75	80	0
0091	3	0	8	92
0091	3	1	9	98
0091	3	2	10	92
0091	3	3	11	86
0091	3	4	12	83
0091	3	5	13	71
0091	3	6	14	65
0091	3	7	15	56
0091	3	8	16	49
0091	3	9	17	24
0091	3	10	18	37
0091	3	11	19	27
0091	3	12	20	29
0091	3	13	21	12
0091	3	14	22	8
0091	3	15	23	11
0091	3	16	24	9
0091	3	18	26	16
0091	3	19	27	14
0091	3	20	28	12
0091	3	21	29	13
0091	3	99	30	15
0091	3	75	83	0
0092	1	0	5	703
0092	1	1	6	735
0092	1	2	7	739
0092	1	3	8	723
0092	1	4	9	683
0092	1	5	10	655
0092	1	6	11	595
0092	1	7	12	493
0092	1	8	13	393
0092	1	9	14	316
0092	1	10	15	269
0092	1	11	16	173
0092	1	12	17	108
0092	1	13	18	77
0092	1	14	19	51
0092	1	15	20	37
0092	1	16	21	34
0092	1	17	22	33
0092	1	18	23	27
0092	1	19	24	19
0092	1	20	25	15
0092	1	21	26	8
0092	1	99	27	7
0092	1	75	80	0
0093	2	0	3	47
0093	2	1	4	60
0093	2	2	5	62
0093	2	3	6	61
0093	2	4	7	54
0093	2	5	8	55
0093	2	6	9	49
0093	2	7	10	43
0093	2	8	11	33
0093	2	9	12	31
0093	2	10	13	25
0093	2	11	14	19
0093	2	12	15	24
0093	2	13	16	14
0093	2	14	17	12
0093	2	15	18	8
0093	2	16	19	6
0093	2	17	20	4
0093	2	18	21	2
0093	2	19	22	1
0093	2	20	23	1
0093	2	21	24	1
0093	2	99	25	0
0093	2	75	78	0
0094	3	0	3	40
0094	3	1	4	45
0094	3	2	5	43
0094	3	3	6	45
0094	3	4	7	35
0094	3	5	8	35
0094	3	6	9	32
0094	3	7	10	23
0094	3	8	11	16
0094	3	9	12	17
0094	3	10	13	26
0094	3	11	14	14
0094	3	12	15	11
0094	3	13	16	8
0094	3	14	17	8
0094	3	15	18	7
0094	3	16	19	5
0094	3	17	20	1
0094	3	18	21	1
0094	3	19	22	2
0094	3	20	23	1
0094	3	21	24	1
0094	3	99	25	1
0094	3	75	78	0
0095	3	0	6	30
0095	3	1	7	26
0095	3	2	8	23
0095	3	3	9	24
0095	3	4	10	21
0095	3	5	11	21
0095	3	6	12	18
0095	3	7	13	15
0095	3	8	14	14
0095	3	9	15	13
0095	3	10	16	10
0095	3	11	17	6
0095	3	12	18	5
0095	3	13	19	10
0095	3	14	20	4
0095	3	15	21	4
0095	3	16	22	3
0095	3	17	23	3
0095	3	18	24	2
0095	3	19	25	3
0095	3	20	26	3
0095	3	21	27	3
0095	3	99	28	2
0095	3	75	80	0
0096	3	0	5	11
0096	3	1	6	12
0096	3	2	7	11
0096	3	3	8	8
0096	3	4	9	10
0096	3	5	10	12
0096	3	6	11	6
0096	3	7	12	9
0096	3	8	13	5
0096	3	9	14	9
0096	3	10	15	6
0096	3	11	16	5
0096	3	12	17	4
0096	3	13	18	3
0096	3	14	19	4
0096	3	15	20	1
0096	3	16	21	2
0096	3	17	22	1
0096	3	18	23	1
0096	3	19	24	1
0096	3	20	25	1
0096	3	21	26	1
0096	3	99	27	1
0096	3	75	79	0
0097	1	0	3	336
0097	1	1	4	416
0097	1	2	5	460
0097	1	3	6	439
0097	1	4	7	410
0097	1	5	8	387
0097	1	6	9	384
0097	1	7	10	365
0097	1	8	11	334
0097	1	9	12	331
0097	1	10	13	301
0097	1	11	14	289
0097	1	12	15	250
0097	1	13	16	237
0097	1	14	17	191
0097	1	15	18	131
0097	1	16	19	126
0097	1	17	20	83
0097	1	18	21	78
0097	1	19	22	46
0097	1	20	23	37
0097	1	21	24	27
0097	1	99	25	27
0097	1	75	78	0
0098	3	0	6	128
0098	3	1	7	117
0098	3	2	8	118
0098	3	3	9	111
0098	3	4	10	106
0098	3	5	11	91
0098	3	6	12	87
0098	3	7	13	73
0098	3	8	14	73
0098	3	9	15	51
0098	3	10	16	53
0098	3	11	17	41
0098	3	12	18	19
0098	3	13	19	21
0098	3	14	20	18
0098	3	15	21	3
0098	3	16	22	2
0098	3	17	23	0
0098	3	18	24	0
0098	3	19	25	0
0098	3	20	26	0
0098	3	21	27	0
0098	3	99	28	0
0098	3	75	81	0
0100	2	0	5	88
0100	2	1	6	77
0100	2	2	7	65
0100	2	3	8	63
0100	2	4	9	62
0100	2	5	10	52
0100	2	6	11	44
0100	2	7	12	35
0100	2	8	13	33
0100	2	9	14	40
0100	2	10	15	23
0100	2	11	16	14
[truncated: 1,794 more rows]

## Sheet: Figure 3B
Patient Number	Body Location (See Code Column I)	Day after Rash Onset	Total Lesion Count					Body Location Code
0001	10	4	0					10 = 'Orthopharynx Enanthem'
0001	20	4	395					20 = 'Head'
0001	31	4	92					30 = 'Arms'
0001	32	4	110					31 = 'Arm, Left'
0001	40	4	73					32 = 'Arm, Right'
0001	51	4	126					40 = 'Hands'
0001	52	4	91					50 = 'Trunk'
0001	61	4	170					51 = 'Trunk, Front'
0001	62	4	121					52 = 'Trunk, Back'
0001	70	4	13					60 = 'Legs'
0001	10	5	0					61 = 'Leg, Left'
0001	20	5	371					62 = 'Leg, Right'
0001	31	5	89					70 = 'Feet'
0001	32	5	115					80 = 'Total Body'
0001	40	5	68
0001	51	5	113
0001	52	5	73
0001	61	5	147
0001	62	5	90
0001	70	5	20
0001	10	6	0
0001	20	6	375
0001	31	6	95
0001	32	6	105
0001	40	6	83
0001	51	6	114
0001	52	6	85
0001	61	6	157
0001	62	6	125
0001	70	6	21
0001	10	7	0
0001	20	7	399
0001	31	7	91
0001	32	7	76
0001	40	7	59
0001	51	7	109
0001	52	7	87
0001	61	7	181
0001	62	7	145
0001	70	7	23
0001	10	8	0
0001	20	8	343
0001	31	8	96
0001	32	8	101
0001	40	8	63
0001	51	8	124
0001	52	8	79
0001	61	8	154
0001	62	8	145
0001	70	8	24
0001	10	9	0
0001	20	9	379
0001	31	9	97
0001	32	9	114
0001	40	9	66
0001	51	9	116
0001	52	9	77
0001	61	9	139
0001	62	9	162
0001	70	9	23
0001	10	10	0
0001	20	10	388
0001	31	10	90
0001	32	10	111
0001	40	10	64
0001	51	10	123
0001	52	10	79
0001	61	10	152
0001	62	10	137
0001	70	10	26
0001	10	11	0
0001	20	11	367
0001	31	11	82
0001	32	11	107
0001	40	11	72
0001	52	11	120
0001	51	11	120
0001	61	11	171
0001	62	11	131
0001	70	11	25
0001	10	12	0
0001	20	12	348
0001	31	12	90
0001	32	12	109
0001	40	12	66
0001	51	12	122
0001	52	12	75
0001	61	12	164
0001	62	12	135
0001	70	12	29
0001	10	13	0
0001	20	13	397
0001	31	13	100
0001	32	13	103
0001	40	13	63
0001	52	13	85
0001	51	13	118
0001	61	13	159
0001	62	13	141
0001	70	13	27
0001	10	14	0
0001	20	14	285
0001	31	14	88
0001	32	14	101
0001	40	14	85
0001	51	14	109
0001	52	14	82
0001	61	14	172
0001	62	14	137
0001	70	14	26
0001	10	15	0
0001	20	15	240
0001	31	15	87
0001	32	15	96
0001	40	15	67
0001	51	15	98
0001	52	15	84
0001	61	15	138
0001	62	15	123
0001	70	15	25
0001	10	16	0
0001	20	16	184
0001	31	16	91
0001	32	16	93
0001	40	16	60
0001	51	16	101
0001	52	16	75
0001	61	16	156
0001	62	16	129
0001	70	16	23
0001	10	17	0
0001	20	17	171
0001	31	17	89
0001	32	17	96
0001	40	17	56
0001	51	17	84
0001	52	17	76
0001	61	17	134
0001	62	17	121
0001	70	17	22
0001	10	18	0
0001	20	18	169
0001	31	18	77
0001	32	18	75
0001	40	18	53
0001	51	18	59
0001	52	18	40
0001	61	18	101
0001	62	18	115
0001	70	18	21
0001	10	19	0
0001	20	19	103
0001	31	19	99
0001	32	19	72
0001	40	19	46
0001	51	19	54
0001	52	19	26
0001	61	19	121
0001	62	19	104
0001	70	19	18
0001	10	20	0
0001	20	20	92
0001	31	20	58
0001	32	20	71
0001	40	20	60
0001	51	20	43
0001	52	20	18
0001	61	20	105
0001	62	20	141
0001	70	20	20
0001	10	21	0
0001	20	21	70
0001	32	21	44
0001	31	21	42
0001	40	21	38
0001	51	21	35
0001	52	21	13
0001	61	21	95
0001	62	21	75
0001	70	21	19
0001	10	22	0
0001	20	22	42
0001	32	22	33
0001	31	22	32
0001	40	22	34
0001	52	22	8
0001	51	22	25
0001	62	22	43
0001	61	22	49
0001	70	22	15
0001	10	23	0
0001	20	23	25
0001	32	23	16
0001	31	23	27
0001	40	23	31
0001	52	23	4
0001	51	23	14
0001	62	23	31
0001	61	23	40
0001	70	23	7
0001	10	24	0
0001	20	24	10
0001	32	24	13
0001	31	24	13
0001	40	24	22
0001	52	24	2
0001	51	24	7
0001	61	24	22
0001	62	24	18
0001	70	24	6
0001	10	25	0
0001	20	25	5
0001	31	25	10
0001	32	25	6
0001	40	25	24
0001	52	25	2
0001	51	25	4
0001	61	25	9
0001	62	25	11
0001	70	25	3
0002	10	2	0
0002	20	2	25
0002	31	2	8
0002	32	2	4
0002	40	2	13
0002	51	2	7
0002	52	2	8
0002	61	2	9
0002	62	2	11
0002	70	2	0
0002	10	3	0
0002	20	3	32
0002	31	3	7
0002	32	3	4
0002	40	3	13
0002	51	3	9
0002	52	3	8
0002	61	3	10
0002	62	3	17
0002	70	3	1
0002	10	4	0
0002	20	4	34
0002	32	4	4
0002	31	4	8
0002	40	4	13
0002	52	4	10
0002	51	4	9
0002	62	4	16
0002	61	4	13
0002	70	4	1
0002	10	5	0
0002	20	5	31
0002	32	5	4
0002	31	5	11
0002	40	5	14
0002	52	5	10
0002	51	5	9
0002	61	5	12
0002	62	5	18
0002	70	5	2
0002	10	6	0
0002	20	6	13
0002	31	6	11
0002	32	6	5
0002	40	6	12
0002	51	6	8
0002	52	6	10
0002	61	6	12
0002	62	6	20
0002	70	6	2
0002	10	7	0
0002	20	7	36
0002	31	7	11
0002	32	7	4
0002	40	7	11
0002	51	7	8
0002	52	7	10
0002	61	7	15
0002	62	7	15
0002	70	7	2
0002	10	8	0
0002	20	8	31
0002	31	8	6
0002	32	8	3
0002	40	8	13
0002	52	8	9
0002	51	8	6
0002	62	8	17
0002	61	8	11
0002	70	8	2
0002	10	9	0
0002	20	9	5
0002	32	9	4
0002	31	9	7
0002	40	9	11
0002	52	9	9
0002	51	9	7
0002	61	9	10
0002	62	9	17
0002	70	9	2
0002	10	10	0
0002	20	10	34
0002	31	10	7
0002	32	10	4
0002	40	10	10
0002	51	10	6
0002	52	10	11
0002	62	10	17
0002	61	10	12
0002	70	10	1
0002	10	11	0
0002	20	11	33
0002	32	11	2
0002	31	11	6
0002	40	11	11
0002	51	11	4
0002	52	11	8
0002	62	11	16
0002	61	11	10
0002	70	11	1
0002	10	12	0
0002	20	12	32
0002	32	12	4
0002	31	12	7
0002	40	12	14
0002	52	12	7
0002	51	12	6
0002	62	12	18
0002	61	12	9
0002	70	12	1
0002	10	13	0
0002	20	13	27
0002	32	13	3
0002	31	13	6
0002	40	13	11
0002	51	13	6
0002	52	13	7
0002	62	13	19
0002	61	13	11
0002	70	13	1
0002	10	14	0
0002	20	14	30
0002	31	14	8
0002	32	14	3
0002	40	14	11
0002	52	14	8
0002	51	14	8
0002	61	14	10
0002	62	14	15
0002	70	14	1
0002	10	15	0
0002	20	15	16
0002	32	15	3
0002	31	15	7
0002	40	15	12
0002	52	15	3
0002	51	15	6
0002	62	15	15
0002	61	15	10
0002	70	15	1
0002	10	16	0
0002	20	16	13
0002	32	16	3
0002	31	16	7
0002	40	16	13
0002	52	16	3
0002	51	16	3
0002	62	16	15
0002	61	16	10
0002	70	16	1
0002	10	17	0
0002	20	17	11
0002	32	17	2
0002	31	17	6
0002	40	17	10
0002	52	17	3
0002	51	17	4
0002	62	17	14
0002	61	17	9
0002	70	17	1
0002	10	18	0
0002	20	18	8
0002	32	18	3
0002	31	18	6
0002	40	18	10
0002	52	18	3
0002	51	18	5
0002	62	18	15
0002	61	18	9
0002	70	18	2
0002	10	19	0
0002	20	19	10
0002	32	19	2
0002	31	19	6
0002	40	19	15
0002	51	19	5
0002	52	19	4
0002	62	19	23
0002	61	19	16
0002	70	19	3
0002	10	20	0
0002	20	20	9
0002	31	20	5
0002	32	20	2
0002	40	20	14
0002	51	20	0
0002	52	20	1
0002	61	20	7
0002	62	20	13
0002	70	20	2
0002	10	21	0
0002	20	21	4
0002	31	21	4
0002	32	21	2
0002	40	21	16
0002	51	21	0
0002	52	21	0
0002	61	21	8
0002	62	21	11
0002	70	21	2
0002	10	22	0
0002	20	22	6
0002	31	22	3
0002	32	22	2
0002	40	22	11
0002	52	22	0
0002	51	22	0
0002	62	22	13
0002	61	22	9
0002	70	22	2
0002	10	23	0
0002	20	23	5
0002	32	23	1
0002	31	23	3
0002	40	23	10
0002	52	23	0
0002	51	23	0
0002	62	23	10
0002	61	23	9
0002	70	23	0
0003	10	6	0
0003	20	6	86
0003	31	6	24
0003	32	6	24
0003	40	6	63
0003	51	6	34
0003	52	6	30
0003	61	6	34
0003	62	6	30
0003	70	6	42
0003	10	7	0
0003	20	7	82
0003	31	7	23
0003	32	7	28
0003	40	7	60
0003	51	7	26
0003	52	7	24
0003	61	7	33
0003	62	7	28
0003	70	7	40
0003	10	8	0
0003	20	8	79
0003	31	8	22
0003	32	8	20
0003	40	8	41
0003	51	8	24
0003	52	8	32
0003	61	8	32
0003	62	8	20
0003	70	8	35
0003	10	9	0
0003	20	9	75
0003	31	9	19
0003	32	9	21
0003	40	9	38
0003	51	9	25
0003	52	9	25
0003	61	9	37
0003	62	9	21
0003	70	9	35
0003	10	10	0
0003	20	10	77
0003	31	10	21
0003	32	10	23
0003	40	10	36
0003	52	10	27
0003	51	10	23
0003	61	10	35
0003	62	10	19
0003	70	10	35
0003	10	11	0
0003	20	11	75
0003	31	11	21
0003	32	11	19
0003	40	11	38
0003	51	11	23
0003	52	11	22
0003	61	11	29
0003	62	11	15
0003	70	11	26
0003	10	12	0
0003	20	12	57
0003	31	12	20
0003	32	12	14
0003	40	12	34
0003	51	12	19
0003	52	12	29
0003	61	12	26
0003	62	12	17
0003	70	12	39
0003	10	13	0
0003	20	13	61
0003	31	13	22
0003	32	13	21
0003	40	13	31
0003	51	13	27
0003	52	13	25
0003	61	13	29
0003	62	13	23
0003	70	13	28
0003	10	14	0
0003	20	14	67
0003	31	14	20
0003	32	14	25
0003	40	14	32
0003	51	14	16
0003	52	14	18
0003	61	14	29
0003	62	14	14
0003	70	14	55
0003	10	15	0
0003	20	15	39
0003	31	15	17
0003	32	15	15
0003	40	15	32
0003	51	15	11
0003	52	15	20
0003	61	15	25
0003	62	15	12
0003	70	15	39
0003	10	16	0
0003	20	16	31
0003	31	16	11
0003	32	16	15
0003	40	16	28
0003	51	16	10
0003	52	16	7
0003	61	16	18
0003	62	16	8
0003	70	16	26
0003	10	17	0
0003	20	17	31
0003	32	17	15
0003	31	17	11
0003	40	17	13
0003	52	17	5
0003	51	17	10
0003	61	17	17
0003	62	17	10
0003	70	17	21
0003	10	18	0
0003	20	18	19
0003	32	18	14
0003	31	18	7
0003	40	18	9
0003	52	18	0
0003	51	18	7
0003	61	18	14
0003	62	18	6
0003	70	18	13
0003	10	19	0
0003	20	19	7
0003	31	19	5
0003	32	19	10
0003	40	19	7
0003	51	19	2
0003	52	19	2
0003	62	19	4
0003	61	19	5
0003	70	19	9
0003	10	20	0
0003	20	20	4
0003	32	20	2
0003	31	20	2
0003	40	20	6
0003	52	20	2
0003	51	20	1
0003	62	20	1
0003	61	20	3
0003	70	20	7
0003	10	21	0
0003	20	21	5
0003	32	21	1
0003	31	21	1
0003	40	21	5
0003	52	21	0
0003	51	21	0
0003	61	21	3
0003	62	21	1
0003	70	21	6
0003	10	22	0
0003	20	22	3
0003	31	22	0
0003	32	22	0
0003	40	22	4
0003	51	22	0
0003	52	22	0
0003	61	22	1
0003	62	22	1
0003	70	22	3
0003	10	23	0
0003	20	23	3
0003	31	23	0
0003	32	23	0
0003	40	23	3
0003	51	23	0
0003	52	23	0
0003	61	23	0
0003	62	23	1
0003	70	23	2
0003	10	24	0
0003	20	24	3
0003	32	24	0
0003	31	24	0
0003	40	24	2
0003	52	24	0
0003	51	24	0
0003	62	24	1
0003	61	24	0
0003	70	24	1
0003	10	25	0
0003	20	25	4
0003	32	25	0
0003	31	25	0
0003	40	25	0
0003	51	25	0
0003	52	25	0
0003	62	25	0
0003	61	25	2
0003	70	25	3
0004	10	4	0
0004	20	4	20
0004	31	4	4
0004	32	4	4
0004	40	4	3
0004	51	4	3
0004	52	4	0
0004	61	4	9
0004	62	4	6
0004	70	4	0
0004	10	5	0
0004	20	5	22
0004	31	5	4
0004	32	5	4
0004	40	5	3
0004	51	5	4
0004	52	5	1
0004	62	5	10
0004	61	5	6
0004	70	5	0
0004	10	6	0
0004	20	6	21
0004	32	6	4
0004	31	6	4
0004	40	6	3
0004	52	6	0
0004	51	6	3
0004	62	6	8
0004	61	6	8
0004	70	6	0
0004	10	7	0
0004	20	7	22
0004	32	7	4
0004	31	7	3
0004	40	7	3
0004	52	7	0
0004	51	7	2
0004	62	7	6
0004	61	7	8
0004	70	7	0
0004	10	8	0
0004	20	8	22
0004	31	8	5
0004	32	8	4
0004	40	8	3
0004	51	8	2
0004	52	8	0
0004	61	8	8
0004	62	8	6
0004	70	8	0
0004	10	9	0
0004	20	9	20
0004	32	9	4
0004	31	9	4
0004	40	9	3
0004	51	9	3
0004	52	9	0
0004	62	9	5
0004	61	9	7
0004	70	9	0
0004	10	10	0
0004	20	10	19
0004	32	10	4
0004	31	10	4
0004	40	10	3
0004	52	10	0
0004	51	10	3
0004	62	10	5
0004	61	10	5
0004	70	10	0
0004	10	11	0
0004	20	11	22
0004	32	11	4
0004	31	11	5
0004	40	11	3
0004	52	11	0
0004	51	11	3
0004	61	11	4
0004	62	11	9
0004	70	11	0
0004	10	12	0
0004	20	12	17
0004	31	12	4
0004	32	12	4
0004	40	12	3
0004	52	12	0
0004	51	12	3
0004	62	12	9
0004	61	12	5
0004	70	12	0
0004	10	13	0
0004	20	13	14
0004	31	13	2
0004	32	13	3
0004	40	13	2
0004	52	13	0
0004	51	13	1
0004	61	13	4
0004	62	13	5
0004	70	13	0
0004	10	14	0
0004	20	14	11
0004	31	14	3
0004	32	14	3
0004	40	14	2
0004	51	14	1
0004	52	14	0
0004	61	14	4
0004	62	14	4
0004	70	14	0
0004	10	15	0
0004	20	15	8
0004	31	15	3
0004	32	15	3
0004	40	15	2
0004	51	15	1
0004	52	15	0
0004	61	15	3
0004	62	15	4
0004	70	15	0
0004	10	16	0
0004	20	16	6
0004	31	16	3
0004	32	16	3
0004	40	16	2
0004	51	16	1
0004	52	16	0
0004	61	16	4
0004	62	16	2
0004	70	16	0
0004	10	17	0
0004	20	17	6
0004	32	17	2
0004	31	17	3
0004	40	17	1
0004	51	17	1
0004	52	17	0
0004	62	17	1
0004	61	17	3
0004	70	17	0
0004	10	18	0
0004	20	18	7
0004	31	18	3
0004	32	18	1
0004	40	18	0
0004	51	18	0
0004	52	18	0
0004	61	18	0
0004	62	18	1
0004	70	18	0
0004	10	19	0
0004	20	19	7
0004	31	19	2
0004	32	19	1
0004	40	19	0
0004	51	19	0
0004	52	19	0
0004	61	19	0
0004	62	19	1
0004	70	19	0
0004	10	20	0
0004	20	20	3
0004	31	20	0
0004	32	20	0
0004	40	20	0
0004	51	20	0
0004	52	20	0
0004	61	20	0
0004	62	20	1
0004	70	20	0
0004	10	21	0
0004	20	21	2
0004	32	21	0
0004	31	21	0
0004	40	21	0
0004	51	21	0
0004	52	21	0
0004	62	21	0
0004	61	21	2
0004	70	21	0
0004	10	22	0
0004	20	22	2
0004	31	22	0
0004	32	22	0
0004	40	22	0
0004	51	22	0
0004	52	22	0
0004	61	22	2
0004	62	22	0
0004	70	22	0
0004	10	23	0
0004	20	23	3
0004	31	23	0
0004	32	23	0
0004	40	23	0
0004	51	23	0
0004	52	23	0
0004	61	23	0
0004	62	23	0
0004	70	23	0
0004	10	24	0
0004	20	24	1
0004	31	24	0
0004	32	24	1
0004	40	24	0
0004	51	24	0
0004	52	24	0
0004	61	24	0
0004	62	24	0
0004	70	24	0
0004	10	25	0
0004	20	25	0
0004	32	25	1
0004	31	25	0
0004	40	25	0
0004	52	25	0
0004	51	25	0
0004	62	25	0
0004	61	25	0
0004	70	25	0
0005	10	5	0
0005	20	5	2
0005	31	5	4
0005	32	5	9
0005	40	5	3
0005	51	5	9
0005	52	5	6
0005	61	5	4
0005	62	5	2
0005	70	5	0
0005	10	6	0
0005	20	6	8
0005	32	6	11
0005	31	6	12
0005	40	6	3
0005	52	6	19
0005	51	6	37
0005	62	6	14
0005	61	6	17
0005	70	6	0
0005	10	7	0
0005	20	7	29
0005	32	7	28
0005	31	7	27
0005	40	7	7
0005	52	7	26
0005	51	7	59
0005	62	7	25
0005	61	7	30
0005	70	7	0
0005	10	8	0
0005	20	8	51
0005	32	8	41
0005	31	8	43
0005	40	8	15
0005	52	8	52
0005	51	8	75
0005	62	8	54
0005	61	8	62
0005	70	8	0
0005	10	9	7
0005	20	9	52
0005	32	9	39
0005	31	9	35
0005	40	9	18
0005	52	9	52
0005	51	9	67
0005	62	9	62
0005	61	9	74
0005	70	9	2
0005	10	10	8
0005	20	10	52
0005	31	10	41
0005	32	10	53
0005	40	10	23
0005	51	10	76
0005	52	10	55
0005	61	10	79
0005	62	10	73
0005	70	10	3
0005	10	11	10
0005	20	11	57
0005	32	11	61
0005	31	11	47
0005	40	11	21
0005	52	11	55
0005	51	11	76
0005	62	11	75
0005	61	11	80
0005	70	11	4
0005	10	12	10
0005	20	12	53
0005	32	12	43
0005	31	12	39
0005	40	12	18
0005	52	12	47
0005	51	12	70
0005	62	12	92
0005	61	12	113
0005	70	12	5
0005	10	13	12
0005	20	13	67
0005	32	13	42
0005	31	13	50
0005	40	13	21
0005	52	13	44
0005	51	13	73
0005	62	13	95
0005	61	13	103
0005	70	13	3
0005	10	14	10
0005	20	14	64
0005	32	14	38
0005	31	14	40
0005	40	14	20
0005	52	14	48
0005	51	14	68
0005	62	14	98
0005	61	14	83
0005	70	14	4
0005	10	15	12
0005	20	15	55
0005	32	15	56
0005	31	15	41
0005	40	15	22
0005	51	15	49
0005	52	15	49
0005	61	15	69
0005	62	15	76
0005	70	15	5
0005	10	16	9
0005	20	16	46
0005	32	16	50
0005	31	16	38
0005	40	16	21
0005	52	16	41
0005	51	16	37
0005	62	16	78
0005	61	16	77
0005	70	16	4
0005	10	17	8
0005	20	17	35
0005	31	17	29
0005	32	17	43
0005	40	17	19
0005	52	17	29
0005	51	17	19
0005	61	17	35
0005	62	17	32
0005	70	17	2
0005	10	18	8
0005	20	18	42
0005	31	18	41
0005	32	18	40
0005	40	18	10
0005	51	18	29
0005	52	18	15
0005	61	18	58
0005	62	18	62
0005	70	18	3
0005	10	19	8
0005	20	19	32
0005	32	19	31
0005	31	19	28
0005	40	19	13
0005	52	19	16
0005	51	19	24
0005	62	19	60
0005	61	19	44
0005	70	19	3
0005	10	20	0
0005	20	20	27
0005	32	20	41
0005	31	20	33
0005	40	20	13
0005	52	20	23
0005	51	20	46
0005	62	20	33
0005	61	20	37
0005	70	20	4
0005	10	21	8
0005	20	21	9
0005	32	21	23
0005	31	21	23
0005	40	21	13
0005	52	21	18
0005	51	21	18
0005	62	21	52
0005	61	21	48
0005	70	21	4
0005	10	22	0
0005	20	22	17
0005	32	22	27
0005	31	22	22
0005	40	22	11
0005	52	22	13
0005	51	22	16
0005	62	22	37
0005	61	22	43
0005	70	22	3
0005	10	23	0
0005	20	23	3
0005	32	23	11
0005	31	23	8
0005	40	23	8
0005	51	23	8
0005	52	23	8
0005	62	23	20
0005	61	23	26
0005	70	23	3
0005	10	24	0
0005	20	24	8
0005	31	24	25
0005	32	24	37
0005	40	24	17
0005	52	24	33
0005	51	24	43
0005	61	24	35
0005	62	24	51
0005	70	24	3
0005	10	25	0
0005	20	25	3
0005	31	25	9
0005	32	25	30
0005	40	25	11
0005	51	25	9
0005	52	25	7
0005	61	25	14
0005	62	25	24
0005	70	25	3
0006	10	2	11
0006	20	2	170
0006	31	2	89
0006	32	2	84
0006	40	2	61
0006	51	2	104
0006	52	2	59
0006	61	2	71
0006	62	2	71
0006	70	2	6
0006	10	3	6
0006	20	3	78
0006	31	3	111
0006	32	3	91
0006	40	3	52
0006	51	3	114
0006	52	3	77
0006	61	3	225
0006	62	3	194
0006	70	3	26
0006	10	4	7
0006	20	4	172
0006	32	4	151
0006	31	4	138
0006	40	4	107
0006	51	4	106
0006	52	4	70
0006	61	4	216
0006	62	4	294
0006	70	4	51
0006	10	5	0
0006	20	5	173
0006	31	5	139
0006	32	5	154
0006	40	5	121
0006	51	5	108
0006	52	5	70
0006	61	5	226
0006	62	5	283
0006	70	5	53
0006	10	6	0
0006	20	6	170
0006	31	6	115
0006	32	6	141
0006	40	6	118
0006	51	6	84
0006	52	6	47
0006	61	6	178
0006	62	6	173
0006	70	6	51
0006	10	7	0
0006	20	7	159
0006	31	7	122
0006	32	7	123
0006	40	7	90
0006	51	7	83
0006	52	7	48
0006	62	7	194
0006	61	7	206
0006	70	7	48
0006	10	8	0
0006	20	8	137
0006	31	8	126
0006	32	8	132
0006	40	8	107
0006	51	8	69
0006	52	8	52
0006	61	8	189
0006	62	8	205
0006	70	8	41
0006	10	9	0
0006	20	9	152
0006	31	9	113
0006	32	9	118
0006	40	9	95
0006	51	9	78
0006	52	9	50
0006	61	9	198
0006	62	9	190
0006	70	9	48
0006	10	10	0
0006	20	10	169
0006	32	10	130
0006	31	10	123
0006	40	10	105
0006	52	10	57
0006	51	10	81
0006	62	10	205
0006	61	10	211
0006	70	10	71
0006	10	13	0
0006	20	13	133
0006	31	13	108
0006	32	13	121
0006	40	13	69
0006	51	13	20
0006	52	13	42
0006	61	13	168
0006	62	13	183
0006	70	13	59
0006	10	14	0
0006	20	14	56
0006	31	14	73
0006	32	14	86
0006	40	14	56
0006	52	14	19
0006	51	14	35
0006	61	14	107
0006	62	14	95
0006	70	14	71
0006	10	15	0
0006	20	15	51
0006	31	15	56
0006	32	15	55
0006	40	15	74
0006	51	15	30
0006	52	15	15
0006	61	15	70
0006	62	15	83
0006	70	15	73
0006	10	16	0
0006	20	16	25
0006	31	16	41
0006	32	16	43
0006	40	16	83
0006	51	16	26
0006	52	16	10
0006	61	16	61
0006	62	16	74
0006	70	16	10
0006	10	17	0
0006	20	17	26
0006	31	17	32
0006	32	17	30
0006	40	17	54
0006	51	17	20
0006	52	17	6
0006	61	17	47
0006	62	17	51
0006	70	17	27
0006	10	18	0
0006	20	18	4
0006	31	18	8
0006	32	18	2
0006	40	18	43
0006	51	18	0
0006	52	18	0
0006	61	18	16
0006	62	18	16
0006	70	18	22
0006	10	19	0
0006	20	19	0
0006	31	19	3
0006	32	19	1
0006	40	19	51
0006	51	19	0
0006	52	19	2
0006	61	19	8
0006	62	19	8
0006	70	19	42
0006	10	20	0
0006	20	20	0
0006	32	20	0
0006	31	20	0
0006	40	20	19
0006	51	20	0
0006	52	20	0
0006	62	20	4
0006	61	20	3
0006	70	20	30
0006	10	21	0
0006	20	21	0
0006	31	21	2
0006	32	21	0
0006	40	21	28
0006	51	21	0
0006	52	21	0
0006	61	21	7
0006	62	21	3
0006	70	21	19
0006	10	22	0
0006	20	22	0
0006	32	22	1
0006	31	22	2
0006	40	22	19
0006	52	22	0
0006	51	22	0
0006	61	22	4
0006	62	22	6
0006	70	22	17
0006	10	23	0
0006	20	23	0
0006	32	23	2
0006	31	23	2
0006	40	23	14
0006	52	23	0
0006	51	23	0
0006	62	23	8
0006	61	23	5
0006	70	23	13
0007	10	9	2
0007	20	9	96
0007	32	9	17
0007	31	9	10
0007	40	9	6
0007	52	9	5
0007	51	9	2
0007	62	9	25
0007	61	9	16
0007	70	9	6
0007	10	10	2
0007	20	10	152
0007	32	10	21
0007	31	10	14
0007	40	10	6
0007	52	10	6
0007	51	10	8
0007	62	10	39
0007	61	10	21
0007	70	10	10
0007	10	11	2
0007	20	11	135
0007	31	11	13
0007	32	11	17
0007	40	11	6
0007	51	11	7
0007	52	11	6
0007	61	11	32
0007	62	11	40
0007	70	11	11
0007	10	12	2
0007	20	12	117
0007	31	12	13
0007	32	12	18
0007	40	12	6
0007	51	12	8
0007	52	12	6
0007	61	12	31
0007	62	12	39
0007	70	12	11
0007	10	13	2
0007	20	13	119
0007	31	13	12
0007	32	13	17
0007	40	13	7
0007	51	13	8
0007	52	13	4
0007	61	13	32
0007	62	13	39
0007	70	13	13
0007	10	14	2
0007	20	14	115
0007	31	14	11
0007	32	14	16
0007	40	14	6
0007	51	14	7
0007	52	14	6
0007	61	14	30
0007	62	14	41
0007	70	14	11
0007	10	16	2
0007	20	16	80
0007	31	16	13
0007	32	16	15
0007	40	16	4
0007	51	16	5
0007	52	16	5
0007	62	16	39
0007	61	16	24
0007	70	16	10
0007	10	17	2
0007	20	17	49
0007	31	17	9
0007	32	17	11
0007	40	17	5
0007	51	17	4
0007	52	17	5
0007	61	17	23
0007	62	17	34
0007	70	17	13
0007	10	18	2
0007	20	18	53
0007	31	18	13
0007	32	18	13
0007	40	18	5
0007	51	18	3
0007	52	18	5
0007	61	18	26
0007	62	18	28
0007	70	18	13
0007	10	19	2
0007	20	19	50
0007	32	19	12
0007	31	19	8
0007	40	19	5
0007	52	19	3
0007	51	19	3
0007	62	19	24
0007	61	19	25
0007	70	19	10
0007	10	20	2
0007	20	20	47
0007	32	20	10
0007	31	20	6
0007	40	20	5
0007	52	20	4
0007	51	20	3
0007	62	20	26
0007	61	20	21
0007	70	20	14
0007	10	21	2
0007	20	21	56
0007	31	21	4
0007	32	21	6
0007	40	21	5
0007	51	21	3
0007	52	21	2
0007	61	21	13
0007	62	21	15
0007	70	21	6
0007	10	22	0
0007	20	22	26
0007	32	22	4
0007	31	22	5
0007	40	22	6
0007	51	22	1
0007	52	22	3
0007	61	22	4
0007	62	22	21
0007	70	22	7
0007	10	23	0
0007	20	23	29
0007	31	23	2
0007	32	23	2
0007	40	23	4
0007	51	23	4
0007	52	23	4
0007	62	23	10
0007	61	23	3
0007	70	23	4
0007	10	24	0
0007	20	24	19
0007	32	24	4
0007	31	24	1
0007	40	24	5
0007	51	24	0
0007	52	24	1
0007	62	24	18
0007	61	24	17
0007	70	24	11
0007	10	25	0
0007	20	25	17
0007	32	25	2
0007	31	25	1
0007	40	25	3
0007	52	25	2
0007	51	25	0
0007	62	25	14
0007	61	25	12
0007	70	25	13
0008	10	2	8
0008	20	2	79
0008	31	2	27
0008	32	2	46
0008	40	2	40
0008	51	2	32
0008	52	2	27
0008	61	2	58
0008	62	2	58
0008	70	2	4
0008	10	3	13
0008	20	3	75
0008	32	3	49
0008	31	3	29
0008	40	3	45
0008	52	3	32
0008	51	3	36
0008	62	3	80
0008	61	3	72
0008	70	3	7
0008	10	4	0
0008	20	4	80
0008	32	4	55
0008	31	4	31
0008	40	4	56
0008	52	4	32
0008	51	4	37
0008	62	4	86
0008	61	4	65
0008	70	4	22
0008	10	5	0
0008	20	5	79
0008	31	5	44
0008	32	5	52
0008	40	5	57
0008	51	5	41
0008	52	5	38
0008	62	5	101
0008	61	5	81
0008	70	5	30
0008	10	6	5
0008	20	6	35
0008	32	6	59
0008	31	6	37
0008	40	6	58
0008	52	6	40
0008	51	6	38
0008	62	6	90
0008	61	6	82
0008	70	6	49
0008	10	7	4
0008	20	7	74
0008	32	7	53
0008	31	7	43
0008	40	7	37
0008	52	7	39
0008	51	7	36
0008	62	7	88
0008	61	7	80
0008	70	7	41
0008	10	9	0
0008	20	9	70
0008	31	9	39
0008	32	9	47
0008	40	9	57
0008	52	9	37
0008	51	9	37
0008	62	9	91
0008	61	9	69
0008	70	9	38
0008	10	10	2
0008	20	10	70
0008	31	10	41
0008	32	10	48
0008	40	10	57
0008	51	10	33
0008	52	10	33
0008	61	10	86
0008	62	10	66
0008	70	10	24
0008	10	11	1
0008	20	11	65
0008	31	11	47
0008	32	11	56
0008	40	11	59
0008	52	11	31
0008	51	11	16
0008	61	11	76
0008	62	11	71
0008	70	11	29
0008	10	12	2
0008	20	12	41
0008	32	12	54
0008	31	12	37
0008	40	12	51
0008	52	12	28
0008	51	12	31
0008	62	12	92
0008	61	12	72
0008	70	12	31
0008	10	13	2
0008	20	13	41
0008	32	13	47
0008	31	13	37
0008	40	13	52
0008	52	13	25
0008	51	13	31
0008	62	13	89
0008	61	13	69
0008	70	13	28
0008	10	14	0
0008	20	14	32
0008	32	14	53
0008	31	14	30
0008	40	14	47
0008	52	14	25
0008	51	14	23
0008	62	14	85
0008	61	14	66
0008	70	14	21
0008	10	15	0
0008	20	15	29
0008	32	15	35
0008	31	15	42
0008	40	15	51
0008	52	15	19
0008	51	15	15
0008	62	15	87
0008	61	15	64
0008	70	15	30
0008	10	16	0
0008	20	16	23
0008	32	16	37
0008	31	16	24
0008	40	16	44
0008	51	16	17
0008	52	16	14
0008	62	16	59
0008	61	16	57
0008	70	16	38
0008	10	17	0
0008	20	17	19
0008	31	17	19
0008	32	17	44
0008	40	17	55
0008	51	17	11
0008	52	17	7
0008	61	17	43
0008	62	17	67
0008	70	17	35
0008	10	18	0
0008	20	18	12
0008	31	18	11
0008	32	18	30
0008	40	18	44
0008	51	18	9
0008	52	18	9
0008	61	18	46
0008	62	18	62
0008	70	18	37
0008	10	19	0
0008	20	19	11
0008	32	19	34
0008	31	19	21
0008	40	19	43
0008	52	19	6
0008	51	19	5
0008	62	19	45
0008	61	19	32
0008	70	19	37
0008	10	20	0
0008	20	20	8
0008	31	20	20
0008	32	20	23
0008	40	20	45
0008	51	20	6
0008	52	20	3
0008	62	20	37
0008	61	20	34
0008	70	20	35
0008	10	21	0
0008	20	21	3
0008	32	21	13
0008	31	21	14
0008	40	21	21
0008	52	21	29
0008	51	21	8
0008	62	21	35
0008	61	21	30
0008	70	21	32
0008	10	22	0
0008	20	22	3
0008	32	22	3
0008	31	22	3
0008	40	22	21
0008	51	22	1
0008	52	22	0
0008	61	22	6
0008	62	22	15
0008	70	22	35
0008	10	23	0
0008	20	23	0
0008	32	23	4
0008	31	23	5
0008	40	23	32
0008	52	23	0
0008	51	23	2
0008	62	23	6
0008	61	23	6
0008	70	23	29
0009	10	4	1
0009	20	4	170
0009	31	4	20
0009	32	4	19
0009	40	4	22
0009	51	4	6
0009	52	4	19
0009	61	4	49
0009	62	4	38
0009	70	4	10
0009	10	5	8
0009	20	5	121
0009	31	5	17
0009	32	5	21
0009	40	5	26
0009	51	5	10
0009	52	5	15
0009	61	5	54
0009	62	5	39
0009	70	5	13
0009	10	6	3
0009	20	6	97
0009	31	6	21
0009	32	6	21
0009	40	6	27
0009	51	6	12
0009	52	6	18
0009	61	6	53
0009	62	6	41
0009	70	6	12
0009	10	7	2
0009	20	7	93
0009	31	7	20
0009	32	7	24
0009	40	7	27
0009	51	7	12
0009	52	7	15
0009	61	7	43
0009	62	7	44
0009	70	7	16
0009	10	9	3
0009	20	9	67
0009	31	9	22
0009	32	9	22
0009	40	9	28
0009	51	9	13
0009	52	9	15
0009	61	9	47
0009	62	9	36
0009	70	9	9
0009	10	10	1
0009	20	10	82
0009	31	10	20
0009	32	10	18
0009	40	10	27
0009	51	10	10
0009	52	10	12
0009	61	10	52
0009	62	10	46
0009	70	10	22
0009	10	11	1
0009	20	11	99
0009	31	11	19
0009	32	11	21
0009	40	11	24
0009	51	11	9
0009	52	11	13
0009	61	11	46
0009	62	11	45
0009	70	11	20
0009	10	12	1
0009	20	12	87
0009	31	12	21
0009	32	12	20
0009	40	12	24
0009	51	12	9
0009	52	12	12
0009	61	12	46
0009	62	12	42
0009	70	12	16
0009	10	13	0
0009	20	13	76
0009	31	13	19
0009	32	13	18
0009	40	13	21
0009	51	13	12
0009	52	13	12
0009	61	13	83
0009	62	13	42
0009	70	13	12
0009	10	14	0
0009	20	14	82
0009	31	14	21
0009	32	14	19
0009	40	14	24
0009	51	14	12
0009	52	14	11
0009	61	14	45
0009	62	14	37
0009	70	14	18
0009	10	15	0
0009	20	15	79
0009	32	15	15
0009	31	15	20
0009	40	15	25
0009	52	15	10
0009	51	15	3
0009	61	15	44
0009	62	15	39
0009	70	15	16
0009	10	16	0
0009	20	16	68
0009	32	16	17
0009	31	16	18
0009	40	16	19
0009	52	16	13
0009	51	16	7
0009	61	16	47
0009	62	16	44
0009	70	16	13
0009	10	17	0
0009	20	17	57
0009	31	17	9
0009	32	17	7
0009	40	17	19
0009	51	17	0
0009	52	17	0
0009	62	17	24
0009	61	17	31
0009	70	17	14
0009	10	18	0
0009	20	18	19
0009	32	18	3
0009	31	18	4
0009	40	18	15
0009	51	18	0
0009	52	18	1
0009	61	18	24
0009	62	18	14
0009	70	18	16
0009	10	23	0
0009	20	23	10
0009	32	23	2
0009	31	23	3
0009	40	23	9
0009	51	23	0
0009	52	23	0
0009	61	23	5
0009	62	23	8
0009	70	23	9
0009	10	24	0
0009	20	24	11
0009	32	24	1
0009	31	24	2
0009	40	24	1
0009	52	24	0
0009	51	24	0
0009	62	24	5
0009	61	24	5
0009	70	24	6
0009	10	25	0
0009	20	25	6
0009	32	25	2
0009	31	25	0
0009	40	25	2
0009	52	25	0
0009	51	25	0
0009	62	25	6
0009	61	25	9
0009	70	25	7
0010	10	4	6
0010	20	4	66
0010	31	4	63
0010	32	4	27
0010	40	4	12
0010	51	4	85
0010	52	4	76
0010	61	4	72
0010	62	4	57
0010	70	4	6
0010	10	5	20
0010	20	5	118
0010	31	5	91
0010	32	5	43
0010	40	5	24
0010	51	5	110
0010	52	5	97
0010	61	5	122
0010	62	5	81
0010	70	5	5
0010	10	6	21
0010	20	6	144
0010	32	6	51
0010	31	6	117
0010	40	6	29
0010	51	6	134
0010	52	6	111
0010	61	6	139
0010	62	6	87
0010	70	6	9
0010	10	7	34
0010	20	7	174
0010	31	7	111
0010	32	7	57
0010	40	7	45
0010	51	7	118
0010	52	7	135
0010	61	7	177
0010	62	7	112
0010	70	7	14
0010	10	8	17
0010	20	8	230
0010	31	8	133
0010	32	8	78
0010	40	8	58
0010	51	8	128
0010	52	8	134
0010	61	8	221
0010	62	8	105
0010	70	8	14
0010	10	9	17
0010	20	9	180
0010	31	9	100
0010	32	9	51
0010	40	9	73
0010	51	9	136
0010	52	9	146
0010	61	9	213
0010	62	9	110
0010	70	9	40
0010	10	10	14
0010	20	10	162
0010	31	10	107
0010	32	10	82
0010	40	10	65
0010	51	10	129
0010	52	10	139
0010	61	10	194
0010	62	10	105
0010	70	10	45
0010	10	11	10
0010	20	11	153
0010	31	11	93
0010	32	11	80
0010	40	11	73
0010	51	11	122
0010	52	11	106
0010	61	11	140
0010	62	11	99
0010	70	11	44
0010	10	12	10
0010	20	12	143
0010	31	12	70
0010	32	12	57
0010	40	12	69
0010	52	12	127
0010	51	12	124
0010	61	12	133
0010	62	12	97
0010	70	12	46
0010	10	13	8
0010	20	13	123
0010	31	13	62
0010	32	13	61
0010	40	13	60
0010	51	13	95
0010	52	13	125
0010	61	13	88
0010	62	13	137
0010	70	13	66
0010	10	14	9
0010	20	14	105
0010	31	14	45
0010	32	14	52
0010	40	14	49
0010	51	14	106
0010	52	14	109
0010	61	14	144
0010	62	14	87
0010	70	14	39
0010	10	15	5
0010	20	15	113
0010	31	15	50
0010	32	15	59
0010	40	15	60
0010	51	15	104
0010	52	15	96
0010	61	15	115
0010	62	15	94
0010	70	15	45
0010	10	16	8
0010	20	16	70
0010	31	16	39
0010	32	16	55
0010	40	16	53
0010	51	16	97
0010	52	16	108
0010	61	16	80
0010	62	16	111
0010	70	16	55
0010	10	21	0
0010	20	21	9
0010	31	21	25
0010	32	21	30
0010	40	21	47
0010	51	21	13
0010	52	21	28
0010	61	21	50
0010	62	21	50
0010	70	21	45
0010	10	22	0
0010	20	22	8
0010	31	22	8
0010	32	22	10
0010	40	22	30
0010	51	22	6
0010	52	22	7
0010	61	22	33
0010	62	22	40
0010	70	22	44
0010	10	23	0
0010	20	23	5
0010	31	23	18
0010	32	23	17
0010	40	23	41
0010	51	23	6
0010	52	23	13
0010	61	23	23
0010	62	23	26
0010	70	23	40
0010	10	24	0
0010	20	24	3
0010	32	24	11
0010	31	24	10
0010	40	24	28
0010	51	24	2
0010	52	24	5
0010	61	24	12
0010	62	24	20
0010	70	24	40
0010	10	25	0
0010	20	25	2
0010	32	25	1
0010	31	25	5
0010	40	25	37
0010	52	25	5
0010	51	25	1
0010	62	25	21
0010	61	25	15
0010	70	25	35
0011	10	5	3
0011	20	5	278
0011	32	5	74
0011	31	5	57
0011	40	5	35
0011	51	5	56
0011	52	5	101
0011	62	5	155
0011	61	5	113
[truncated: 30,561 more rows]

## Sheet: Figure 4 
Patient Number	Day after Rash Onset	Macule Count	Papule Count	Vesicle Count	Pustule Count	Umbilication Count	Scab Count	Desquamation Count
0001	4	0	5	16	0	51	0	1
0001	5	0	0	29	2	36	1	0
0001	6	0	0	11	62	7	0	3
0001	7	0	0	2	49	6	2	0
0001	8	0	0	6	34	17	3	3
0001	9	0	0	0	9	7	42	8
0001	10	0	0	0	8	0	41	15
0001	11	0	0	0	0	0	60	12
0001	12	0	0	0	0	0	37	29
0001	13	0	0	0	0	0	21	42
0001	14	0	0	0	0	0	16	69
0001	15	0	0	0	0	0	13	54
0001	16	0	0	0	0	0	7	53
0001	17	0	0	0	0	0	5	51
0001	18	0	0	0	0	0	3	50
0001	19	0	0	0	0	0	3	43
0001	20	0	0	0	0	0	1	59
0001	21	0	0	0	0	0	0	38
0001	22	0	0	0	0	0	0	34
0001	23	0	0	0	0	0	0	31
0001	24	0	0	0	0	0	0	22
0001	25	0	0	0	0	0	0	24
0002	2	0	0	4	0	7	0	2
0002	3	0	0	5	1	4	0	3
0002	4	0	0	4	3	1	2	3
0002	5	0	0	0	2	5	3	4
0002	6	0	0	0	1	0	9	2
0002	7	0	0	0	0	0	8	3
0002	8	0	0	0	0	0	8	5
0002	9	0	0	0	0	0	2	9
0002	10	0	0	0	0	0	1	9
0002	11	0	0	0	0	0	6	5
0002	12	0	0	0	0	0	1	13
0002	13	0	0	0	0	0	3	8
0002	14	0	0	0	0	0	0	11
0002	15	0	0	0	0	0	0	12
0002	16	0	0	0	0	0	0	13
0002	17	0	0	0	0	0	0	10
0002	18	0	0	0	0	0	0	10
0002	19	0	0	0	0	0	0	15
0002	20	0	0	0	0	0	0	14
0002	21	0	0	0	0	0	0	16
0002	22	0	0	0	0	0	0	11
0002	23	0	0	0	0	0	0	10
0003	6	0	0	2	1	4	55	1
0003	7	0	0	0	1	0	45	14
0003	8	0	0	0	0	0	22	19
0003	9	0	0	0	0	0	6	32
0003	10	0	0	0	0	0	3	33
0003	11	0	0	0	0	0	7	31
0003	12	0	0	0	0	0	3	31
0003	13	0	0	0	0	0	0	31
0003	14	0	0	0	0	0	7	25
0003	15	0	0	0	0	0	1	31
0003	16	0	0	0	0	0	0	28
0003	17	0	0	0	0	0	0	13
0003	18	0	0	0	0	0	0	9
0003	19	0	0	0	0	0	0	7
0003	20	0	0	0	0	0	0	6
0003	21	0	0	0	0	0	0	5
0003	22	0	0	0	0	0	0	4
0003	23	0	0	0	0	0	0	3
0003	24	0	0	0	0	0	0	2
0003	25	0	0	0	0	0	0	0
0003	26	0	0	0	0	0	0	2
0003	27	0	0	0	0	0	0	1
0004	4	0	0	2	0	1	0	0
0004	5	0	0	1	1	0	0	1
0004	6	0	0	1	1	1	0	0
0004	7	0	0	0	1	2	0	0
0004	8	0	0	0	1	1	0	1
0004	9	0	0	0	0	0	2	1
0004	10	0	0	0	0	0	3	0
0004	11	0	0	0	0	0	1	2
0004	12	0	0	0	0	0	2	1
0004	13	0	0	0	0	0	0	2
0004	14	0	0	0	0	0	0	2
0004	15	0	0	0	0	0	0	2
0004	16	0	0	0	0	0	0	2
0004	17	0	0	0	0	0	0	1
0004	18	0	0	0	0	0	0	0
0004	19	0	0	0	0	0	0	0
0004	20	0	0	0	0	0	0	0
0004	21	0	0	0	0	0	0	0
0004	22	0	0	0	0	0	0	0
0004	23	0	0	0	0	0	0	0
0004	24	0	0	0	0	0	0	0
0004	25	0	0	0	0	0	0	0
0005	5	0	0	0	0	3	0	0
0005	6	0	0	0	0	2	1	0
0005	7	0	4	3	0	0	0	0
0005	8	0	1	12	0	2	0	0
0005	9	0	0	15	0	3	0	0
0005	10	0	2	17	0	4	0	0
0005	11	0	0	15	0	6	0	0
0005	12	0	0	5	8	4	0	1
0005	13	0	0	2	0	9	5	5
0005	14	0	0	0	2	0	13	5
0005	15	0	0	0	4	0	14	4
0005	16	0	0	0	3	1	12	5
0005	17	0	0	0	4	0	6	9
0005	18	0	0	0	0	0	5	5
0005	19	0	0	0	1	0	5	7
0005	20	0	0	0	0	0	3	10
0005	21	0	0	0	0	0	2	11
0005	22	0	0	0	0	0	5	6
0005	23	0	0	0	0	0	3	5
0005	24	0	0	0	0	0	13	4
0005	25	0	0	0	0	0	1	10
0005	26	0	0	0	0	0	2	13
0006	2	0	12	45	0	4	0	0
0006	3	0	0	15	31	6	0	0
0006	4	0	13	45	48	1	0	0
0006	5	0	0	71	49	1	0	0
0006	6	0	0	11	105	1	1	0
0006	7	0	0	11	79	0	0	0
0006	8	0	0	13	62	1	31	0
0006	9	0	0	0	30	0	62	3
0006	10	0	0	0	16	0	81	8
0006	13	0	0	0	0	0	67	2
0006	14	0	0	0	0	0	42	14
0006	15	0	0	0	0	0	58	16
0006	16	0	0	0	0	0	63	20
0006	17	0	0	0	0	0	31	23
0006	18	0	0	0	0	0	22	21
0006	19	0	0	0	0	0	18	33
0006	20	0	0	0	0	0	14	5
0006	21	0	0	0	0	0	15	13
0006	22	0	0	0	0	0	9	10
0006	23	0	0	0	0	0	5	9
0007	9	0	0	2	4	0	0	0
0007	10	0	0	0	6	0	0	0
0007	11	0	0	0	6	0	0	0
0007	12	0	0	0	4	1	1	0
0007	13	0	0	0	4	1	2	0
0007	14	0	0	0	4	0	2	0
0007	16	0	0	0	0	0	4	0
0007	17	0	0	0	0	0	5	0
0007	18	0	0	0	0	0	5	0
0007	19	0	0	0	0	0	5	0
0007	20	0	0	0	0	0	5	0
0007	21	0	0	0	0	0	5	0
0007	22	0	0	0	0	0	4	2
0007	23	0	0	0	0	0	3	1
0007	24	0	0	0	0	0	3	2
0007	25	0	0	0	0	0	3	0
0007	26	0	0	0	0	0	3	0
0007	27	0	0	0	0	0	3	0
0007	28	0	0	0	0	0	1	0
0008	2	0	0	8	18	14	0	0
0008	3	0	0	4	25	15	0	1
0008	4	0	0	1	51	4	0	0
0008	5	0	0	0	42	15	0	0
0008	6	0	0	0	45	13	0	0
0008	7	0	0	0	28	9	0	0
0008	9	0	0	0	32	25	0	0
0008	10	0	0	0	24	33	0	0
0008	11	0	0	0	21	0	24	14
0008	12	0	0	0	18	0	27	6
0008	13	0	0	0	16	0	25	11
0008	14	0	0	0	11	0	18	18
0008	15	0	0	0	9	0	25	17
0008	16	0	0	0	0	0	35	9
0008	17	0	0	0	1	0	22	32
0008	18	0	0	0	0	0	29	15
0008	19	0	0	0	0	0	32	11
0008	20	0	0	0	0	0	17	28
0008	21	0	0	0	0	0	8	13
0008	22	0	0	0	0	0	13	8
0008	23	0	0	0	0	0	15	17
0009	4	0	0	5	17	0	0	0
0009	5	0	0	1	21	4	0	0
0009	6	0	0	0	25	2	0	0
0009	7	0	0	0	21	6	0	0
0009	9	0	0	0	22	2	3	1
0009	10	0	0	0	22	0	4	1
0009	11	0	0	0	12	3	7	2
0009	12	0	0	0	11	0	7	6
0009	13	0	0	0	12	0	8	1
0009	14	0	0	0	4	0	13	7
0009	15	0	0	0	3	5	0	17
0009	16	0	0	0	0	0	3	16
0009	17	0	0	0	0	0	8	11
0009	18	0	0	0	0	0	3	12
0009	23	0	0	0	0	0	0	9
0009	24	0	0	0	0	0	1	0
0009	25	0	0	0	0	0	0	2
0010	4	0	0	9	0	3	0	0
0010	5	0	0	16	5	3	0	0
0010	6	0	0	12	9	8	0	0
0010	7	0	0	2	37	6	0	0
0010	8	0	0	0	53	5	0	0
0010	9	0	0	0	65	8	0	0
0010	10	0	0	0	54	11	0	0
0010	11	0	0	0	63	9	1	0
0010	12	0	0	0	59	7	3	0
0010	13	0	0	0	37	2	21	0
0010	14	0	0	0	32	2	12	3
0010	15	0	0	0	0	0	59	1
0010	16	0	0	0	0	0	50	3
0010	21	0	0	0	0	0	24	23
0010	22	0	0	0	0	0	26	4
0010	23	0	0	0	0	0	28	13
0010	24	0	0	0	0	0	22	6
0010	25	0	0	0	0	0	28	9
0011	5	0	0	2	33	0	0	0
0011	6	0	0	5	32	0	0	0
0011	7	0	0	0	37	1	0	0
0011	8	0	0	0	34	2	0	0
0011	11	0	0	0	28	1	1	0
0011	12	0	0	0	2	0	35	1
0011	13	0	0	0	6	0	25	5
0011	14	0	0	0	0	0	18	11
0011	15	0	0	0	0	0	18	7
0011	16	0	0	0	0	0	17	9
0011	17	0	0	0	0	0	16	6
0011	18	0	0	0	0	0	13	6
0011	19	0	0	0	0	0	11	7
0011	20	0	0	0	0	0	11	4
0011	21	0	0	0	0	0	8	10
0011	22	0	0	0	0	0	8	5
0011	24	0	0	0	0	0	6	0
0011	26	0	0	0	0	0	4	0
0014	2	0	0	0	0	0	0	0
0014	3	0	0	1	0	0	0	0
0014	4	0	0	0	1	0	0	0
0014	5	0	0	1	0	0	0	0
0014	6	0	0	1	0	0	0	0
0014	7	0	0	0	1	0	0	0
0014	8	0	0	0	1	0	0	0
0014	9	0	0	0	1	0	0	0
0014	10	0	0	0	0	0	1	0
0014	11	0	0	0	0	0	0	1
0014	12	0	0	0	0	0	0	1
0014	13	0	0	0	0	0	0	2
0014	14	0	0	0	0	0	0	1
0014	15	0	0	0	0	0	0	1
0014	16	0	0	0	0	0	0	1
0014	17	0	0	0	0	0	0	0
0014	19	0	0	0	0	0	1	0
0015	7	0	0	0	2	0	1	1
0015	8	0	0	2	3	1	1	0
0015	9	0	0	0	3	0	3	0
0015	10	0	0	0	0	0	4	0
0015	11	0	0	0	0	0	5	0
0015	12	0	0	0	0	0	4	1
0015	13	0	0	0	0	0	5	0
0015	14	0	0	0	0	0	6	2
0015	15	0	0	0	0	0	0	2
0015	16	0	0	0	0	0	3	1
0015	17	0	0	0	0	0	2	2
0015	18	0	0	0	0	0	0	2
0015	19	0	0	0	0	0	1	1
0015	20	0	0	0	0	0	1	1
0015	21	0	0	0	0	0	0	1
0015	22	0	0	0	0	0	3	0
0015	24	0	0	0	0	0	1	1
0015	25	0	0	0	0	0	0	0
0015	26	0	0	0	0	0	0	0
0015	27	0	0	0	0	0	0	0
0015	28	0	0	0	0	0	0	0
0016	4	0	0	0	12	0	0	0
0016	5	0	0	2	7	1	0	0
0016	6	0	0	0	11	1	0	0
0016	7	0	0	0	11	0	0	0
0016	8	0	0	0	10	1	0	1
0016	9	0	0	0	3	0	6	0
0016	10	0	0	0	2	0	7	0
0016	11	0	0	0	1	1	6	0
0016	12	0	0	0	0	0	9	0
0016	13	0	0	0	0	0	7	2
0016	15	0	0	0	0	0	4	4
0016	16	0	0	0	0	0	5	3
0016	18	0	0	0	0	0	1	4
0016	19	0	0	0	0	0	1	4
0016	20	0	0	0	0	0	1	0
0016	21	0	0	0	0	0	1	0
0016	23	0	0	0	0	0	1	0
0016	24	0	0	0	0	0	0	0
0016	25	0	0	0	0	0	0	0
0017	4	0	0	7	0	2	0	0
0017	5	0	3	5	0	4	0	0
0017	6	0	5	5	2	2	0	0
0017	7	0	0	5	5	4	0	0
0017	8	0	0	11	4	4	0	0
0017	9	0	0	6	3	4	0	0
0017	10	0	0	0	3	2	4	0
0017	11	0	0	5	0	0	2	3
0017	13	0	0	0	0	0	7	2
0017	14	0	0	0	0	0	5	5
0017	15	0	0	0	0	0	4	4
0017	16	0	0	0	0	0	2	0
0017	18	0	0	0	0	0	3	0
0017	19	0	0	0	0	0	7	0
0017	20	0	0	0	0	0	0	3
0017	21	0	0	0	0	0	2	2
0017	22	0	0	0	0	0	0	1
0017	23	0	0	0	0	0	1	2
0018	3	0	0	1	0	2	0	0
0018	4	0	0	1	0	2	0	0
0018	5	0	0	0	0	3	0	0
0018	6	0	0	0	0	1	1	0
0018	7	0	0	0	0	0	3	0
0018	8	0	0	0	0	0	3	0
0018	9	0	0	0	0	0	2	0
0018	10	0	0	0	0	0	1	0
0018	11	0	0	0	0	0	0	1
0018	12	0	0	0	0	0	1	1
0018	13	0	0	0	0	0	0	1
0018	14	0	0	0	0	0	0	0
0018	15	0	0	0	0	0	0	0
0018	16	0	0	0	0	0	0	0
0018	21	0	0	0	0	0	0	0
0019	6	0	0	3	2	0	0	1
0019	7	0	0	0	3	0	0	0
0019	8	0	0	0	2	0	0	0
0019	9	0	0	0	2	0	0	0
0019	10	0	0	0	2	0	0	0
0019	11	0	0	0	2	0	0	0
0019	12	0	0	0	2	0	0	0
0019	13	0	0	0	0	0	1	0
0019	14	0	0	0	0	0	2	2
0019	15	0	0	0	0	0	2	0
0019	16	0	0	0	0	0	2	0
0019	17	0	0	0	0	0	0	1
0019	18	0	0	0	0	0	1	2
0019	19	0	0	0	0	0	1	2
0019	20	0	0	0	0	0	1	1
0019	21	0	0	0	0	0	0	2
0019	22	0	0	0	0	0	0	0
0019	23	0	0	0	0	0	0	0
0019	24	0	0	0	0	0	0	0
0020	9	0	0	0	16	1	0	0
0020	10	0	0	0	19	0	0	0
0020	11	0	0	0	13	2	4	0
0020	12	0	0	0	8	3	5	0
0020	13	0	0	0	4	0	9	2
0020	14	0	0	0	14	0	0	2
0020	15	0	0	0	0	0	20	1
0020	16	0	0	0	0	0	19	0
0020	17	0	0	0	0	0	16	4
0020	18	0	0	0	0	0	12	0
0020	19	0	0	0	0	0	10	7
0020	20	0	0	0	0	0	9	0
0020	21	0	0	0	0	0	1	10
0020	22	0	0	0	0	0	1	9
0020	23	0	0	0	0	0	1	5
0020	24	0	0	0	0	0	1	3
0020	25	0	0	0	0	0	6	0
0020	26	0	0	0	0	0	3	0
0020	27	0	0	0	0	0	2	0
0021	4	0	0	2	31	17	0	0
0021	5	0	0	0	46	1	0	0
0021	6	0	0	0	39	2	3	0
0021	7	0	0	0	25	10	6	0
0021	8	0	0	0	14	9	12	0
0021	9	0	0	0	4	3	25	0
0021	10	0	0	0	0	0	21	0
0021	11	0	0	0	0	0	25	8
0021	12	0	0	0	0	0	13	0
0021	13	0	0	0	0	0	15	14
0021	14	0	0	0	0	0	15	6
0021	15	0	0	0	0	0	9	7
0021	16	0	0	0	0	0	2	5
0021	17	0	0	0	0	0	1	4
0021	18	0	0	0	0	0	2	0
0021	19	0	0	0	0	0	2	0
0021	20	0	0	0	0	0	6	0
0021	21	0	0	0	0	0	4	1
0021	22	0	0	0	0	0	2	1
0022	3	0	1	0	6	7	0	0
0022	4	0	0	37	0	7	0	0
0022	5	0	0	27	8	11	0	0
0022	6	0	0	8	21	30	7	0
0022	7	0	0	2	0	47	0	0
0022	8	0	0	0	33	13	0	0
0022	9	0	0	0	32	15	0	0
0022	10	0	0	0	26	10	14	0
0022	11	0	0	0	18	1	30	1
0022	12	0	0	0	8	0	34	2
0022	13	0	0	0	0	0	38	5
0022	14	0	0	0	0	0	26	11
0022	15	0	0	0	0	0	27	12
0022	16	0	0	0	0	0	27	3
0022	17	0	0	0	0	0	19	4
0022	18	0	0	0	0	0	13	14
0022	19	0	0	0	0	0	12	16
0022	20	0	0	0	0	0	8	7
0022	21	0	0	0	0	0	7	2
0022	22	0	0	0	0	0	3	2
0022	24	0	0	0	0	0	0	2
0023	5	0	0	3	46	0	0	0
0023	6	0	0	0	37	22	0	0
0023	7	0	0	0	61	0	0	0
0023	8	0	0	0	65	0	1	0
0023	9	0	0	0	54	22	1	0
0023	10	0	0	0	37	0	21	5
0023	11	0	0	0	30	0	16	26
0023	12	0	0	0	11	0	24	27
0023	13	0	0	0	7	0	17	24
0023	14	0	0	0	0	0	28	24
0023	15	0	0	0	0	0	27	12
0023	16	0	0	0	0	0	18	21
0023	17	0	0	0	0	0	16	24
0023	18	0	0	0	0	0	12	29
0023	19	0	0	0	0	0	28	21
0023	20	0	0	0	0	0	22	19
0023	21	0	0	0	0	0	15	22
0023	22	0	0	0	0	0	17	22
0023	23	0	0	0	0	0	24	0
0024	6	0	3	4	4	0	0	0
0024	7	0	3	3	9	0	0	0
0024	8	0	0	1	14	0	0	0
0024	9	0	0	1	13	0	0	0
0024	10	0	0	0	11	0	0	0
0024	11	0	0	0	10	0	0	0
0024	12	0	0	0	6	0	4	0
0024	13	0	0	0	5	0	4	0
0024	14	0	0	0	0	0	13	0
0025	3	0	0	3	0	1	0	0
0025	4	0	0	4	1	1	0	0
0025	5	0	0	2	4	1	0	0
0025	6	0	0	0	6	1	0	0
0026	3	0	0	24	2	5	0	0
0026	4	0	0	9	22	8	0	0
0026	5	0	0	3	40	6	0	0
0026	6	0	0	0	35	0	6	0
0027	6	0	0	0	4	0	5	1
0027	7	0	0	0	4	0	6	0
0027	8	0	0	0	2	0	3	1
0027	9	0	0	0	1	0	5	1
0027	23	0	0	0	0	0	1	1
0027	24	0	0	0	0	0	3	0
0027	25	0	0	0	0	0	0	0
0027	26	0	0	0	0	0	0	0
0027	27	0	0	0	0	0	0	0
0028	3	0	1	1	3	0	0	0
0028	4	0	0	2	9	0	0	0
0028	5	0	0	2	14	0	0	0
0028	6	0	0	0	17	1	0	0
0028	10	0	0	0	7	0	13	0
0028	11	0	0	0	3	0	19	2
0028	12	0	0	0	1	0	18	1
0028	13	0	0	0	0	0	25	1
0028	14	0	0	0	0	0	21	3
0028	15	0	0	0	0	0	20	3
0028	16	0	0	0	0	0	23	1
0028	17	0	0	0	0	0	19	0
0028	18	0	0	0	0	0	22	0
0028	19	0	0	0	0	0	21	0
0028	20	0	0	0	0	0	16	0
0028	21	0	0	0	0	0	9	0
0028	22	0	0	0	0	0	7	1
0028	23	0	0	0	0	0	6	0
0028	24	0	0	0	0	0	6	0
0029	2	0	0	0	0	0	0	0
0029	3	0	0	0	0	0	0	0
0029	4	0	0	0	0	0	0	0
0029	5	0	0	0	0	0	0	0
0029	8	0	0	0	0	0	0	0
0029	9	0	0	0	0	0	1	0
0029	10	0	0	0	0	0	0	0
0029	11	0	0	0	0	0	1	0
0029	12	0	0	0	0	0	1	0
0029	13	0	0	0	0	0	1	0
0029	14	0	0	0	0	0	0	1
0029	15	0	0	0	0	0	0	0
0029	16	0	0	0	0	0	0	0
0029	17	0	0	0	0	0	0	0
0029	18	0	0	0	0	0	0	0
0029	19	0	0	0	0	0	0	0
0029	20	0	0	0	0	0	0	0
0029	21	0	0	0	0	0	0	0
0029	22	0	0	0	0	0	0	0
0029	23	0	0	0	0	0	0	0
0030	4	0	3	25	19	0	0	0
0030	5	0	0	17	41	0	0	0
0030	6	0	0	1	66	1	0	0
0030	7	0	0	1	67	0	0	0
0030	9	0	0	0	58	0	4	6
0030	10	0	0	0	29	0	27	7
0030	11	0	0	0	5	0	50	6
0030	12	0	0	0	0	0	67	1
0030	13	0	0	0	0	0	61	1
0030	14	0	0	0	0	0	57	4
0030	15	0	0	0	0	0	56	0
0030	16	0	0	0	0	0	38	11
0030	17	0	0	0	0	0	44	10
0030	18	0	0	0	0	0	34	7
0030	19	0	0	0	0	0	28	5
0030	20	0	0	0	0	0	19	1
0030	21	0	0	0	0	0	16	4
0030	22	0	0	0	0	0	15	8
0030	23	0	0	0	0	0	11	10
0030	24	0	0	0	0	0	8	7
0030	25	0	0	0	0	0	8	8
0031	5	0	2	15	20	2	0	0
0031	6	0	0	1	32	11	0	1
0031	7	0	0	0	37	11	1	0
0031	8	0	0	0	45	0	0	0
0031	9	0	0	0	29	10	9	0
0031	10	0	0	0	15	19	11	0
0031	11	0	0	0	4	0	37	9
0031	12	0	0	0	2	0	33	10
0031	13	0	0	0	0	0	24	5
0031	14	0	0	0	0	0	23	22
0031	15	0	0	0	0	0	21	13
0031	16	0	0	0	0	0	10	19
0031	17	0	0	0	0	0	12	19
0031	18	0	0	0	0	0	6	15
0031	19	0	0	0	0	0	1	11
0031	20	0	0	0	0	0	4	6
0031	21	0	0	0	0	0	5	4
0031	22	0	0	0	0	0	2	5
0031	23	0	0	0	0	0	3	1
0031	24	0	0	0	0	0	1	4
0031	25	0	0	0	0	0	2	0
0031	26	0	0	0	0	0	0	0
0032	6	0	1	10	2	0	0	0
0032	7	0	0	9	4	0	0	0
0032	8	0	0	5	12	0	0	0
0032	9	0	0	0	17	0	0	0
0032	10	0	0	0	17	0	0	0
0032	11	0	0	0	16	0	0	0
0032	12	0	0	0	14	0	1	0
0032	13	0	0	0	6	0	6	2
0032	14	0	0	0	0	0	14	1
0032	15	0	0	0	0	0	15	0
0032	16	0	0	0	0	0	16	1
0032	17	0	0	0	0	0	13	2
0032	18	0	0	0	0	0	10	4
0032	19	0	0	0	0	0	6	3
0032	20	0	0	0	0	0	8	1
0032	21	0	0	0	0	0	5	0
0032	22	0	0	0	0	0	4	0
0032	23	0	0	0	0	0	3	0
0032	24	0	0	0	0	0	2	0
0032	25	0	0	0	0	0	2	0
0032	26	0	0	0	0	0	1	0
0032	27	0	0	0	0	0	1	0
0033	3	0	0	2	9	1	0	0
0033	4	0	0	6	12	2	0	0
0033	5	0	0	25	2	5	0	0
0033	6	0	0	25	4	6	0	0
0033	7	0	0	9	16	4	0	3
0033	8	0	0	16	4	0	0	9
0033	9	0	0	0	12	0	5	9
0033	10	0	0	0	7	0	20	6
0033	11	0	0	0	1	0	16	11
0033	12	0	0	0	0	0	22	1
0033	13	0	0	0	0	0	18	1
0033	14	0	0	0	0	0	20	0
0033	15	0	0	0	0	0	15	1
0033	16	0	0	0	0	0	11	2
0033	17	0	0	0	0	0	9	0
0033	18	0	0	0	0	0	4	0
0033	20	0	0	0	0	0	1	0
0033	21	0	0	0	0	0	0	5
0033	22	0	0	0	0	0	1	4
0033	23	0	0	0	0	0	0	0
0033	24	0	0	0	0	0	0	0
0034	5	0	0	4	3	0	0	0
0034	6	0	0	1	5	0	0	0
0034	7	0	0	1	3	0	1	0
0034	8	0	0	0	1	0	8	0
0034	9	0	0	0	1	0	6	0
0034	10	0	0	0	1	0	6	0
0034	11	0	0	0	1	0	5	0
0034	12	0	0	0	0	0	3	0
0034	13	0	0	0	0	0	5	0
0034	14	0	0	0	0	0	5	2
0034	15	0	0	0	0	0	4	0
0034	16	0	0	0	0	0	2	0
0034	17	0	0	0	0	0	3	0
0034	18	0	0	0	0	0	3	0
0034	19	0	0	0	0	0	1	0
0034	20	0	0	0	0	0	1	0
0034	21	0	0	0	0	0	0	0
0034	22	0	0	0	0	0	0	0
0034	23	0	0	0	0	0	0	0
0034	24	0	0	0	0	0	0	0
0034	25	0	0	0	0	0	0	0
0034	26	0	0	0	0	0	0	0
0035	5	0	0	2	11	1	2	0
0035	6	0	0	0	17	1	1	0
0035	7	0	0	0	11	0	9	0
0035	8	0	0	0	3	0	13	0
0035	9	0	0	0	3	0	14	0
0035	10	0	0	0	2	0	13	0
0035	11	0	0	0	1	0	13	0
0035	12	0	0	0	0	0	11	5
0035	13	0	0	0	0	0	10	4
0035	14	0	0	0	0	0	6	11
0035	15	0	0	0	0	0	5	5
0035	16	0	0	0	0	0	4	3
0035	17	0	0	0	0	0	0	0
0035	18	0	0	0	0	0	7	1
0035	19	0	0	0	0	0	5	3
0035	20	0	0	0	0	0	8	0
0035	21	0	0	0	0	0	9	0
0035	22	0	0	0	0	0	7	0
0035	23	0	0	0	0	0	4	0
0035	24	0	0	0	0	0	3	0
0035	25	0	0	0	0	0	1	0
0035	26	0	0	0	0	0	1	0
0036	2	0	0	19	0	4	0	0
0036	3	0	3	23	2	12	0	0
0036	4	0	0	16	17	18	0	0
0036	5	0	0	6	44	0	0	0
0036	6	0	0	0	48	0	0	0
0036	7	0	0	0	50	0	0	0
0036	8	0	0	0	51	0	0	0
0036	9	0	0	0	44	0	1	0
0036	10	0	0	0	28	0	14	2
0036	11	0	0	0	17	0	21	2
0036	12	0	0	0	2	0	34	1
0036	13	0	0	0	0	0	27	13
0036	14	0	0	0	0	0	20	8
0036	15	0	0	0	0	0	13	4
0036	16	0	0	0	0	0	12	7
0036	17	0	0	0	0	0	10	3
0036	18	0	0	0	0	0	8	2
0036	19	0	0	0	0	0	2	6
0036	20	0	0	0	0	0	1	0
0036	21	0	0	0	0	0	0	0
0036	22	0	0	0	0	0	1	0
0036	23	0	0	0	0	0	1	0
0037	5	0	0	0	0	0	0	0
0037	6	0	0	0	0	0	0	0
0037	7	0	0	0	0	0	0	0
0037	8	0	0	0	0	0	0	0
0037	11	0	0	0	0	0	0	0
0037	12	0	0	0	0	0	0	0
0037	13	0	0	0	0	0	0	0
0037	15	0	0	0	0	0	0	0
0037	16	0	0	0	0	0	0	0
0037	17	0	0	0	0	0	0	0
0037	18	0	0	0	0	0	0	0
0037	20	0	0	0	0	0	0	0
0037	21	0	0	0	0	0	0	0
0037	22	0	0	0	0	0	0	0
0037	23	0	0	0	0	0	0	0
0037	24	0	0	0	0	0	0	0
0038	6	0	0	2	8	1	0	0
0038	7	0	0	5	8	0	0	0
0038	8	0	0	0	9	0	2	0
0038	9	0	0	0	8	1	2	0
0038	10	0	0	0	7	0	2	0
0038	11	0	0	0	6	0	4	0
0038	12	0	0	0	0	0	9	2
0038	16	0	0	0	0	0	4	1
0038	17	0	0	0	0	0	4	0
0038	18	0	0	0	0	0	4	0
0038	19	0	0	0	0	0	3	1
0038	20	0	0	0	0	0	2	2
0038	21	0	0	0	0	0	2	0
0038	22	0	0	0	0	0	0	3
0038	23	0	0	0	0	0	0	1
0038	24	0	0	0	0	0	0	1
0038	25	0	0	0	0	0	0	1
0038	26	0	0	0	0	0	0	0
0038	27	0	0	0	0	0	0	0
0040	5	0	0	0	5	0	4	0
0040	6	0	0	0	2	0	6	1
0040	7	0	0	0	0	0	4	0
0040	8	0	0	0	0	0	3	2
0040	10	0	0	0	0	0	0	5
0040	11	0	0	0	0	0	0	2
0040	12	0	0	0	0	0	0	3
0040	13	0	0	0	0	0	0	2
0040	14	0	0	0	0	0	0	0
0040	15	0	0	0	0	0	0	0
0040	16	0	0	0	0	0	0	0
0040	17	0	0	0	0	0	0	0
0040	18	0	0	0	0	0	0	0
0040	20	0	0	0	0	0	0	0
0040	21	0	0	0	0	0	0	0
0040	22	0	0	0	0	0	0	0
0040	23	0	0	0	0	0	0	0
0041	-1	0	0	0	0	0	0	0
0041	0	0	7	0	0	0	0	0
0041	1	0	7	8	0	0	0	0
0041	2	0	0	11	11	0	0	0
0041	3	0	0	5	32	0	0	0
0041	4	0	0	2	49	0	0	0
0041	5	0	0	0	56	0	0	0
0041	6	0	0	0	57	0	0	0
0041	7	0	0	0	62	0	0	0
0041	8	0	0	0	63	0	0	0
0041	9	0	0	0	63	0	0	0
0041	10	0	0	0	61	1	0	0
0041	11	0	0	0	64	0	0	0
0041	12	0	0	0	33	11	12	0
0041	13	0	0	0	23	0	33	3
0041	14	0	0	0	17	2	32	5
0041	15	0	0	0	7	0	39	15
0041	16	0	0	0	3	0	39	18
0041	17	0	0	0	1	0	21	35
0041	18	0	0	0	0	0	15	36
0041	19	0	0	0	0	0	11	30
0041	20	0	0	0	0	0	10	28
0042	5	0	0	1	13	0	0	0
0042	6	0	0	0	15	0	0	0
0042	7	0	0	0	13	0	0	0
0042	8	0	0	0	12	0	1	0
0042	9	0	0	0	8	0	5	0
0042	10	0	0	0	3	0	8	0
0042	11	0	0	0	1	0	8	1
0042	12	0	0	0	0	0	7	1
0042	13	0	0	0	0	0	6	1
0042	14	0	0	0	0	0	6	4
0042	15	0	0	0	0	0	4	3
0042	16	0	0	0	0	0	4	0
0042	17	0	0	0	0	0	2	4
0042	18	0	0	0	0	0	0	4
0042	19	0	0	0	0	0	1	1
0042	20	0	0	0	0	0	1	0
0042	21	0	0	0	0	0	1	0
0042	22	0	0	0	0	0	0	1
0042	23	0	0	0	0	0	0	1
0042	24	0	0	0	0	0	1	1
0042	25	0	0	0	0	0	0	2
0042	26	0	0	0	0	0	0	1
0043	6	0	0	0	23	0	0	0
0043	7	0	0	0	16	2	0	0
0043	8	0	0	0	13	2	0	0
0043	9	0	0	0	12	2	4	0
0043	10	0	0	0	5	2	9	1
0043	11	0	0	0	5	0	11	2
0043	12	0	0	0	5	0	10	0
0043	13	0	0	0	0	0	7	0
0043	14	0	0	0	0	0	7	2
0043	15	0	0	0	0	0	7	2
0043	16	0	0	0	0	0	8	2
0043	17	0	0	0	0	0	3	3
0043	18	0	0	0	0	0	2	5
0043	19	0	0	0	0	0	6	4
0043	20	0	0	0	0	0	2	5
0043	21	0	0	0	0	0	3	3
0043	22	0	0	0	0	0	3	3
0043	23	0	0	0	0	0	4	0
0043	24	0	0	0	0	0	4	1
0043	25	0	0	0	0	0	4	1
0043	26	0	0	0	0	0	4	1
0043	27	0	0	0	0	0	4	2
0044	5	0	0	0	3	0	0	0
0044	6	0	0	0	4	0	0	0
0044	7	0	0	0	2	0	0	0
0044	8	0	0	0	2	0	1	0
0044	9	0	0	0	1	0	1	0
0044	10	0	0	0	0	0	2	0
0044	11	0	0	0	0	0	6	0
0044	12	0	0	0	0	0	3	0
0044	13	0	0	0	0	0	1	0
0044	14	0	0	0	0	0	2	0
0044	15	0	0	0	0	0	3	0
0044	16	0	0	0	0	0	1	1
0044	17	0	0	0	0	0	0	1
0044	18	0	0	0	0	0	2	2
0044	19	0	0	0	0	0	0	1
0044	20	0	0	0	0	0	1	0
0044	21	0	0	0	0	0	1	0
0044	22	0	0	0	0	0	0	0
0044	23	0	0	0	0	0	0	1
0044	24	0	0	0	0	0	0	1
0044	25	0	0	0	0	0	0	0
0044	26	0	0	0	0	0	0	0
0045	8	0	0	0	122	0	0	0
0045	9	0	0	0	121	1	1	0
0045	10	0	0	0	108	0	0	0
0045	11	0	0	0	33	0	56	3
0045	12	0	0	0	10	0	90	12
0045	13	0	0	0	1	0	63	15
0045	14	0	0	0	0	0	60	25
0045	15	0	0	0	0	0	56	22
0045	16	0	0	0	0	0	49	21
0045	17	0	0	0	0	0	30	23
0045	18	0	0	0	0	0	19	24
0045	19	0	0	0	0	0	17	22
0045	20	0	0	0	0	0	17	20
0045	21	0	0	0	0	0	9	25
0045	22	0	0	0	0	0	5	2
0045	23	0	0	0	0	0	8	7
0045	24	0	0	0	0	0	5	11
0045	25	0	0	0	0	0	4	6
0045	26	0	0	0	0	0	6	0
0045	27	0	0	0	0	0	4	6
0045	28	0	0	0	0	0	4	4
0046	6	0	0	0	0	0	0	0
0046	7	0	0	0	0	0	2	0
0046	8	0	0	0	0	0	2	0
0046	9	0	0	0	0	0	2	0
0046	10	0	0	0	0	0	2	0
0046	11	0	0	0	0	0	2	0
0046	12	0	0	0	0	0	1	0
0046	13	0	0	0	0	0	2	0
0046	14	0	0	0	0	0	1	0
0046	15	0	0	0	0	0	1	0
0046	16	0	0	0	0	0	1	0
0046	17	0	0	0	0	0	1	0
0046	18	0	0	0	0	0	0	0
0046	19	0	0	0	0	0	0	0
0046	20	0	0	0	0	0	0	0
0046	21	0	0	0	0	0	0	0
0046	22	0	0	0	0	0	0	0
0046	23	0	0	0	0	0	0	0
0046	24	0	0	0	0	0	0	0
0046	25	0	0	0	0	0	0	0
0046	26	0	0	0	0	0	0	0
0047	4	0	0	120	0	8	0	0
0047	5	40	0	95	0	0	0	0
0048	5	0	2	50	7	1	0	0
0048	6	0	0	58	3	1	0	0
0048	7	0	0	19	43	1	0	0
0048	8	0	0	0	63	0	0	0
0048	9	0	0	0	75	0	0	0
0048	10	0	0	0	64	0	0	0
0048	11	0	0	0	66	0	0	0
0048	12	0	0	0	64	0	0	0
0048	13	0	0	0	65	0	0	1
0048	14	0	0	0	61	0	0	0
0048	15	0	0	0	50	0	0	12
0048	16	0	0	0	62	0	0	0
0048	17	0	0	0	34	0	0	25
0048	18	0	0	0	48	0	10	0
0048	19	0	0	0	14	0	16	27
0048	20	0	0	0	6	0	44	0
0048	21	0	0	0	6	0	32	22
0048	22	0	0	0	6	0	15	32
0048	23	0	0	0	0	0	16	19
0048	24	0	0	0	0	0	15	18
0048	25	0	0	0	0	0	16	10
0048	26	0	0	0	0	0	19	11
0049	6	0	0	0	0	0	4	0
0049	7	0	0	0	1	0	3	0
0049	8	0	0	0	0	0	3	0
0049	9	0	0	0	0	0	3	0
0049	10	0	0	0	0	0	2	1
0049	11	0	0	0	0	0	1	1
0049	12	0	0	0	0	0	2	1
0049	13	0	0	0	0	0	2	2
0049	14	0	0	0	0	0	1	0
0049	15	0	0	0	0	0	1	0
0049	16	0	0	0	0	0	2	0
0049	17	0	0	0	0	0	1	1
0049	18	0	0	0	0	0	1	0
0049	19	0	0	0	0	0	1	0
0049	20	0	0	0	0	0	1	0
0049	21	0	0	0	0	0	1	0
0049	22	0	0	0	0	0	1	0
0049	23	0	0	0	0	0	1	0
0049	24	0	0	0	0	0	1	0
0049	25	0	0	0	0	0	0	0
0049	26	0	0	0	0	0	2	0
0049	27	0	0	0	0	0	0	0
0050	4	0	0	0	7	0	1	0
0050	5	0	0	0	6	0	1	0
0050	6	0	0	0	4	0	4	0
0050	7	0	0	0	3	0	4	0
0050	8	0	0	0	1	0	4	3
0050	9	0	0	0	0	0	5	3
0050	10	0	0	0	0	0	5	1
0050	11	0	0	0	0	0	6	1
0050	12	0	0	0	0	0	5	0
0050	13	0	0	0	0	0	5	0
0050	14	0	0	0	0	0	6	0
0050	15	0	0	0	0	0	4	0
0050	16	0	0	0	0	0	4	0
0050	17	0	0	0	0	0	5	0
0050	18	0	0	0	0	0	2	0
0050	19	0	0	0	0	0	1	0
0050	20	0	0	0	0	0	0	0
0050	21	0	0	0	0	0	0	0
0050	22	0	0	0	0	0	0	0
0050	23	0	0	0	0	0	0	0
0050	24	0	0	0	0	0	0	0
0050	25	0	0	0	0	0	0	0
0051	4	0	0	0	13	0	2	0
0051	5	0	0	0	7	0	2	0
0051	6	0	0	0	3	0	6	0
0051	7	0	0	0	1	0	8	1
0051	8	0	0	0	1	0	2	4
0051	9	0	0	0	0	0	8	2
0051	10	0	0	0	0	0	4	1
0051	11	0	0	0	0	0	1	0
0051	12	0	0	0	0	0	2	0
0051	13	0	0	0	0	0	0	0
0051	14	0	0	0	0	0	2	0
0051	15	0	0	0	0	0	1	0
0051	16	0	0	0	0	0	0	0
0051	17	0	0	0	0	0	0	0
0051	18	0	0	0	0	0	0	0
0051	19	0	0	0	0	0	0	0
0051	20	0	0	0	0	0	0	0
0051	21	0	0	0	0	0	0	0
0051	22	0	0	0	0	0	0	0
0051	23	0	0	0	0	0	0	0
0051	24	0	0	0	0	0	0	0
0051	25	0	0	0	0	0	0	0
0052	5	0	0	17	19	6	0	1
0052	6	0	0	17	10	3	1	3
0052	7	0	0	13	1	0	22	0
0052	8	0	0	6	2	0	22	5
0052	9	0	0	7	0	0	20	9
0052	10	0	0	0	8	0	20	4
0052	11	0	0	0	0	0	16	5
0052	12	0	0	0	1	0	14	7
0052	21	0	0	0	0	0	1	3
0052	22	0	0	0	0	0	0	3
0052	23	0	0	0	0	0	0	3
0052	24	0	0	0	0	0	0	2
0052	25	0	0	0	0	0	1	1
0052	26	0	0	0	0	0	1	1
0053	5	0	0	0	5	0	0	0
0053	6	0	0	1	4	0	0	0
0053	7	0	0	1	4	0	0	1
0053	8	0	0	0	4	0	1	0
0053	9	0	0	0	1	0	0	0
0053	10	0	0	0	2	0	1	0
0053	18	0	0	0	0	0	0	2
0053	19	0	0	0	0	0	0	1
0053	20	0	0	0	0	0	0	2
0053	21	0	0	0	0	0	0	1
0053	22	0	0	0	0	0	0	2
0053	23	0	0	0	0	0	0	1
0053	24	0	0	0	0	0	0	2
0053	25	0	0	0	0	0	0	1
0053	26	0	0	0	0	0	0	1
0054	4	0	21	58	0	0	0	0
0054	5	0	45	65	0	0	0	0
0054	6	0	23	158	0	0	0	0
0054	9	0	0	122	395	12	0	1
0054	10	0	0	56	441	38	0	0
0054	11	0	0	0	481	40	0	1
0054	12	0	0	0	499	19	0	1
0055	4	0	0	4	0	0	0	0
0055	5	0	0	4	0	0	0	0
0055	6	0	0	0	4	0	0	0
0055	7	0	0	0	3	0	0	0
0055	8	0	0	0	4	0	0	0
0055	9	0	0	0	3	1	0	0
0055	10	0	0	0	0	0	3	2
0055	11	0	0	0	0	0	5	0
0055	12	0	0	0	0	0	4	0
0055	13	0	0	0	0	0	5	0
0055	14	0	0	0	0	0	5	0
0055	15	0	0	0	0	0	3	0
0055	16	0	0	0	0	0	2	0
0055	17	0	0	0	0	0	0	2
0055	18	0	0	0	0	0	1	0
0055	19	0	0	0	0	0	1	0
0055	20	0	0	0	0	0	1	0
0055	21	0	0	0	0	0	0	0
0055	22	0	0	0	0	0	1	0
0055	23	0	0	0	0	0	0	0
0055	24	0	0	0	0	0	0	0
0055	25	0	0	0	0	0	0	0
0056	3	0	0	0	0	0	0	0
0056	4	0	0	0	0	0	0	0
0056	5	0	0	0	0	0	0	0
0056	6	0	0	0	0	0	0	0
0056	7	0	0	0	0	0	0	0
0056	8	0	0	0	0	0	0	0
0056	9	0	0	0	0	0	0	0
0056	10	0	0	0	0	0	0	0
0056	11	0	0	0	0	0	0	0
0056	12	0	0	0	0	0	0	0
0056	13	0	0	0	0	0	0	0
0056	14	0	0	0	0	0	0	0
0056	15	0	0	0	0	0	0	0
0056	16	0	0	0	0	0	0	0
0056	17	0	0	0	0	0	0	0
0056	18	0	0	0	0	0	0	0
0056	19	0	0	0	0	0	0	0
0056	20	0	0	0	0	0	0	0
0056	21	0	0	0	0	0	0	0
0056	22	0	0	0	0	0	0	0
0056	23	0	0	0	0	0	0	0
0056	24	0	0	0	0	0	0	0
0057	5	0	0	0	16	0	0	0
0057	6	0	0	0	17	0	0	0
0057	7	0	0	0	7	0	5	0
0057	8	0	0	0	1	0	12	0
0057	9	0	0	0	0	0	7	6
0057	10	0	0	0	0	0	8	4
0057	11	0	0	0	0	0	6	7
0057	12	0	0	0	0	0	8	3
0057	13	0	0	0	0	0	1	4
0057	14	0	0	0	0	0	8	2
0057	15	0	0	0	0	0	2	0
0057	16	0	0	0	0	0	2	0
0057	17	0	0	0	0	0	0	1
0057	18	0	0	0	0	0	0	1
0057	19	0	0	0	0	0	1	0
0057	20	0	0	0	0	0	1	0
0057	21	0	0	0	0	0	1	0
0057	22	0	0	0	0	0	0	1
0057	23	0	0	0	0	0	0	0
0057	24	0	0	0	0	0	0	0
0057	25	0	0	0	0	0	0	0
0057	26	0	0	0	0	0	0	0
0058	5	0	0	0	11	0	3	1
0058	6	0	0	0	11	0	2	1
0058	7	0	0	0	3	0	6	2
0058	8	0	0	0	0	0	11	1
0058	9	0	0	0	0	0	8	3
0058	10	0	0	0	0	0	5	5
0058	11	0	0	0	0	0	6	3
0058	12	0	0	0	0	0	1	6
0058	13	0	0	0	0	0	4	4
0058	14	0	0	0	0	0	5	0
0058	15	0	0	0	0	0	3	0
0058	16	0	0	0	0	0	3	0
0058	17	0	0	0	0	0	2	0
0058	18	0	0	0	0	0	1	0
0058	19	0	0	0	0	0	0	0
0058	20	0	0	0	0	0	0	0
0058	21	0	0	0	0	0	0	0
0058	22	0	0	0	0	0	0	0
0058	23	0	0	0	0	0	0	0
0058	24	0	0	0	0	0	0	0
0059	5	0	0	0	31	0	0	0
0059	6	0	0	0	31	0	0	0
0059	7	0	0	0	21	0	3	0
0059	8	0	0	0	6	0	24	0
0059	9	0	0	0	0	0	23	5
0059	10	0	0	0	0	0	11	13
0059	11	0	0	0	0	0	19	6
0059	12	0	0	0	0	0	16	3
0059	13	0	0	0	0	0	17	4
0059	14	0	0	0	0	0	11	6
0059	15	0	0	0	0	0	6	5
0059	16	0	0	0	0	0	3	0
0059	17	0	0	0	0	0	5	2
0059	18	0	0	0	0	0	2	0
0059	19	0	0	0	0	0	1	0
0059	20	0	0	0	0	0	0	0
0059	21	0	0	0	0	0	0	0
0059	22	0	0	0	0	0	0	0
0059	23	0	0	0	0	0	0	0
0059	24	0	0	0	0	0	0	0
0059	25	0	0	0	0	0	0	0
0059	26	0	0	0	0	0	0	0
0060	4	0	1	1	0	0	0	0
0060	5	0	0	4	0	0	0	0
0060	6	0	0	7	0	0	0	0
0060	7	0	0	8	0	1	0	0
0060	8	0	0	4	7	3	0	0
0060	9	0	0	2	8	1	0	0
0060	10	0	0	5	8	0	0	0
0060	11	0	0	0	12	1	0	0
0060	12	0	0	0	10	0	3	0
0060	13	0	0	0	5	0	4	1
0060	14	0	0	0	0	0	10	3
0060	15	0	0	0	0	0	12	0
0060	16	0	0	0	0	0	16	0
0060	17	0	0	0	0	0	5	6
0060	18	0	0	0	0	0	6	8
0060	19	0	0	0	0	0	0	11
0060	20	0	0	0	0	0	2	8
0060	21	0	0	0	0	0	2	5
0060	22	0	0	0	0	0	5	2
0060	23	0	0	0	0	0	1	5
0060	24	0	0	0	0	0	2	2
0060	25	0	0	0	0	0	1	4
0061	3	0	0	11	0	0	0	0
0061	4	0	0	10	0	0	0	0
0061	5	0	0	7	2	0	5	0
0061	6	0	0	2	1	0	8	0
0061	7	0	0	0	0	0	8	1
0061	8	0	0	0	0	0	6	0
0061	9	0	0	0	0	0	4	1
0061	10	0	0	0	0	0	6	0
0061	11	0	0	0	0	0	7	0
0061	12	0	0	0	0	0	4	0
0061	13	0	0	0	0	0	3	0
0061	14	0	0	0	0	0	3	0
0061	15	0	0	0	0	0	2	0
0061	16	0	0	0	0	0	1	0
0061	17	0	0	0	0	0	2	0
0061	18	0	0	0	0	0	1	0
0061	19	0	0	0	0	0	0	0
0061	20	0	0	0	0	0	0	0
0061	21	0	0	0	0	0	0	0
0061	22	0	0	0	0	0	0	0
0061	23	0	0	0	0	0	0	0
0061	24	0	0	0	0	0	0	0
0062	2	0	0	2	0	0	0	0
0062	3	0	0	2	0	0	0	0
0062	4	0	0	4	0	0	0	0
0062	5	0	0	1	0	0	0	0
0062	6	0	0	3	0	0	0	0
0062	7	0	0	0	0	0	1	0
0062	8	0	0	0	0	0	2	0
0062	9	0	0	0	0	0	2	0
0062	10	0	0	0	0	0	2	0
0062	11	0	0	0	0	0	2	0
0062	12	0	0	0	0	0	2	0
0062	13	0	0	0	0	0	2	0
0062	14	0	0	0	0	0	2	0
0062	15	0	0	0	0	0	2	0
0062	16	0	0	0	0	0	1	0
0062	17	0	0	0	0	0	0	0
0062	18	0	0	0	0	0	0	0
0062	19	0	0	0	0	0	0	0
0062	20	0	0	0	0	0	0	0
0062	21	0	0	0	0	0	0	0
0062	22	0	0	0	0	0	0	0
0062	23	0	0	0	0	0	0	0
0064	4	0	0	0	5	0	0	0
0064	5	0	0	0	5	0	0	0
0064	6	0	0	0	4	0	2	0
0064	7	0	0	0	1	0	6	0
0064	19	0	0	0	0	0	0	0
0064	20	0	0	0	0	0	0	0
0064	21	0	0	0	0	0	0	0
0064	22	0	0	0	0	0	0	0
0064	23	0	0	0	0	0	0	0
0064	24	0	0	0	0	0	0	0
0064	25	0	0	0	0	0	0	0
0065	4	0	0	0	44	0	0	0
0065	5	0	0	0	42	0	0	0
0065	6	0	0	0	31	9	0	0
0065	7	0	0	0	19	3	14	0
0065	19	0	0	0	0	0	1	0
0065	20	0	0	0	0	0	1	0
0065	21	0	0	0	0	0	2	0
0065	22	0	0	0	0	0	1	0
0065	23	0	0	0	0	0	1	0
0065	24	0	0	0	0	0	0	0
0065	25	0	0	0	0	0	0	0
0066	6	0	0	0	14	0	0	0
0066	7	0	0	0	11	0	1	0
0066	8	0	0	0	11	0	2	0
0066	9	0	0	0	5	0	7	0
0066	10	0	0	0	4	0	5	0
0066	11	0	0	0	1	0	5	2
0066	12	0	0	0	0	0	8	1
0066	13	0	0	0	0	0	3	7
0066	14	0	0	0	0	0	1	7
0066	15	0	0	0	0	0	6	1
0066	16	0	0	0	0	0	3	2
0066	17	0	0	0	0	0	3	0
0066	18	0	0	0	0	0	1	0
0066	19	0	0	0	0	0	1	0
0066	20	0	0	0	0	0	0	0
0066	21	0	0	0	0	0	0	0
0066	22	0	0	0	0	0	0	0
0066	23	0	0	0	0	0	0	0
0066	24	0	0	0	0	0	0	0
0066	25	0	0	0	0	0	0	0
0066	26	0	0	0	0	0	0	0
0066	27	0	0	0	0	0	0	0
0067	5	0	0	5	0	0	0	0
0067	6	0	0	3	0	2	0	0
0067	7	0	0	2	0	3	0	0
0067	8	0	0	0	1	0	3	0
0067	9	0	0	0	0	0	4	0
0067	10	0	0	0	0	0	4	0
0067	11	0	0	0	0	0	3	1
0067	12	0	0	0	0	0	2	1
0067	13	0	0	0	0	0	1	2
0067	14	0	0	0	0	0	1	1
0067	15	0	0	0	0	0	2	0
0067	16	0	0	0	0	0	2	1
0067	17	0	0	0	0	0	1	2
0067	18	0	0	0	0	0	1	2
0067	19	0	0	0	0	0	1	1
0067	20	0	0	0	0	0	1	1
0067	21	0	0	0	0	0	1	1
0067	22	0	0	0	0	0	1	1
0067	25	0	0	0	0	0	1	0
0068	4	0	0	0	8	0	0	0
0068	5	0	0	0	7	0	0	0
0068	6	0	0	0	3	0	4	0
0068	7	0	0	0	1	0	6	0
0068	8	0	0	0	1	0	7	0
0068	9	0	0	0	1	0	7	0
0068	10	0	0	0	1	0	6	1
0068	11	0	0	0	0	0	3	0
0068	12	0	0	0	0	0	4	2
0068	13	0	0	0	0	0	1	4
0068	14	0	0	0	0	0	0	4
0068	15	0	0	0	0	0	0	4
0068	16	0	0	0	0	0	0	2
0068	17	0	0	0	0	0	1	4
0068	18	0	0	0	0	0	0	2
0068	19	0	0	0	0	0	0	1
0068	20	0	0	0	0	0	1	1
0068	21	0	0	0	0	0	1	0
0068	22	0	0	0	0	0	0	1
0068	23	0	0	0	0	0	0	0
0068	24	0	0	0	0	0	0	0
0068	25	0	0	0	0	0	0	0
0069	9	0	0	27	136	13	0	0
0069	10	0	0	30	144	2	2	0
0069	11	0	0	0	160	0	21	0
0069	12	0	0	0	122	0	35	0
0069	13	0	0	0	73	0	77	11
0069	14	0	0	0	48	0	79	28
0069	15	0	0	0	30	0	85	42
0069	16	0	0	0	6	0	90	50
0069	17	0	0	0	3	0	88	33
0069	18	0	0	0	0	0	54	45
0069	19	0	0	0	1	0	76	33
0069	20	0	0	0	0	0	68	28
0069	21	0	0	0	0	0	65	10
0069	22	0	0	0	0	0	45	7
0069	23	0	0	0	0	0	33	7
0069	24	0	0	0	0	0	26	4
0069	25	0	0	0	0	0	15	3
0069	26	0	0	0	0	0	8	1
0069	27	0	0	0	0	0	5	2
0069	28	0	0	0	0	0	3	1
0070	3	0	0	0	1	0	0	0
0070	4	0	0	0	2	0	0	0
0070	5	0	0	0	3	0	0	0
0070	6	0	0	0	3	0	0	0
0070	7	0	0	0	2	0	3	0
0070	8	0	0	0	1	0	0	0
0070	9	0	0	0	0	1	1	0
0070	10	0	0	0	0	0	1	0
0070	11	0	0	0	0	0	1	1
0070	12	0	0	0	0	0	1	0
0070	13	0	0	0	0	0	2	0
0070	14	0	0	0	0	0	2	0
0070	15	0	0	0	0	0	1	0
0070	16	0	0	0	0	0	0	1
0070	17	0	0	0	0	0	1	0
0070	18	0	0	0	0	0	1	0
0070	19	0	0	0	0	0	1	0
0070	20	0	0	0	0	0	1	0
0070	21	0	0	0	0	0	1	1
0070	22	0	0	0	0	0	1	1
0070	23	0	0	0	0	0	1	0
0070	24	0	0	0	0	0	1	0
0071	9	0	0	0	1	0	0	0
0071	10	0	0	0	0	0	1	0
0071	11	0	0	0	0	0	1	0
0071	12	0	0	0	0	0	1	0
0071	13	0	0	0	0	0	1	0
0071	14	0	0	0	0	0	0	0
0071	15	0	0	0	0	0	0	0
0071	16	0	0	0	0	0	0	0
0071	17	0	0	0	0	0	0	0
0071	18	0	0	0	0	0	0	0
0071	19	0	0	0	0	0	0	0
0071	20	0	0	0	0	0	0	0
0071	21	0	0	0	0	0	0	0
0071	22	0	0	0	0	0	0	0
0071	23	0	0	0	0	0	0	0
0071	24	0	0	0	0	0	0	0
0071	25	0	0	0	0	0	0	0
0071	26	0	0	0	0	0	0	0
0071	27	0	0	0	0	0	0	0
0071	28	0	0	0	0	0	0	0
0072	3	0	2	2	0	0	0	0
0072	4	0	0	4	0	0	0	0
0072	5	0	0	4	1	0	0	0
0072	6	0	0	4	1	0	0	0
0072	7	0	0	0	5	0	0	0
0072	8	0	0	0	5	0	0	0
0072	9	0	0	0	4	0	0	0
0072	10	0	0	0	3	0	1	0
0072	11	0	0	0	0	0	3	0
0072	12	0	0	0	0	0	3	0
0072	13	0	0	0	0	0	2	0
0072	14	0	0	0	0	0	3	0
0072	15	0	0	0	0	0	1	1
0072	16	0	0	0	0	0	0	1
0072	17	0	0	0	0	0	0	0
0072	18	0	0	0	0	0	0	0
0072	19	0	0	0	0	0	0	0
0072	20	0	0	0	0	0	0	0
0072	21	0	0	0	0	0	0	0
0072	22	0	0	0	0	0	0	1
0072	23	0	0	0	0	0	0	1
0073	4	0	0	0	169	0	0	0
0073	5	0	0	0	177	0	0	3
0073	6	0	0	0	155	0	0	3
0073	7	0	0	0	141	0	0	3
0073	8	0	0	0	105	14	0	8
0073	9	0	0	0	92	0	31	7
0073	10	0	0	0	36	0	72	17
0073	11	0	0	0	4	0	99	14
0073	12	0	0	0	0	0	93	16
0073	13	0	0	0	0	0	81	33
0073	14	0	0	0	0	0	76	23
0073	15	0	0	0	0	0	55	34
0073	16	0	0	0	0	0	47	26
0073	17	0	0	0	0	0	32	14
0073	18	0	0	0	0	0	19	24
0073	19	0	0	0	0	0	18	12
0073	20	0	0	0	0	0	10	15
0073	21	0	0	0	0	0	8	8
0073	22	0	0	0	0	0	4	9
0073	23	0	0	0	0	0	2	2
0073	24	0	0	0	0	0	2	0
0073	25	0	0	0	0	0	0	0
0074	2	0	1	4	0	0	0	0
0074	3	1	1	7	0	0	0	0
0074	4	0	0	3	4	0	0	0
0074	5	0	0	0	10	0	0	0
0074	6	0	0	0	12	0	0	0
0074	7	0	0	0	11	0	0	0
0074	8	0	0	0	8	0	2	0
0074	9	0	0	0	3	0	3	1
0074	10	0	0	0	3	0	2	2
0074	11	0	0	0	4	0	0	3
0074	12	0	0	0	1	0	4	1
0074	13	0	0	0	1	0	1	1
0074	14	0	0	0	0	0	3	1
0074	15	0	0	0	0	0	2	1
0074	16	0	0	0	0	0	0	1
0074	17	0	0	0	0	0	1	1
0074	18	0	0	0	0	0	1	1
0074	19	0	0	0	0	0	0	2
0074	20	0	0	0	0	0	0	0
0074	21	0	0	0	0	0	0	0
0074	22	0	0	0	0	0	0	0
0074	23	0	0	0	0	0	0	0
0075	6	0	2	60	9	0	0	0
0075	7	0	0	75	0	0	0	0
0075	8	0	0	1	73	0	0	0
0075	9	0	0	0	72	0	0	0
0075	10	0	0	0	71	0	0	0
0075	11	0	0	0	48	0	14	4
0075	12	0	0	0	17	0	44	8
0075	13	0	0	0	0	0	62	12
0075	14	0	0	0	0	0	59	9
0075	15	0	0	0	0	0	27	18
0075	16	0	0	0	0	0	33	7
0075	17	0	0	0	0	0	19	17
0075	18	0	0	0	0	0	16	11
0075	19	0	0	0	0	0	13	7
0075	20	0	0	0	0	0	9	3
0075	21	0	0	0	0	0	7	3
0075	22	0	0	0	0	0	4	2
0075	23	0	0	0	0	0	2	0
0075	24	0	0	0	0	0	1	0
0075	25	0	0	0	0	0	0	0
0075	26	0	0	0	0	0	0	0
0075	27	0	0	0	0	0	0	0
0076	4	0	0	0	17	0	0	0
0076	5	0	0	0	11	0	0	0
0076	6	0	0	0	9	0	3	0
0076	7	0	0	0	10	0	3	0
0076	8	0	0	0	9	0	4	0
0076	9	0	0	0	3	0	7	1
0076	10	0	0	0	2	0	8	1
0076	11	0	0	0	1	0	10	2
0076	12	0	0	0	1	0	7	2
0076	13	0	0	0	1	0	6	4
0076	14	0	0	0	0	0	0	2
0076	15	0	0	0	0	0	3	0
0076	16	0	0	0	0	0	2	0
0076	17	0	0	0	0	0	6	0
0076	18	0	0	0	0	0	2	2
0076	19	0	0	0	0	0	2	2
0076	20	0	0	0	0	0	2	2
0076	21	0	0	0	0	0	1	2
0076	22	0	0	0	0	0	1	1
0077	4	0	0	0	31	0	0	0
0077	5	0	0	0	33	0	0	0
0077	6	0	0	0	33	0	0	0
0077	7	0	0	0	32	0	0	0
0077	8	0	0	0	30	0	0	1
0077	9	0	0	0	25	0	2	1
0077	10	0	0	0	9	0	17	2
0077	11	0	0	0	10	0	16	3
0077	12	0	0	0	1	0	20	6
0077	13	0	0	0	0	0	16	11
0077	14	0	0	0	0	0	15	12
0077	15	0	0	0	0	0	12	11
0077	16	0	0	0	0	0	10	13
0077	17	0	0	0	0	0	5	10
0077	18	0	0	0	0	0	3	7
0077	19	0	0	0	0	0	2	3
0077	20	0	0	0	0	0	1	3
0077	21	0	0	0	0	0	1	2
0077	22	0	0	0	0	0	1	2
0077	23	0	0	0	0	0	1	1
0077	24	0	0	0	0	0	1	1
0077	25	0	0	0	0	0	1	1
0078	2	0	0	0	0	0	0	0
0078	3	0	0	0	0	0	0	0
0078	4	0	0	0	0	0	0	0
0078	5	0	1	0	0	0	0	0
0078	6	0	0	1	0	0	0	0
0078	7	0	0	0	0	0	0	0
0078	8	0	0	0	0	0	0	0
0078	9	0	0	1	0	0	0	0
0078	10	0	0	0	0	0	0	0
0078	11	0	0	0	1	0	0	0
0078	12	0	0	0	1	0	0	0
0078	13	0	0	0	1	0	0	0
0078	14	0	0	0	1	0	0	0
0078	15	0	0	0	1	0	0	0
0078	16	0	0	0	1	0	0	0
0078	17	0	0	0	1	0	0	0
0078	18	0	0	0	1	0	0	0
0078	19	0	0	0	0	0	1	0
0078	20	0	0	0	0	0	0	0
0078	22	0	0	0	0	0	0	1
0079	3	10	16	27	0	0	0	0
0079	4	0	10	55	0	5	0	0
0079	5	0	0	77	0	5	0	0
0079	6	0	0	90	0	5	0	0
0079	7	0	0	91	4	1	0	0
0079	8	0	0	95	2	0	0	0
0079	9	0	0	45	37	0	0	0
0079	10	0	0	0	74	10	2	0
0079	11	0	0	0	57	0	16	0
0079	12	0	0	0	77	0	17	0
0079	13	0	0	0	30	0	51	4
0079	14	0	0	0	28	0	53	0
0079	15	0	0	0	4	0	79	1
0079	16	0	0	0	1	0	79	2
0079	17	0	0	0	1	0	59	11
0079	18	0	0	0	0	0	64	8
0079	19	0	0	0	0	0	59	4
0079	20	0	0	0	0	0	46	11
0079	21	0	0	0	0	0	43	5
0079	22	0	0	0	0	0	42	4
0079	23	0	0	0	0	0	38	5
0079	24	0	0	0	0	0	34	5
0080	3	0	0	3	13	0	0	0
0080	4	0	0	0	16	1	0	0
0080	5	0	0	0	16	1	0	0
0080	6	0	0	0	16	1	0	0
0080	7	0	0	0	8	1	5	0
0080	8	0	0	0	0	3	0	7
0080	9	0	0	0	0	0	6	5
0080	10	0	0	0	0	0	5	3
0080	11	0	0	0	0	0	8	0
0080	12	0	0	0	0	0	3	2
0080	13	0	0	0	0	0	3	2
0080	14	0	0	0	0	0	3	2
0080	15	0	0	0	0	0	2	1
0080	16	0	0	0	0	0	2	1
0080	17	0	0	0	0	0	1	3
0080	18	0	0	0	0	0	1	2
0080	19	0	0	0	0	0	1	1
0080	20	0	0	0	0	0	0	1
0080	21	0	0	0	0	0	0	1
0080	22	0	0	0	0	0	0	1
0080	23	0	0	0	0	0	0	0
0081	1	0	0	0	0	0	0	0
0081	2	0	0	0	0	0	0	0
0081	3	0	0	0	0	0	0	0
0081	4	0	0	0	0	0	0	0
0081	5	0	0	0	0	0	0	0
0081	6	0	0	0	0	0	0	0
0081	7	0	0	0	0	0	0	0
0081	8	0	0	0	0	0	0	0
0081	9	0	0	0	0	0	0	0
0081	10	0	0	0	0	0	0	0
0081	11	0	0	0	0	0	0	0
0081	12	0	0	0	0	0	0	0
0081	13	0	0	0	0	0	0	0
0081	14	0	0	0	0	0	0	0
0081	15	0	0	0	0	0	0	0
0081	19	0	0	0	0	0	0	0
0081	22	0	0	0	0	0	0	0
0082	1	0	2	0	0	0	0	0
0082	2	0	7	0	0	0	0	0
0082	3	0	0	6	0	0	0	0
0082	4	0	0	7	0	2	0	0
0082	5	0	0	4	0	4	0	0
0082	6	0	0	0	8	0	1	0
0082	7	0	0	0	8	0	0	0
0082	8	0	0	0	8	0	0	0
0082	9	0	0	0	7	0	0	0
0082	10	0	0	0	3	0	6	0
0082	11	0	0	0	0	0	6	1
0082	12	0	0	0	0	0	6	1
0082	13	0	0	0	0	0	6	1
0082	14	0	0	0	0	0	5	4
0082	15	0	0	0	0	0	1	4
0082	16	0	0	0	0	0	0	3
0082	17	0	0	0	0	0	0	3
0082	18	0	0	0	0	0	0	3
0082	19	0	0	0	0	0	0	3
0082	20	0	0	0	0	0	0	3
0082	21	0	0	0	0	0	0	1
0082	22	0	0	0	0	0	0	1
0083	11	0	0	155	0	0	0	0
0083	12	0	0	120	41	0	0	0
0083	13	0	0	109	32	0	0	0
0083	14	0	0	3	125	23	0	0
0083	15	0	0	0	103	37	0	10
0083	16	0	0	0	94	47	0	0
0083	17	0	0	0	53	10	49	4
0083	18	0	0	0	44	0	65	9
0083	19	0	0	0	29	0	65	24
0083	20	0	0	0	21	0	48	29
0083	21	0	0	0	10	0	31	75
0083	22	0	0	0	0	0	37	58
0083	23	0	0	0	0	0	22	42
0083	24	0	0	0	0	0	13	35
0083	25	0	0	0	0	0	13	19
0083	26	0	0	0	1	0	4	16
0083	27	0	0	0	0	0	7	3
0083	28	0	0	0	1	0	4	10
0084	2	0	0	0	0	0	0	0
0084	3	0	2	1	0	0	0	0
0084	4	5	0	1	0	0	0	0
0084	5	0	0	6	0	0	0	0
0084	6	0	5	9	0	0	0	0
0084	7	0	0	10	0	0	0	0
0084	8	0	0	12	0	0	0	0
0084	9	0	0	0	13	0	0	0
0084	10	0	0	0	12	0	0	0
0084	11	0	0	0	7	0	6	0
0084	12	0	0	0	9	0	3	0
0084	13	0	0	0	6	0	5	0
0084	14	0	0	0	5	0	5	0
0084	15	0	0	0	1	0	10	2
0084	16	0	0	0	1	0	7	1
0084	17	0	0	0	0	0	6	3
0084	18	0	0	0	0	0	3	2
0084	19	0	0	0	0	0	4	1
0084	20	0	0	0	0	0	2	2
0084	21	0	0	0	0	0	2	3
0084	22	0	0	0	0	0	2	2
0084	23	0	0	0	0	0	0	3
0085	3	0	0	6	0	0	0	0
0085	4	0	0	5	0	1	0	0
0085	5	0	0	3	0	1	0	0
0085	6	0	0	2	0	1	1	0
0085	7	0	0	0	1	1	1	0
0085	8	0	0	0	0	1	2	0
0085	9	0	0	0	0	0	2	1
0085	10	0	0	0	0	1	2	0
0085	11	0	0	0	0	1	2	0
0085	12	0	0	0	0	1	2	1
0085	13	0	0	0	1	0	3	1
0085	14	0	0	0	1	0	0	0
0085	15	0	0	0	0	0	1	2
0085	16	0	0	0	0	0	0	1
0085	17	0	0	0	0	0	0	1
0085	18	0	0	0	0	0	0	1
0085	19	0	0	0	0	0	0	1
0085	20	0	0	0	0	0	0	1
0085	21	0	0	0	0	0	0	1
0085	22	0	0	0	0	0	0	1
0085	23	0	0	0	0	0	0	1
0085	24	0	0	0	0	0	0	1
0086	4	0	0	0	10	0	0	0
0086	5	0	0	0	13	0	0	0
0086	6	0	0	0	16	0	0	0
0086	7	0	0	0	17	0	0	0
0086	8	0	0	0	16	0	0	0
0086	9	0	0	0	16	0	0	0
0086	10	0	0	0	9	0	0	0
0086	11	0	0	0	5	0	0	9
0086	12	0	0	0	3	0	6	4
0086	13	0	0	0	0	0	9	5
0086	14	0	0	0	0	0	7	5
0086	15	0	0	0	0	0	5	6
0086	16	0	0	0	0	0	8	4
0086	17	0	0	0	0	0	8	5
0086	18	0	0	0	0	0	8	6
0086	19	0	0	0	0	0	6	6
0086	20	0	0	0	0	0	6	3
0086	21	0	0	0	0	0	3	6
0086	22	0	0	0	0	0	4	5
0086	23	0	0	0	0	0	0	5
0086	24	0	0	0	0	0	0	5
0086	25	0	0	0	0	0	0	4
0087	6	0	0	0	25	0	2	0
0087	7	0	0	0	22	6	2	0
0087	8	0	0	0	19	0	9	0
0087	9	0	0	0	11	0	9	1
0087	10	0	0	0	0	0	19	3
0087	11	0	0	0	0	0	20	6
0087	12	0	0	0	0	0	22	7
0087	13	0	0	0	0	0	10	11
0087	14	0	0	0	0	0	9	12
0087	15	0	0	0	0	0	6	10
0087	16	0	0	0	0	0	7	6
0087	17	0	0	0	0	0	4	8
0087	18	0	0	0	0	0	3	4
0087	19	0	0	0	0	0	1	5
0087	20	0	0	0	0	0	2	4
0087	21	0	0	0	0	0	1	2
0087	22	0	0	0	0	0	0	2
0087	23	0	0	0	0	0	0	4
0087	24	0	0	0	0	0	0	4
0087	25	0	0	0	0	0	0	4
0087	26	0	0	0	0	0	0	2
0087	27	0	0	0	0	0	0	3
0090	5	0	0	0	11	0	0	0
0090	6	0	0	0	12	0	1	0
0090	7	0	0	0	3	0	8	1
0090	8	0	0	0	0	0	8	1
0090	9	0	0	0	0	0	8	3
0090	10	0	0	0	0	0	4	5
0090	11	0	0	0	0	0	4	4
0090	12	0	0	0	0	0	3	6
0090	13	0	0	0	0	0	5	2
0090	14	0	0	0	0	0	0	5
0090	15	0	0	0	0	0	1	4
0090	16	0	0	0	0	0	0	5
0090	17	0	0	0	0	0	0	4
0090	18	0	0	0	0	0	0	4
0090	19	0	0	0	0	0	1	2
0090	20	0	0	0	0	0	1	2
0090	21	0	0	0	0	0	2	1
0090	22	0	0	0	0	0	0	3
0090	23	0	0	0	0	0	0	0
0090	24	0	0	0	0	0	0	1
0090	25	0	0	0	0	0	0	0
0090	26	0	0	0	0	0	0	0
0091	8	0	0	0	11	0	0	0
0091	9	0	0	0	11	0	0	0
0091	10	0	0	0	10	0	1	0
0091	11	0	0	0	2	0	7	0
0091	12	0	0	0	2	0	7	0
0091	13	0	0	0	1	0	9	0
0091	14	0	0	0	1	0	7	0
0091	15	0	0	0	1	0	3	3
0091	16	0	0	0	0	0	3	4
0091	17	0	0	0	0	0	0	5
0091	18	0	0	0	0	0	1	3
0091	19	0	0	0	0	0	1	2
0091	20	0	0	0	0	0	2	2
0091	21	0	0	0	0	0	0	2
0091	22	0	0	0	0	0	0	1
0091	23	0	0	0	0	0	0	1
0091	24	0	0	0	0	0	0	0
0091	26	0	0	0	0	0	0	3
0091	27	0	0	0	0	0	0	2
0091	28	0	0	0	0	0	0	2
0092	5	0	0	14	30	0	0	0
0092	6	0	0	1	42	0	0	0
0092	7	0	0	5	47	0	7	0
0092	8	0	0	2	45	1	1	0
0092	9	0	0	0	36	0	4	0
0092	10	0	0	0	27	0	14	0
0092	11	0	0	0	20	0	19	3
0092	12	0	0	0	2	0	33	8
0092	13	0	0	0	0	0	25	10
0092	14	0	0	0	0	0	27	9
0092	15	0	0	0	0	0	17	10
0092	16	0	0	0	0	0	9	13
0092	17	0	0	0	0	0	4	6
0092	18	0	0	0	0	0	5	2
0092	19	0	0	0	0	0	2	0
0092	20	0	0	0	0	0	1	0
0092	21	0	0	0	0	0	1	0
0092	22	0	0	0	0	0	1	0
0092	23	0	0	0	0	0	0	0
0092	24	0	0	0	0	0	0	0
0092	25	0	0	0	0	0	0	0
0092	26	0	0	0	0	0	0	0
0093	3	0	0	1	0	0	0	0
0093	4	0	0	0	1	0	0	0
0093	5	0	0	0	1	0	0	0
0093	6	0	0	0	2	0	0	0
0093	7	0	0	0	1	0	2	0
0093	8	0	0	0	0	0	2	0
0093	9	0	0	0	0	0	1	0
0093	10	0	0	0	0	0	1	1
0093	11	0	0	0	0	0	1	0
0093	12	0	0	0	0	0	1	0
0093	13	0	0	0	0	0	1	0
0093	14	0	0	0	0	0	0	0
0093	15	0	0	0	0	0	0	3
0093	16	0	0	0	0	0	0	0
0093	17	0	0	0	0	0	0	0
0093	18	0	0	0	0	0	0	0
0093	19	0	0	0	0	0	0	0
0093	20	0	0	0	0	0	0	0
0093	21	0	0	0	0	0	0	0
0093	22	0	0	0	0	0	0	0
0093	23	0	0	0	0	0	0	0
0093	24	0	0	0	0	0	0	0
0094	3	0	0	0	1	0	1	0
0094	4	0	0	0	0	0	0	0
0094	5	0	0	0	0	0	1	0
0094	6	0	0	0	0	0	1	0
0094	7	0	0	0	0	0	2	0
0094	8	0	0	0	0	0	3	0
0094	9	0	0	0	0	0	2	0
0094	10	0	0	0	0	0	1	0
0094	11	0	0	0	0	0	1	0
0094	12	0	0	0	0	0	1	0
0094	13	0	0	0	0	0	2	0
0094	14	0	0	0	0	0	1	0
0094	15	0	0	0	0	0	3	0
0094	16	0	0	0	0	0	2	0
0094	17	0	0	0	0	0	0	0
0094	18	0	0	0	0	0	1	0
0094	19	0	0	0	0	0	1	0
0094	20	0	0	0	0	0	0	0
0094	21	0	0	0	0	0	0	0
0094	22	0	0	0	0	0	0	0
0094	23	0	0	0	0	0	0	0
0094	24	0	0	0	0	0	0	0
0095	6	0	0	0	1	1	0	0
0095	7	0	0	0	1	0	1	0
0095	8	0	0	0	1	0	1	0
0095	9	0	0	0	0	0	1	0
0095	10	0	0	0	0	0	1	0
0095	11	0	0	0	0	0	2	0
0095	12	0	0	0	0	0	1	0
0095	13	0	0	0	0	0	2	0
0095	14	0	0	0	0	0	1	0
0095	15	0	0	0	0	0	1	0
0095	16	0	0	0	0	0	1	0
0095	17	0	0	0	0	0	2	0
0095	18	0	0	0	0	0	2	0
0095	19	0	0	0	0	0	2	0
0095	20	0	0	0	0	0	1	0
0095	21	0	0	0	0	0	1	0
0095	22	0	0	0	0	0	1	0
0095	23	0	0	0	0	0	1	0
0095	24	0	0	0	0	0	0	0
0095	25	0	0	0	0	0	1	0
0095	26	0	0	0	0	0	1	0
0095	27	0	0	0	0	0	1	0
0096	5	0	0	0	0	0	1	0
0096	6	0	0	0	0	0	1	0
0096	7	0	0	0	0	0	1	0
0096	8	0	0	0	0	0	1	0
0096	9	0	0	0	0	0	1	0
0096	10	0	0	0	0	0	1	1
0096	11	0	0	0	0	0	1	1
0096	12	0	0	0	0	0	0	2
0096	13	0	0	0	0	0	0	1
0096	14	0	0	0	0	0	2	0
0096	15	0	0	0	0	0	0	0
0096	16	0	0	0	0	0	0	0
0096	17	0	0	0	0	0	0	0
0096	18	0	0	0	0	0	0	0
0096	19	0	0	0	0	0	0	0
0096	20	0	0	0	0	0	0	0
0096	21	0	0	0	0	0	0	0
0096	22	0	0	0	0	0	0	0
0096	23	0	0	0	0	0	0	0
0096	24	0	0	0	0	0	0	0
0096	25	0	0	0	0	0	0	0
0096	26	0	0	0	0	0	0	0
0097	3	0	0	11	25	3	0	0
0097	4	0	0	8	31	3	0	0
0097	5	0	0	3	43	0	0	0
0097	6	0	0	0	38	0	0	0
0097	7	0	0	0	33	0	0	2
0097	8	0	0	0	26	0	13	0
0097	9	0	0	0	18	0	15	6
0097	10	0	0	0	9	0	10	15
0097	11	0	0	0	4	0	12	13
0097	12	0	0	0	2	0	17	15
0097	13	0	0	0	0	0	15	16
0097	14	0	0	0	0	0	15	12
0097	15	0	0	0	0	0	11	13
0097	16	0	0	0	0	0	10	18
0097	17	0	0	0	0	0	8	14
0097	18	0	0	0	0	0	0	11
0097	19	0	0	0	0	0	3	14
0097	20	0	0	0	0	0	0	12
0097	21	0	0	0	0	0	0	15
0097	22	0	0	0	0	0	0	1
0097	23	0	0	0	0	0	1	5
0097	24	0	0	0	0	0	0	3
0098	6	0	0	0	4	0	0	0
0098	7	0	0	0	2	0	2	0
0098	8	0	0	0	1	0	2	0
0098	9	0	0	0	1	0	3	0
0098	10	0	0	0	1	0	1	2
0098	11	0	0	0	0	0	3	1
0098	12	0	0	0	0	0	2	2
0098	13	0	0	0	0	0	2	2
0098	14	0	0	0	0	0	2	2
0098	15	0	0	0	0	0	2	2
0098	16	0	0	0	0	0	2	1
0098	17	0	0	0	0	0	2	0
0098	18	0	0	0	0	0	3	0
0098	19	0	0	0	0	0	2	0
0098	20	0	0	0	0	0	2	0
0098	21	0	0	0	0	0	2	0
0098	22	0	0	0	0	0	1	0
0098	23	0	0	0	0	0	0	0
0098	24	0	0	0	0	0	0	0
0098	25	0	0	0	0	0	0	0
0098	26	0	0	0	0	0	0	0
0098	27	0	0	0	0	0	0	0
0100	5	0	0	0	1	4	0	0
0100	6	0	0	0	1	1	3	0
0100	7	0	0	0	0	1	2	1
0100	8	0	0	0	0	0	2	2
0100	9	0	0	0	0	0	2	3
0100	10	0	0	0	0	0	3	3
0100	11	0	0	0	0	0	4	2
0100	12	0	0	0	0	0	2	2
0100	13	0	0	0	0	0	3	2
0100	14	0	0	0	0	0	1	2
0100	15	0	0	0	0	0	0	1
0100	16	0	0	0	0	0	0	1
0100	19	0	0	0	0	0	1	0
0100	20	0	0	0	0	0	0	1
0100	21	0	0	0	0	0	0	1
0100	22	0	0	0	0	0	0	1
0100	23	0	0	0	0	0	0	0
0100	24	0	0	0	0	0	0	0
0100	25	0	0	0	0	0	0	0
0100	26	0	0	0	0	0	0	0
0101	3	0	0	0	5	0	0	0
0101	4	0	0	1	5	0	0	0
0101	5	0	0	0	5	0	0	0
0101	6	0	0	0	0	1	3	0
0101	7	0	0	0	0	0	4	0
0101	8	0	0	0	0	0	4	1
0101	9	0	0	0	0	0	4	0
0101	10	0	0	0	0	0	2	1
0101	11	0	0	0	0	0	2	1
0101	12	0	0	0	0	0	4	0
0101	13	0	0	0	0	0	2	1
0101	17	0	0	0	0	0	0	0
0101	18	0	0	0	0	0	0	0
0101	19	0	0	0	0	0	0	0
0101	20	0	0	0	0	0	0	0
0101	21	0	0	0	0	0	0	0
0101	22	0	0	0	0	0	0	0
0101	23	0	0	0	0	0	0	0
0101	24	0	0	0	0	0	0	0
0102	7	0	0	37	75	0	0	0
0102	8	0	0	2	110	0	0	0
0102	9	0	0	0	105	5	0	0
0102	10	0	0	0	106	1	0	1
0102	11	0	0	0	42	0	38	8
0102	14	0	0	0	0	0	86	12
0102	15	0	0	0	0	0	73	30
0102	16	0	0	0	0	0	52	30
0102	17	0	0	0	0	0	39	36
0102	18	0	0	0	0	0	13	68
0102	19	0	0	0	0	0	16	16
0102	20	0	0	0	0	0	9	13
0102	21	0	0	0	0	0	3	8
0102	22	0	0	0	0	0	0	34
0102	23	0	0	0	0	0	3	3
0102	24	0	0	0	0	0	0	3
0102	25	0	0	0	0	0	1	2
0102	26	0	0	0	0	0	0	0
0102	27	0	0	0	0	0	0	0
0102	28	0	0	0	0	0	0	0
0103	3	0	8	45	77	103	0	0
0103	4	0	0	9	82	77	0	4
0103	5	0	0	3	50	104	4	0
0103	6	0	0	0	65	2	130	8
0103	7	0	0	0	41	0	186	16
0103	8	0	0	0	5	0	135	60
0103	9	0	0	0	0	0	128	105
0103	10	0	0	0	0	0	70	115
0103	11	0	0	0	0	0	67	73
0103	12	0	0	0	0	0	70	52
0103	13	0	0	0	0	0	33	29
0103	14	0	0	0	0	0	44	27
0103	15	0	0	0	1	0	33	16
0103	16	0	0	0	0	0	29	18
0103	17	0	0	0	0	0	16	17
0103	18	0	0	0	0	0	33	73
0103	19	0	0	0	0	0	24	19
0103	20	0	0	0	0	0	25	13
0103	21	0	0	0	0	0	20	10
0103	22	0	0	0	0	0	0	0
0103	23	0	0	0	0	0	13	13
0103	24	0	0	0	0	0	0	0
0104	3	0	0	12	0	0	0	0
0104	4	0	0	11	0	0	0	0
0104	5	0	0	5	5	3	0	0
0104	6	0	0	2	3	0	5	0
0104	7	0	0	1	0	0	9	0
0104	8	0	0	0	0	0	6	2
0104	9	0	0	0	0	0	4	4
0104	11	0	0	0	0	0	6	2
0104	12	0	0	0	0	0	5	2
0104	13	0	0	0	0	0	5	1
0104	14	0	0	0	0	0	4	2
0104	15	0	0	0	0	0	1	0
0104	16	0	0	0	0	0	0	4
0104	17	0	0	0	0	0	0	0
0104	18	0	0	0	0	0	0	0
0104	19	0	0	0	0	0	0	0
0104	20	0	0	0	0	0	0	0
0104	21	0	0	0	0	0	0	0
0104	22	0	0	0	0	0	0	0
0104	23	0	0	0	0	0	0	0
0104	24	0	0	0	0	0	0	0
0105	3	0	0	1	53	0	0	0
0105	4	0	0	0	47	1	0	2
0105	5	0	0	0	46	1	0	0
0105	6	0	0	0	38	0	12	5
0105	7	0	0	0	21	0	11	12
0105	8	0	0	0	3	0	20	9
0105	9	0	0	0	0	0	23	11
0105	10	0	0	0	0	0	14	18
0105	11	0	0	0	0	0	12	9
0105	12	0	0	0	0	0	8	16
0105	13	0	0	0	0	0	4	1
0105	14	0	0	0	0	0	4	14
0105	15	0	0	0	0	0	1	9
0105	16	0	0	0	0	0	0	9
0105	17	0	0	0	0	0	0	7
0105	18	0	0	0	0	0	0	5
0105	19	0	0	0	0	0	2	2
0105	20	0	0	0	0	0	1	2
0105	21	0	0	0	0	0	1	2
0105	22	0	0	0	0	0	1	0
0105	23	0	0	0	0	0	0	1
0105	24	0	0	0	0	0	0	1
0106	3	0	5	33	9	12	0	0
0106	4	0	0	18	39	6	0	0
0106	5	0	0	6	52	6	0	1
0106	6	0	0	5	33	14	0	6
0106	7	0	0	0	36	22	1	3
0106	8	0	0	0	10	0	44	6
0106	9	0	0	0	6	0	34	12
0106	10	0	0	0	0	0	22	17
0106	11	0	0	0	0	0	38	64
0106	12	0	0	0	0	0	40	7
0106	13	0	0	0	0	0	17	16
0106	14	0	0	0	0	0	8	8
0106	15	0	0	0	0	0	11	11
0106	16	0	0	0	0	0	4	10
0106	17	0	0	0	0	0	5	5
0106	18	0	0	0	0	0	1	2
0106	19	0	0	0	0	0	0	0
0106	20	0	0	0	0	0	2	1
0106	21	0	0	0	0	0	2	0
0106	22	0	0	0	0	0	0	0
0106	23	0	0	0	0	0	0	0
0106	24	0	0	0	0	0	0	0
0107	4	0	0	8	0	12	2	0
0107	5	0	0	3	0	14	1	3
0107	6	0	0	0	0	16	5	0
0107	7	0	0	0	0	0	11	6
0107	8	0	0	0	0	0	7	5
0107	9	0	0	0	0	0	2	5
0107	10	0	0	0	0	0	9	4
0107	11	0	0	0	0	0	5	0
0107	12	0	0	0	0	0	2	2
0107	13	0	0	0	0	0	0	5
0107	14	0	0	0	0	0	0	3
0107	15	0	0	0	0	0	0	3
0107	16	0	0	0	0	0	0	1
0107	17	0	0	0	0	0	0	3
0107	18	0	0	0	0	0	0	2
0107	19	0	0	0	0	0	0	2
0107	20	0	0	0	0	0	0	1
0107	21	0	0	0	0	0	0	1
0107	22	0	0	0	0	0	0	1
0107	23	0	0	0	0	0	0	1
0107	24	0	0	0	0	0	0	0
0107	25	0	0	0	0	0	0	0
0108	5	0	0	42	34	9	0	0
0108	6	0	0	9	69	4	0	0
0108	7	0	0	0	85	1	0	0
0108	8	0	0	0	80	2	0	0
0108	9	0	0	0	86	0	0	1
0108	10	0	0	0	78	0	0	7
0108	11	0	0	0	64	0	0	19
0108	12	0	0	0	57	0	27	0
0108	13	0	0	0	79	0	20	1
0108	14	0	0	0	51	0	34	7
0108	15	0	0	0	32	0	18	23
0108	16	0	0	0	16	0	21	35
0108	17	0	0	0	3	0	24	20
0108	18	0	0	0	1	0	24	24
0108	19	0	0	0	1	0	27	24
0108	20	0	0	0	0	0	20	21
0108	21	0	0	0	0	0	13	24
0108	22	0	0	0	0	0	11	18
0108	23	0	0	0	0	0	11	13
0108	24	0	0	0	0	0	8	12
0108	25	0	0	0	0	0	7	9
0108	26	0	0	0	0	0	7	10
0110	3	0	0	0	0	0	0	0
0110	4	0	0	0	0	0	0	0
0110	5	0	0	1	0	0	0	0
0110	6	0	0	0	0	0	0	0
0110	7	0	0	0	0	0	0	0
0110	8	0	0	0	0	0	0	0
0110	9	0	0	0	0	0	0	0
0110	10	0	0	0	0	0	0	0
0110	11	0	0	0	0	0	0	0
0110	12	0	0	0	0	0	0	0
0110	13	0	0	0	0	0	0	0
0110	14	0	0	0	0	0	0	0
0110	15	0	0	0	0	0	0	0
0110	16	0	0	0	0	0	0	0
0110	17	0	0	0	0	0	0	0
0110	18	0	0	0	0	0	0	0
0110	19	0	0	0	0	0	0	0
0110	21	0	0	0	0	0	0	0
0110	22	0	0	0	0	0	0	0
0110	23	0	0	0	0	0	0	0
0110	24	0	0	0	0	0	0	0
[truncated: 1,348 more rows]

## Sheet: Figure 5B
Patient Number	Study Day	Day after Rash Onset	Lymph Node Location	Lymph Node Finding
0001	3	7	AXILLARY	Y
0002	75	77	AXILLARY	N
0003	0	6	AXILLARY	N
0004	0	4	AXILLARY	N
0005	3	8	AXILLARY	Y
0006	0	2	AXILLARY	N
0007	3	12	AXILLARY	Y
0008	0	2	AXILLARY	N
0009	2	6	AXILLARY	N
0010	0	4	AXILLARY	N
0011	0	5	AXILLARY	N
0013	0	2	AXILLARY	Y
0014	1	3	AXILLARY	N
0015	0	7	AXILLARY	N
0016	0	4	AXILLARY	Y
0017	0	4	AXILLARY	N
0018	2	5	AXILLARY	N
0019	75	81	AXILLARY	N
0020	0	9	AXILLARY	N
0021	0	4	AXILLARY	N
0022	0	3	AXILLARY	N
0023	0	5	AXILLARY	Y
0024	0	6	AXILLARY	N
0025	0	3	AXILLARY	Y
0026	0	3	AXILLARY	N
0027	0	6	AXILLARY	N
0028	0	3	AXILLARY	Y
0029	0	2	AXILLARY	N
0030	0	4	AXILLARY	N
0031	0	5	AXILLARY	N
0032	0	6	AXILLARY	N
0033	0	3	AXILLARY	Y
0034	0	5	AXILLARY	N
0035	0	5	AXILLARY	N
0036	2	4	AXILLARY	N
0037	0	5	AXILLARY	N
0038	0	6	AXILLARY	N
0039	0		AXILLARY	N
0040	0	5	AXILLARY	N
0041	2	1	AXILLARY	N
0042	0	5	AXILLARY	N
0043	0	6	AXILLARY	Y
0044	0	5	AXILLARY	Y
0045	0	8	AXILLARY	Y
0046	0	6	AXILLARY	N
0047	0	4	AXILLARY	N
0048	0	5	AXILLARY	N
0049	0	6	AXILLARY	N
0050	0	4	AXILLARY	N
0051	0	4	AXILLARY	N
0052	0	5	AXILLARY	N
0053	0	5	AXILLARY	N
0055	0	4	AXILLARY	N
0056	0	3	AXILLARY	N
0057	2	7	AXILLARY	N
0058	0	5	AXILLARY	N
0059	0	5	AXILLARY	N
0060	0	4	AXILLARY	N
0061	0	3	AXILLARY	N
0062	0	2	AXILLARY	N
0064	0	4	AXILLARY	N
0065	0	4	AXILLARY	N
0066	0	6	AXILLARY	N
0067	0	5	AXILLARY	N
0068	0	4	AXILLARY	N
0069	0	9	AXILLARY	Y
0070	0	3	AXILLARY	N
0071	0	9	AXILLARY	N
0072	0	3	AXILLARY	N
0073	0	4	AXILLARY	N
0074	0	2	AXILLARY	N
0075	0	6	AXILLARY	N
0076	0	4	AXILLARY	N
0077	0	4	AXILLARY	N
0078	0	2	AXILLARY	N
0079	0	3	AXILLARY	N
0080	3	6	AXILLARY	Y
0081	0	1	AXILLARY	N
0082	1	2	AXILLARY	Y
0083	75	86	AXILLARY	N
0084	0	2	AXILLARY	N
0085	0	3	AXILLARY	Y
0086	3	7	AXILLARY	Y
0087	0	6	AXILLARY	N
0090	75	80	AXILLARY	N
0091	0	8	AXILLARY	N
0092	0	5	AXILLARY	Y
0093	0	3	AXILLARY	N
0094	0	3	AXILLARY	N
0095	0	6	AXILLARY	N
0096	0	5	AXILLARY	N
0097	0	3	AXILLARY	N
0098	0	6	AXILLARY	N
0099	2	4	AXILLARY	N
0100	0	5	AXILLARY	Y
0101	0	3	AXILLARY	Y
0102	0	7	AXILLARY	N
0103	1	4	AXILLARY	Y
0104	0	3	AXILLARY	N
0105	0	3	AXILLARY	Y
0106	0	3	AXILLARY	N
0107	0	4	AXILLARY	N
0108	0	5	AXILLARY	Y
0110	0	3	AXILLARY	N
0111	0	2	AXILLARY	N
0112	0	18	AXILLARY	N
0113	0	4	AXILLARY	Y
0114	0	4	AXILLARY	N
0115	2	5	AXILLARY	N
0116	0	1	AXILLARY	N
0117	0	6	AXILLARY	N
0118	0	10	AXILLARY	N
0119	0	5	AXILLARY	N
0120	0	8	AXILLARY	N
0121	0	3	AXILLARY	N
0122	0	5	AXILLARY	N
0123	0	9	AXILLARY	N
0124	0	2	AXILLARY	N
0125	0	5	AXILLARY	N
0126	0	8	AXILLARY	Y
0127	0	2	AXILLARY	N
0129	0	1	AXILLARY	N
0130	0	1	AXILLARY	N
0132	0	4	AXILLARY	N
0133	0	9	AXILLARY	N
0134	0	13	AXILLARY	N
0138	0	8	AXILLARY	N
0139	0	6	AXILLARY	N
0140	0	6	AXILLARY	N
0141	3	0	AXILLARY	N
0150	1	9	AXILLARY	Y
0151	2	6	AXILLARY	ND
0152	8	20	AXILLARY	ND
0153	0	8	AXILLARY	ND
0155	2	4	AXILLARY	ND
0157	0	5	AXILLARY	ND
0158	0	6	AXILLARY	ND
0159	0	2	AXILLARY	ND
0160	0	2	AXILLARY	ND
0161	0	6	AXILLARY	ND
0162	0	17	AXILLARY	ND
0164	1	13	AXILLARY	ND
0165	2	18	AXILLARY	Y
0166	0	15	AXILLARY	ND
0167	0	16	AXILLARY	ND
0168	0	15	AXILLARY	ND
0169	0	5	AXILLARY	ND
0171	1	4	AXILLARY	ND
0172	5	13	AXILLARY	ND
0173	1	5	AXILLARY	ND
0174	0	8	AXILLARY	ND
0175	0	7	AXILLARY	ND
0176	0	3	AXILLARY	ND
0177	0	2	AXILLARY	ND
0178	1	7	AXILLARY	ND
0179	0	2	AXILLARY	ND
0180	0	3	AXILLARY	ND
0183	4	7	AXILLARY	Y
0184	1	3	AXILLARY	ND
0185	1	3	AXILLARY	ND
0186	1	2	AXILLARY	ND
0187	0	2	AXILLARY	ND
0188	0	3	AXILLARY	ND
0189	0	1	AXILLARY	ND
0191	0	6	AXILLARY	ND
0192	0	7	AXILLARY	ND
0194	0	6	AXILLARY	ND
0195	0	3	AXILLARY	ND
0196	0	3	AXILLARY	ND
0197	0	5	AXILLARY	ND
0198	0	4	AXILLARY	ND
0199	2	4	AXILLARY	Y
0200	0	1	AXILLARY	ND
0201	0	3	AXILLARY	Y
0202	2	9	AXILLARY	Y
0203	2	7	AXILLARY	ND
0204	0	3	AXILLARY	ND
0205	2	4	AXILLARY	ND
0206	1	5	AXILLARY	ND
0207	0	2	AXILLARY	ND
0208	4	5	AXILLARY	Y
0209	0	5	AXILLARY	ND
0210	0	12	AXILLARY	ND
0211	0	6	AXILLARY	ND
0212	0	5	AXILLARY	ND
0213	4	10	AXILLARY	ND
0214	8	11	AXILLARY	ND
0215	0	1	AXILLARY	ND
0216	0	-2	AXILLARY	ND
0217	0	3	AXILLARY	ND
0218	0	5	AXILLARY	ND
0219	0	4	AXILLARY	ND
0220	0	9	AXILLARY	ND
0221	0	1	AXILLARY	ND
0223	0	6	AXILLARY	ND
0224	0	8	AXILLARY	ND
0225	0	1	AXILLARY	ND
0226	2	5	AXILLARY	ND
0227	0	3	AXILLARY	ND
0228	1	2	AXILLARY	ND
0230	0	2	AXILLARY	ND
0231	4	6	AXILLARY	ND
0233	0	2	AXILLARY	ND
0234	8	13	AXILLARY	ND
0235	2	6	AXILLARY	ND
0236	0	1	AXILLARY	ND
0238	0	3	AXILLARY	ND
0239	1	5	AXILLARY	ND
0240	1	9	AXILLARY	ND
0242	0	7	AXILLARY	ND
0243	0	4	AXILLARY	ND
0245	0	4	AXILLARY	ND
0247	0	3	AXILLARY	ND
0248	0	4	AXILLARY	ND
0249	0	5	AXILLARY	ND
0250	0	6	AXILLARY	ND
0001	3	7	CERVICAL REGION	Y
0002	75	77	CERVICAL REGION	Y
0003	0	6	CERVICAL REGION	Y
0004	0	4	CERVICAL REGION	Y
0005	3	8	CERVICAL REGION	Y
0006	0	2	CERVICAL REGION	Y
0007	3	12	CERVICAL REGION	Y
0008	0	2	CERVICAL REGION	Y
0009	2	6	CERVICAL REGION	Y
0010	0	4	CERVICAL REGION	Y
0011	0	5	CERVICAL REGION	Y
0013	0	2	CERVICAL REGION	Y
0014	1	3	CERVICAL REGION	Y
0015	0	7	CERVICAL REGION	Y
0016	0	4	CERVICAL REGION	Y
0017	0	4	CERVICAL REGION	Y
0018	2	5	CERVICAL REGION	Y
0019	75	81	CERVICAL REGION	Y
0020	0	9	CERVICAL REGION	Y
0021	0	4	CERVICAL REGION	Y
0022	0	3	CERVICAL REGION	Y
0023	0	5	CERVICAL REGION	Y
0024	0	6	CERVICAL REGION	N
0025	0	3	CERVICAL REGION	Y
0026	0	3	CERVICAL REGION	Y
0027	0	6	CERVICAL REGION	Y
0028	0	3	CERVICAL REGION	Y
0029	0	2	CERVICAL REGION	Y
0030	0	4	CERVICAL REGION	Y
0031	0	5	CERVICAL REGION	Y
0032	0	6	CERVICAL REGION	Y
0033	0	3	CERVICAL REGION	Y
0034	0	5	CERVICAL REGION	Y
0035	0	5	CERVICAL REGION	Y
0036	2	4	CERVICAL REGION	Y
0037	0	5	CERVICAL REGION	N
0038	0	6	CERVICAL REGION	Y
0039	0		CERVICAL REGION	Y
0040	0	5	CERVICAL REGION	Y
0041	2	1	CERVICAL REGION	Y
0042	0	5	CERVICAL REGION	Y
0043	0	6	CERVICAL REGION	Y
0044	0	5	CERVICAL REGION	Y
0045	0	8	CERVICAL REGION	Y
0046	0	6	CERVICAL REGION	Y
0047	0	4	CERVICAL REGION	N
0048	0	5	CERVICAL REGION	Y
0049	0	6	CERVICAL REGION	Y
0050	0	4	CERVICAL REGION	Y
0051	0	4	CERVICAL REGION	Y
0052	0	5	CERVICAL REGION	Y
0053	0	5	CERVICAL REGION	Y
0055	0	4	CERVICAL REGION	Y
0056	0	3	CERVICAL REGION	Y
0057	2	7	CERVICAL REGION	Y
0058	0	5	CERVICAL REGION	Y
0059	0	5	CERVICAL REGION	Y
0060	0	4	CERVICAL REGION	Y
0061	0	3	CERVICAL REGION	Y
0062	0	2	CERVICAL REGION	Y
0064	0	4	CERVICAL REGION	Y
0065	0	4	CERVICAL REGION	Y
0066	0	6	CERVICAL REGION	Y
0067	0	5	CERVICAL REGION	Y
0068	0	4	CERVICAL REGION	N
0069	0	9	CERVICAL REGION	Y
0070	0	3	CERVICAL REGION	Y
0071	0	9	CERVICAL REGION	Y
0072	0	3	CERVICAL REGION	Y
0073	0	4	CERVICAL REGION	Y
0074	0	2	CERVICAL REGION	Y
0075	0	6	CERVICAL REGION	Y
0076	0	4	CERVICAL REGION	Y
0077	0	4	CERVICAL REGION	Y
0078	0	2	CERVICAL REGION	N
0079	0	3	CERVICAL REGION	Y
0080	3	6	CERVICAL REGION	N
0081	0	1	CERVICAL REGION	Y
0082	1	2	CERVICAL REGION	Y
0083	75	86	CERVICAL REGION	Y
0084	0	2	CERVICAL REGION	Y
0085	0	3	CERVICAL REGION	N
0086	3	7	CERVICAL REGION	Y
0087	0	6	CERVICAL REGION	Y
0090	75	80	CERVICAL REGION	Y
0091	0	8	CERVICAL REGION	Y
0092	0	5	CERVICAL REGION	Y
0093	0	3	CERVICAL REGION	Y
0094	0	3	CERVICAL REGION	Y
0095	0	6	CERVICAL REGION	Y
0096	0	5	CERVICAL REGION	Y
0097	0	3	CERVICAL REGION	Y
0098	0	6	CERVICAL REGION	Y
0099	2	4	CERVICAL REGION	Y
0100	0	5	CERVICAL REGION	Y
0101	0	3	CERVICAL REGION	Y
0102	0	7	CERVICAL REGION	Y
0103	1	4	CERVICAL REGION	Y
0104	0	3	CERVICAL REGION	Y
0105	0	3	CERVICAL REGION	Y
0106	0	3	CERVICAL REGION	Y
0107	0	4	CERVICAL REGION	Y
0108	0	5	CERVICAL REGION	Y
0110	0	3	CERVICAL REGION	N
0111	0	2	CERVICAL REGION	Y
0112	0	18	CERVICAL REGION	Y
0113	0	4	CERVICAL REGION	Y
0114	0	4	CERVICAL REGION	Y
0115	2	5	CERVICAL REGION	Y
0116	0	1	CERVICAL REGION	Y
0117	0	6	CERVICAL REGION	Y
0118	0	10	CERVICAL REGION	Y
0119	0	5	CERVICAL REGION	N
0120	0	8	CERVICAL REGION	Y
0121	0	3	CERVICAL REGION	N
0122	0	5	CERVICAL REGION	Y
0123	0	9	CERVICAL REGION	Y
0124	0	2	CERVICAL REGION	Y
0125	0	5	CERVICAL REGION	Y
0126	0	8	CERVICAL REGION	Y
0127	0	2	CERVICAL REGION	Y
0129	0	1	CERVICAL REGION	Y
0130	0	1	CERVICAL REGION	Y
0132	0	4	CERVICAL REGION	N
0133	0	9	CERVICAL REGION	Y
0134	0	13	CERVICAL REGION	Y
0138	0	8	CERVICAL REGION	Y
0139	0	6	CERVICAL REGION	N
0140	0	6	CERVICAL REGION	Y
0141	3	0	CERVICAL REGION	Y
0150	1	9	CERVICAL REGION	Y
0151	2	6	CERVICAL REGION	Y
0152	8	20	CERVICAL REGION	Y
0153	0	8	CERVICAL REGION	Y
0155	2	4	CERVICAL REGION	Y
0157	0	5	CERVICAL REGION	ND
0158	0	6	CERVICAL REGION	Y
0159	0	2	CERVICAL REGION	Y
0160	0	2	CERVICAL REGION	Y
0161	0	6	CERVICAL REGION	ND
0162	0	17	CERVICAL REGION	ND
0164	1	13	CERVICAL REGION	Y
0165	2	18	CERVICAL REGION	Y
0166	0	15	CERVICAL REGION	ND
0167	0	16	CERVICAL REGION	Y
0168	0	15	CERVICAL REGION	Y
0169	0	5	CERVICAL REGION	Y
0171	1	4	CERVICAL REGION	Y
0172	5	13	CERVICAL REGION	Y
0173	1	5	CERVICAL REGION	Y
0174	0	8	CERVICAL REGION	Y
0175	0	7	CERVICAL REGION	ND
0176	0	3	CERVICAL REGION	ND
0177	0	2	CERVICAL REGION	Y
0178	1	7	CERVICAL REGION	Y
0179	0	2	CERVICAL REGION	ND
0180	0	3	CERVICAL REGION	Y
0183	4	7	CERVICAL REGION	Y
0184	1	3	CERVICAL REGION	ND
0185	1	3	CERVICAL REGION	Y
0186	1	2	CERVICAL REGION	Y
0187	0	2	CERVICAL REGION	Y
0188	0	3	CERVICAL REGION	Y
0189	0	1	CERVICAL REGION	Y
0191	0	6	CERVICAL REGION	ND
0192	0	7	CERVICAL REGION	Y
0194	0	6	CERVICAL REGION	ND
0195	0	3	CERVICAL REGION	Y
0196	0	3	CERVICAL REGION	Y
0197	0	5	CERVICAL REGION	Y
0198	0	4	CERVICAL REGION	ND
0199	2	4	CERVICAL REGION	Y
0200	0	1	CERVICAL REGION	ND
0201	0	3	CERVICAL REGION	ND
0202	2	9	CERVICAL REGION	Y
0203	2	7	CERVICAL REGION	Y
0204	0	3	CERVICAL REGION	Y
0205	2	4	CERVICAL REGION	Y
0206	1	5	CERVICAL REGION	Y
0207	0	2	CERVICAL REGION	Y
0208	4	5	CERVICAL REGION	Y
0209	0	5	CERVICAL REGION	Y
0210	0	12	CERVICAL REGION	Y
0211	0	6	CERVICAL REGION	Y
0212	0	5	CERVICAL REGION	Y
0213	4	10	CERVICAL REGION	Y
0214	8	11	CERVICAL REGION	Y
0215	0	1	CERVICAL REGION	ND
0216	0	-2	CERVICAL REGION	Y
0217	0	3	CERVICAL REGION	Y
0218	0	5	CERVICAL REGION	Y
0219	0	4	CERVICAL REGION	ND
0220	0	9	CERVICAL REGION	Y
0221	0	1	CERVICAL REGION	Y
0223	0	6	CERVICAL REGION	Y
0224	0	8	CERVICAL REGION	Y
0225	0	1	CERVICAL REGION	Y
0226	2	5	CERVICAL REGION	Y
0227	0	3	CERVICAL REGION	ND
0228	1	2	CERVICAL REGION	Y
0230	0	2	CERVICAL REGION	Y
0231	4	6	CERVICAL REGION	Y
0233	0	2	CERVICAL REGION	Y
0234	8	13	CERVICAL REGION	ND
0235	2	6	CERVICAL REGION	Y
0236	0	1	CERVICAL REGION	Y
0238	0	3	CERVICAL REGION	Y
0239	1	5	CERVICAL REGION	Y
0240	1	9	CERVICAL REGION	ND
0242	0	7	CERVICAL REGION	Y
0243	0	4	CERVICAL REGION	Y
0245	0	4	CERVICAL REGION	ND
0247	0	3	CERVICAL REGION	Y
0248	0	4	CERVICAL REGION	Y
0249	0	5	CERVICAL REGION	Y
0250	0	6	CERVICAL REGION	Y
0001	3	7	INGUINAL	Y
0002	75	77	INGUINAL	Y
0003	0	6	INGUINAL	Y
0004	0	4	INGUINAL	Y
0005	3	8	INGUINAL	Y
0006	0	2	INGUINAL	Y
0007	3	12	INGUINAL	Y
0008	0	2	INGUINAL	Y
0009	2	6	INGUINAL	Y
0010	0	4	INGUINAL	Y
0011	0	5	INGUINAL	Y
0013	0	2	INGUINAL	Y
0014	1	3	INGUINAL	Y
0015	0	7	INGUINAL	Y
0016	0	4	INGUINAL	Y
0017	0	4	INGUINAL	Y
0018	2	5	INGUINAL	Y
0019	75	81	INGUINAL	Y
0020	0	9	INGUINAL	Y
0021	0	4	INGUINAL	Y
0022	0	3	INGUINAL	Y
0023	0	5	INGUINAL	Y
0024	0	6	INGUINAL	Y
0025	0	3	INGUINAL	Y
0026	0	3	INGUINAL	Y
0027	0	6	INGUINAL	Y
0028	0	3	INGUINAL	Y
0029	0	2	INGUINAL	N
0030	0	4	INGUINAL	Y
0031	0	5	INGUINAL	Y
0032	0	6	INGUINAL	Y
0033	0	3	INGUINAL	Y
0034	0	5	INGUINAL	Y
0035	0	5	INGUINAL	Y
0036	2	4	INGUINAL	Y
0037	0	5	INGUINAL	N
0038	0	6	INGUINAL	Y
0039	0		INGUINAL	N
0040	0	5	INGUINAL	Y
0041	2	1	INGUINAL	Y
0042	0	5	INGUINAL	Y
0043	0	6	INGUINAL	Y
0044	0	5	INGUINAL	Y
0045	0	8	INGUINAL	Y
0046	0	6	INGUINAL	Y
0047	0	4	INGUINAL	Y
0048	0	5	INGUINAL	Y
0049	0	6	INGUINAL	Y
0050	0	4	INGUINAL	Y
0051	0	4	INGUINAL	Y
0052	0	5	INGUINAL	Y
0053	0	5	INGUINAL	Y
0055	0	4	INGUINAL	Y
0056	0	3	INGUINAL	Y
0057	2	7	INGUINAL	Y
0058	0	5	INGUINAL	Y
0059	0	5	INGUINAL	Y
0060	0	4	INGUINAL	Y
0061	0	3	INGUINAL	Y
0062	0	2	INGUINAL	Y
0064	0	4	INGUINAL	Y
0065	0	4	INGUINAL	Y
0066	0	6	INGUINAL	Y
0067	0	5	INGUINAL	Y
0068	0	4	INGUINAL	Y
0069	0	9	INGUINAL	Y
0070	0	3	INGUINAL	Y
0071	0	9	INGUINAL	Y
0072	0	3	INGUINAL	Y
0073	0	4	INGUINAL	Y
0074	0	2	INGUINAL	Y
0075	0	6	INGUINAL	Y
0076	0	4	INGUINAL	N
0077	0	4	INGUINAL	Y
0078	0	2	INGUINAL	N
0079	0	3	INGUINAL	Y
0080	3	6	INGUINAL	Y
0081	0	1	INGUINAL	Y
0082	1	2	INGUINAL	Y
0083	75	86	INGUINAL	Y
0084	0	2	INGUINAL	Y
0085	0	3	INGUINAL	N
0086	3	7	INGUINAL	Y
0087	0	6	INGUINAL	Y
0090	75	80	INGUINAL	Y
0091	0	8	INGUINAL	Y
0092	0	5	INGUINAL	Y
0093	0	3	INGUINAL	Y
0094	0	3	INGUINAL	Y
0095	0	6	INGUINAL	Y
0096	0	5	INGUINAL	Y
0097	0	3	INGUINAL	Y
0098	0	6	INGUINAL	Y
0099	2	4	INGUINAL	Y
0100	0	5	INGUINAL	Y
0101	0	3	INGUINAL	Y
0102	0	7	INGUINAL	Y
0103	1	4	INGUINAL	Y
0104	0	3	INGUINAL	Y
0105	0	3	INGUINAL	N
0106	0	3	INGUINAL	Y
0107	0	4	INGUINAL	Y
0108	0	5	INGUINAL	Y
0110	0	3	INGUINAL	Y
0111	0	2	INGUINAL	N
0112	0	18	INGUINAL	Y
0113	0	4	INGUINAL	Y
0114	0	4	INGUINAL	Y
0115	2	5	INGUINAL	Y
0116	0	1	INGUINAL	Y
0117	0	6	INGUINAL	Y
0118	0	10	INGUINAL	N
0119	0	5	INGUINAL	N
0120	0	8	INGUINAL	Y
0121	0	3	INGUINAL	Y
0122	0	5	INGUINAL	Y
0123	0	9	INGUINAL	Y
0124	0	2	INGUINAL	Y
0125	0	5	INGUINAL	Y
0126	0	8	INGUINAL	Y
0127	0	2	INGUINAL	Y
0129	0	1	INGUINAL	Y
0130	0	1	INGUINAL	Y
0132	0	4	INGUINAL	Y
0133	0	9	INGUINAL	N
0134	0	13	INGUINAL	Y
0138	0	8	INGUINAL	Y
0139	0	6	INGUINAL	Y
0140	0	6	INGUINAL	Y
0141	3	0	INGUINAL	Y
0150	1	9	INGUINAL	Y
0151	2	6	INGUINAL	Y
0152	8	20	INGUINAL	Y
0153	0	8	INGUINAL	Y
0155	2	4	INGUINAL	Y
0157	0	5	INGUINAL	ND
0158	0	6	INGUINAL	Y
0159	0	2	INGUINAL	Y
0160	0	2	INGUINAL	Y
0161	0	6	INGUINAL	Y
0162	0	17	INGUINAL	Y
0164	1	13	INGUINAL	Y
0165	2	18	INGUINAL	ND
0166	0	15	INGUINAL	Y
0167	0	16	INGUINAL	ND
0168	0	15	INGUINAL	Y
0169	0	5	INGUINAL	Y
0171	1	4	INGUINAL	Y
0172	5	13	INGUINAL	Y
0173	1	5	INGUINAL	ND
0174	0	8	INGUINAL	Y
0175	0	7	INGUINAL	ND
0176	0	3	INGUINAL	ND
0177	0	2	INGUINAL	Y
0178	1	7	INGUINAL	ND
0179	0	2	INGUINAL	ND
0180	0	3	INGUINAL	ND
0183	4	7	INGUINAL	ND
0184	1	3	INGUINAL	Y
0185	1	3	INGUINAL	Y
0186	1	2	INGUINAL	Y
0187	0	2	INGUINAL	Y
0188	0	3	INGUINAL	ND
0189	0	1	INGUINAL	ND
0191	0	6	INGUINAL	ND
0192	0	7	INGUINAL	ND
0194	0	6	INGUINAL	Y
0195	0	3	INGUINAL	ND
0196	0	3	INGUINAL	Y
0197	0	5	INGUINAL	Y
0198	0	4	INGUINAL	Y
0199	2	4	INGUINAL	Y
0200	0	1	INGUINAL	Y
0201	0	3	INGUINAL	Y
0202	2	9	INGUINAL	Y
0203	2	7	INGUINAL	Y
0204	0	3	INGUINAL	ND
0205	2	4	INGUINAL	ND
0206	1	5	INGUINAL	Y
0207	0	2	INGUINAL	Y
0208	4	5	INGUINAL	Y
0209	0	5	INGUINAL	ND
0210	0	12	INGUINAL	Y
0211	0	6	INGUINAL	ND
0212	0	5	INGUINAL	ND
0213	4	10	INGUINAL	ND
0214	8	11	INGUINAL	Y
0215	0	1	INGUINAL	ND
0216	0	-2	INGUINAL	ND
0217	0	3	INGUINAL	ND
0218	0	5	INGUINAL	ND
0219	0	4	INGUINAL	ND
0220	0	9	INGUINAL	ND
0221	0	1	INGUINAL	ND
0223	0	6	INGUINAL	ND
0224	0	8	INGUINAL	ND
0225	0	1	INGUINAL	ND
0226	2	5	INGUINAL	Y
0227	0	3	INGUINAL	ND
0228	1	2	INGUINAL	Y
0230	0	2	INGUINAL	ND
0231	4	6	INGUINAL	ND
0233	0	2	INGUINAL	ND
0234	8	13	INGUINAL	Y
0235	2	6	INGUINAL	Y
0236	0	1	INGUINAL	Y
0238	0	3	INGUINAL	Y
0239	1	5	INGUINAL	Y
0240	1	9	INGUINAL	Y
0242	0	7	INGUINAL	ND
0243	0	4	INGUINAL	ND
0245	0	4	INGUINAL	Y
0247	0	3	INGUINAL	Y
0248	0	4	INGUINAL	Y
0249	0	5	INGUINAL	ND
0250	0	6	INGUINAL	Y
0001	3	7	SUBMANDIBULAR	Y
0002	75	77	SUBMANDIBULAR	N
0003	0	6	SUBMANDIBULAR	N
0004	0	4	SUBMANDIBULAR	Y
0005	3	8	SUBMANDIBULAR	N
0006	0	2	SUBMANDIBULAR	N
0007	3	12	SUBMANDIBULAR	N
0008	0	2	SUBMANDIBULAR	N
0009	2	6	SUBMANDIBULAR	N
0010	0	4	SUBMANDIBULAR	Y
0011	0	5	SUBMANDIBULAR	N
0013	0	2	SUBMANDIBULAR	Y
0014	1	3	SUBMANDIBULAR	Y
0015	0	7	SUBMANDIBULAR	N
0016	0	4	SUBMANDIBULAR	Y
0017	0	4	SUBMANDIBULAR	N
0018	2	5	SUBMANDIBULAR	N
0019	75	81	SUBMANDIBULAR	N
0020	0	9	SUBMANDIBULAR	N
0021	0	4	SUBMANDIBULAR	Y
0022	0	3	SUBMANDIBULAR	Y
0023	0	5	SUBMANDIBULAR	N
0024	0	6	SUBMANDIBULAR	Y
0025	0	3	SUBMANDIBULAR	N
0026	0	3	SUBMANDIBULAR	N
0027	0	6	SUBMANDIBULAR	N
0028	0	3	SUBMANDIBULAR	Y
0029	0	2	SUBMANDIBULAR	N
0030	0	4	SUBMANDIBULAR	Y
0031	0	5	SUBMANDIBULAR	N
0032	0	6	SUBMANDIBULAR	N
0033	0	3	SUBMANDIBULAR	N
0034	0	5	SUBMANDIBULAR	N
0035	0	5	SUBMANDIBULAR	N
0036	2	4	SUBMANDIBULAR	Y
0037	0	5	SUBMANDIBULAR	N
0038	0	6	SUBMANDIBULAR	N
0039	0		SUBMANDIBULAR	N
0040	0	5	SUBMANDIBULAR	N
0041	2	1	SUBMANDIBULAR	Y
0042	0	5	SUBMANDIBULAR	Y
0043	0	6	SUBMANDIBULAR	Y
0044	0	5	SUBMANDIBULAR	N
0045	0	8	SUBMANDIBULAR	N
0046	0	6	SUBMANDIBULAR	N
0047	0	4	SUBMANDIBULAR	N
0048	0	5	SUBMANDIBULAR	N
0049	0	6	SUBMANDIBULAR	N
0050	0	4	SUBMANDIBULAR	N
0051	0	4	SUBMANDIBULAR	Y
0052	0	5	SUBMANDIBULAR	N
0053	0	5	SUBMANDIBULAR	N
0055	0	4	SUBMANDIBULAR	N
0056	0	3	SUBMANDIBULAR	N
0057	2	7	SUBMANDIBULAR	N
0058	0	5	SUBMANDIBULAR	N
0059	0	5	SUBMANDIBULAR	N
0060	0	4	SUBMANDIBULAR	N
0061	0	3	SUBMANDIBULAR	N
0062	0	2	SUBMANDIBULAR	N
0064	0	4	SUBMANDIBULAR	N
0065	0	4	SUBMANDIBULAR	N
0066	0	6	SUBMANDIBULAR	N
0067	0	5	SUBMANDIBULAR	N
0068	0	4	SUBMANDIBULAR	N
0069	0	9	SUBMANDIBULAR	Y
0070	0	3	SUBMANDIBULAR	N
0071	0	9	SUBMANDIBULAR	N
0072	0	3	SUBMANDIBULAR	Y
0073	0	4	SUBMANDIBULAR	N
0074	0	2	SUBMANDIBULAR	N
0075	0	6	SUBMANDIBULAR	N
0076	0	4	SUBMANDIBULAR	N
0077	0	4	SUBMANDIBULAR	N
0078	0	2	SUBMANDIBULAR	Y
0079	0	3	SUBMANDIBULAR	N
0080	3	6	SUBMANDIBULAR	N
0081	0	1	SUBMANDIBULAR	N
0082	1	2	SUBMANDIBULAR	N
0083	75	86	SUBMANDIBULAR	N
0084	0	2	SUBMANDIBULAR	N
0085	0	3	SUBMANDIBULAR	N
0086	3	7	SUBMANDIBULAR	N
0087	0	6	SUBMANDIBULAR	N
0090	75	80	SUBMANDIBULAR	N
0091	0	8	SUBMANDIBULAR	N
0092	0	5	SUBMANDIBULAR	N
0093	0	3	SUBMANDIBULAR	N
0094	0	3	SUBMANDIBULAR	N
0095	0	6	SUBMANDIBULAR	N
0096	0	5	SUBMANDIBULAR	N
0097	0	3	SUBMANDIBULAR	Y
0098	0	6	SUBMANDIBULAR	N
0099	2	4	SUBMANDIBULAR	Y
0100	0	5	SUBMANDIBULAR	N
0101	0	3	SUBMANDIBULAR	N
0102	0	7	SUBMANDIBULAR	Y
0103	1	4	SUBMANDIBULAR	N
0104	0	3	SUBMANDIBULAR	N
0105	0	3	SUBMANDIBULAR	N
0106	0	3	SUBMANDIBULAR	Y
0107	0	4	SUBMANDIBULAR	N
0108	0	5	SUBMANDIBULAR	Y
0110	0	3	SUBMANDIBULAR	Y
0111	0	2	SUBMANDIBULAR	N
0112	0	18	SUBMANDIBULAR	N
0113	0	4	SUBMANDIBULAR	N
0114	0	4	SUBMANDIBULAR	N
0115	2	5	SUBMANDIBULAR	N
0116	0	1	SUBMANDIBULAR	N
0117	0	6	SUBMANDIBULAR	N
0118	0	10	SUBMANDIBULAR	N
0119	0	5	SUBMANDIBULAR	Y
0120	0	8	SUBMANDIBULAR	N
0121	0	3	SUBMANDIBULAR	Y
0122	0	5	SUBMANDIBULAR	N
0123	0	9	SUBMANDIBULAR	N
0124	0	2	SUBMANDIBULAR	Y
0125	0	5	SUBMANDIBULAR	N
0126	0	8	SUBMANDIBULAR	N
0127	0	2	SUBMANDIBULAR	N
0129	0	1	SUBMANDIBULAR	N
0130	0	1	SUBMANDIBULAR	N
0132	0	4	SUBMANDIBULAR	N
0133	0	9	SUBMANDIBULAR	N
0134	0	13	SUBMANDIBULAR	N
0138	0	8	SUBMANDIBULAR	Y
0139	0	6	SUBMANDIBULAR	N
0140	0	6	SUBMANDIBULAR	Y
0141	3	0	SUBMANDIBULAR	Y
0150	1	9	SUBMANDIBULAR	Y
0151	2	6	SUBMANDIBULAR	Y
0152	8	20	SUBMANDIBULAR	Y
0153	0	8	SUBMANDIBULAR	Y
0155	2	4	SUBMANDIBULAR	Y
0157	0	5	SUBMANDIBULAR	ND
0158	0	6	SUBMANDIBULAR	Y
0159	0	2	SUBMANDIBULAR	ND
0160	0	2	SUBMANDIBULAR	Y
0161	0	6	SUBMANDIBULAR	Y
0162	0	17	SUBMANDIBULAR	ND
0164	1	13	SUBMANDIBULAR	Y
0165	2	18	SUBMANDIBULAR	Y
0166	0	15	SUBMANDIBULAR	Y
0167	0	16	SUBMANDIBULAR	ND
0168	0	15	SUBMANDIBULAR	ND
0169	0	5	SUBMANDIBULAR	Y
0171	1	4	SUBMANDIBULAR	Y
0172	5	13	SUBMANDIBULAR	ND
0173	1	5	SUBMANDIBULAR	ND
0174	0	8	SUBMANDIBULAR	ND
0175	0	7	SUBMANDIBULAR	ND
0176	0	3	SUBMANDIBULAR	Y
0177	0	2	SUBMANDIBULAR	Y
0178	1	7	SUBMANDIBULAR	Y
0179	0	2	SUBMANDIBULAR	Y
0180	0	3	SUBMANDIBULAR	Y
0183	4	7	SUBMANDIBULAR	Y
0184	1	3	SUBMANDIBULAR	ND
0185	1	3	SUBMANDIBULAR	Y
0186	1	2	SUBMANDIBULAR	Y
0187	0	2	SUBMANDIBULAR	Y
0188	0	3	SUBMANDIBULAR	Y
0189	0	1	SUBMANDIBULAR	Y
0191	0	6	SUBMANDIBULAR	Y
0192	0	7	SUBMANDIBULAR	ND
0194	0	6	SUBMANDIBULAR	Y
0195	0	3	SUBMANDIBULAR	Y
0196	0	3	SUBMANDIBULAR	ND
0197	0	5	SUBMANDIBULAR	ND
0198	0	4	SUBMANDIBULAR	ND
0199	2	4	SUBMANDIBULAR	Y
0200	0	1	SUBMANDIBULAR	ND
0201	0	3	SUBMANDIBULAR	ND
0202	2	9	SUBMANDIBULAR	ND
0203	2	7	SUBMANDIBULAR	Y
0204	0	3	SUBMANDIBULAR	ND
0205	2	4	SUBMANDIBULAR	Y
0206	1	5	SUBMANDIBULAR	Y
0207	0	2	SUBMANDIBULAR	Y
0208	4	5	SUBMANDIBULAR	Y
0209	0	5	SUBMANDIBULAR	ND
0210	0	12	SUBMANDIBULAR	ND
0211	0	6	SUBMANDIBULAR	Y
0212	0	5	SUBMANDIBULAR	Y
0213	4	10	SUBMANDIBULAR	Y
0214	8	11	SUBMANDIBULAR	Y
0215	0	1	SUBMANDIBULAR	ND
0216	0	-2	SUBMANDIBULAR	ND
0217	0	3	SUBMANDIBULAR	ND
0218	0	5	SUBMANDIBULAR	ND
0219	0	4	SUBMANDIBULAR	Y
0220	0	9	SUBMANDIBULAR	ND
0221	0	1	SUBMANDIBULAR	ND
0223	0	6	SUBMANDIBULAR	ND
0224	0	8	SUBMANDIBULAR	ND
0225	0	1	SUBMANDIBULAR	ND
0226	2	5	SUBMANDIBULAR	Y
0227	0	3	SUBMANDIBULAR	ND
0228	1	2	SUBMANDIBULAR	Y
0230	0	2	SUBMANDIBULAR	ND
0231	4	6	SUBMANDIBULAR	Y
0233	0	2	SUBMANDIBULAR	Y
0234	8	13	SUBMANDIBULAR	Y
0235	2	6	SUBMANDIBULAR	ND
0236	0	1	SUBMANDIBULAR	Y
0238	0	3	SUBMANDIBULAR	Y
0239	1	5	SUBMANDIBULAR	Y
0240	1	9	SUBMANDIBULAR	Y
0242	0	7	SUBMANDIBULAR	ND
0243	0	4	SUBMANDIBULAR	Y
0245	0	4	SUBMANDIBULAR	ND
0247	0	3	SUBMANDIBULAR	Y
0248	0	4	SUBMANDIBULAR	Y
0249	0	5	SUBMANDIBULAR	Y
0250	0	6	SUBMANDIBULAR	ND
0001	3	7	SUPRACLAVICULAR	N
0002	75	77	SUPRACLAVICULAR	N
0003	0	6	SUPRACLAVICULAR	N
0004	0	4	SUPRACLAVICULAR	N
0005	3	8	SUPRACLAVICULAR	N
0006	0	2	SUPRACLAVICULAR	N
0007	3	12	SUPRACLAVICULAR	N
0008	0	2	SUPRACLAVICULAR	N
0009	2	6	SUPRACLAVICULAR	N
0010	0	4	SUPRACLAVICULAR	N
0011	0	5	SUPRACLAVICULAR	N
0013	0	2	SUPRACLAVICULAR	N
0014	1	3	SUPRACLAVICULAR	N
0015	0	7	SUPRACLAVICULAR	N
0016	0	4	SUPRACLAVICULAR	N
0017	0	4	SUPRACLAVICULAR	N
0018	2	5	SUPRACLAVICULAR	N
0019	75	81	SUPRACLAVICULAR	N
0020	0	9	SUPRACLAVICULAR	N
0021	0	4	SUPRACLAVICULAR	N
0022	0	3	SUPRACLAVICULAR	N
0023	0	5	SUPRACLAVICULAR	N
0024	0	6	SUPRACLAVICULAR	N
0025	0	3	SUPRACLAVICULAR	N
0026	0	3	SUPRACLAVICULAR	N
0027	0	6	SUPRACLAVICULAR	N
0028	0	3	SUPRACLAVICULAR	N
0029	0	2	SUPRACLAVICULAR	N
0030	0	4	SUPRACLAVICULAR	N
0031	0	5	SUPRACLAVICULAR	N
0032	0	6	SUPRACLAVICULAR	N
0033	0	3	SUPRACLAVICULAR	N
0034	0	5	SUPRACLAVICULAR	N
0035	0	5	SUPRACLAVICULAR	N
0036	2	4	SUPRACLAVICULAR	N
0037	0	5	SUPRACLAVICULAR	N
0038	0	6	SUPRACLAVICULAR	N
0039	0		SUPRACLAVICULAR	N
0040	0	5	SUPRACLAVICULAR	N
0041	2	1	SUPRACLAVICULAR	N
0042	0	5	SUPRACLAVICULAR	N
0043	0	6	SUPRACLAVICULAR	N
0044	0	5	SUPRACLAVICULAR	N
0045	0	8	SUPRACLAVICULAR	N
0046	0	6	SUPRACLAVICULAR	N
0047	0	4	SUPRACLAVICULAR	N
0048	0	5	SUPRACLAVICULAR	N
0049	0	6	SUPRACLAVICULAR	N
0050	0	4	SUPRACLAVICULAR	N
0051	0	4	SUPRACLAVICULAR	N
0052	0	5	SUPRACLAVICULAR	N
0053	0	5	SUPRACLAVICULAR	N
0055	0	4	SUPRACLAVICULAR	N
0056	0	3	SUPRACLAVICULAR	N
0057	2	7	SUPRACLAVICULAR	N
0058	0	5	SUPRACLAVICULAR	N
0059	0	5	SUPRACLAVICULAR	N
0060	0	4	SUPRACLAVICULAR	N
0061	0	3	SUPRACLAVICULAR	N
0062	0	2	SUPRACLAVICULAR	N
0064	0	4	SUPRACLAVICULAR	N
0065	0	4	SUPRACLAVICULAR	N
0066	0	6	SUPRACLAVICULAR	N
0067	0	5	SUPRACLAVICULAR	N
0068	0	4	SUPRACLAVICULAR	N
0069	0	9	SUPRACLAVICULAR	N
0070	0	3	SUPRACLAVICULAR	N
0071	0	9	SUPRACLAVICULAR	N
0072	0	3	SUPRACLAVICULAR	N
0073	0	4	SUPRACLAVICULAR	N
0074	0	2	SUPRACLAVICULAR	N
0075	0	6	SUPRACLAVICULAR	N
0076	0	4	SUPRACLAVICULAR	N
0077	0	4	SUPRACLAVICULAR	N
0078	0	2	SUPRACLAVICULAR	N
0079	0	3	SUPRACLAVICULAR	N
0080	3	6	SUPRACLAVICULAR	N
0081	0	1	SUPRACLAVICULAR	N
0082	1	2	SUPRACLAVICULAR	N
0083	75	86	SUPRACLAVICULAR	N
0084	0	2	SUPRACLAVICULAR	N
0085	0	3	SUPRACLAVICULAR	N
0086	3	7	SUPRACLAVICULAR	N
0087	0	6	SUPRACLAVICULAR	N
0090	75	80	SUPRACLAVICULAR	N
0091	0	8	SUPRACLAVICULAR	N
0092	0	5	SUPRACLAVICULAR	N
0093	0	3	SUPRACLAVICULAR	N
0094	0	3	SUPRACLAVICULAR	N
0095	0	6	SUPRACLAVICULAR	N
0096	0	5	SUPRACLAVICULAR	N
0097	0	3	SUPRACLAVICULAR	N
0098	0	6	SUPRACLAVICULAR	N
0099	2	4	SUPRACLAVICULAR	N
0100	0	5	SUPRACLAVICULAR	N
0101	0	3	SUPRACLAVICULAR	N
0102	0	7	SUPRACLAVICULAR	N
0103	1	4	SUPRACLAVICULAR	N
0104	0	3	SUPRACLAVICULAR	N
0105	0	3	SUPRACLAVICULAR	N
0106	0	3	SUPRACLAVICULAR	N
0107	0	4	SUPRACLAVICULAR	N
0108	0	5	SUPRACLAVICULAR	N
0110	0	3	SUPRACLAVICULAR	N
0111	0	2	SUPRACLAVICULAR	N
0112	0	18	SUPRACLAVICULAR	N
0113	0	4	SUPRACLAVICULAR	N
0114	0	4	SUPRACLAVICULAR	N
0115	2	5	SUPRACLAVICULAR	N
0116	0	1	SUPRACLAVICULAR	N
0117	0	6	SUPRACLAVICULAR	N
0118	0	10	SUPRACLAVICULAR	N
0119	0	5	SUPRACLAVICULAR	N
0120	0	8	SUPRACLAVICULAR	N
0121	0	3	SUPRACLAVICULAR	N
0122	0	5	SUPRACLAVICULAR	N
0123	0	9	SUPRACLAVICULAR	N
0124	0	2	SUPRACLAVICULAR	N
0125	0	5	SUPRACLAVICULAR	N
0126	0	8	SUPRACLAVICULAR	N
0127	0	2	SUPRACLAVICULAR	N
0129	0	1	SUPRACLAVICULAR	N
0130	0	1	SUPRACLAVICULAR	N
0132	0	4	SUPRACLAVICULAR	N
0133	0	9	SUPRACLAVICULAR	N
0134	0	13	SUPRACLAVICULAR	N
0138	0	8	SUPRACLAVICULAR	N
0139	0	6	SUPRACLAVICULAR	N
0140	0	6	SUPRACLAVICULAR	N
0141	3	0	SUPRACLAVICULAR	N
0150	1	9	SUPRACLAVICULAR	N
0151	2	6	SUPRACLAVICULAR	ND
0152	8	20	SUPRACLAVICULAR	ND
0153	0	8	SUPRACLAVICULAR	ND
0155	2	4	SUPRACLAVICULAR	ND
0157	0	5	SUPRACLAVICULAR	ND
0158	0	6	SUPRACLAVICULAR	ND
0159	0	2	SUPRACLAVICULAR	ND
0160	0	2	SUPRACLAVICULAR	ND
0161	0	6	SUPRACLAVICULAR	ND
0162	0	17	SUPRACLAVICULAR	ND
0164	1	13	SUPRACLAVICULAR	ND
0165	2	18	SUPRACLAVICULAR	ND
0166	0	15	SUPRACLAVICULAR	ND
0167	0	16	SUPRACLAVICULAR	ND
0168	0	15	SUPRACLAVICULAR	ND
0169	0	5	SUPRACLAVICULAR	ND
0171	1	4	SUPRACLAVICULAR	ND
0172	5	13	SUPRACLAVICULAR	ND
0173	1	5	SUPRACLAVICULAR	ND
0174	0	8	SUPRACLAVICULAR	ND
0175	0	7	SUPRACLAVICULAR	ND
0176	0	3	SUPRACLAVICULAR	ND
0177	0	2	SUPRACLAVICULAR	ND
0178	1	7	SUPRACLAVICULAR	ND
0179	0	2	SUPRACLAVICULAR	ND
0180	0	3	SUPRACLAVICULAR	ND
0183	4	7	SUPRACLAVICULAR	ND
0184	1	3	SUPRACLAVICULAR	ND
0185	1	3	SUPRACLAVICULAR	ND
0186	1	2	SUPRACLAVICULAR	ND
0187	0	2	SUPRACLAVICULAR	ND
0188	0	3	SUPRACLAVICULAR	ND
0189	0	1	SUPRACLAVICULAR	ND
0191	0	6	SUPRACLAVICULAR	ND
0192	0	7	SUPRACLAVICULAR	ND
0194	0	6	SUPRACLAVICULAR	ND
0195	0	3	SUPRACLAVICULAR	ND
0196	0	3	SUPRACLAVICULAR	ND
0197	0	5	SUPRACLAVICULAR	ND
0198	0	4	SUPRACLAVICULAR	ND
0199	2	4	SUPRACLAVICULAR	ND
0200	0	1	SUPRACLAVICULAR	ND
0201	0	3	SUPRACLAVICULAR	ND
0202	2	9	SUPRACLAVICULAR	ND
0203	2	7	SUPRACLAVICULAR	ND
0204	0	3	SUPRACLAVICULAR	ND
0205	2	4	SUPRACLAVICULAR	ND
0206	1	5	SUPRACLAVICULAR	ND
0207	0	2	SUPRACLAVICULAR	ND
0208	4	5	SUPRACLAVICULAR	ND
0209	0	5	SUPRACLAVICULAR	ND
0210	0	12	SUPRACLAVICULAR	ND
0211	0	6	SUPRACLAVICULAR	ND
0212	0	5	SUPRACLAVICULAR	ND
0213	4	10	SUPRACLAVICULAR	Y
0214	8	11	SUPRACLAVICULAR	ND
0215	0	1	SUPRACLAVICULAR	ND
0216	0	-2	SUPRACLAVICULAR	ND
0217	0	3	SUPRACLAVICULAR	ND
0218	0	5	SUPRACLAVICULAR	ND
0219	0	4	SUPRACLAVICULAR	ND
0220	0	9	SUPRACLAVICULAR	ND
0221	0	1	SUPRACLAVICULAR	ND
0223	0	6	SUPRACLAVICULAR	ND
0224	0	8	SUPRACLAVICULAR	ND
0225	0	1	SUPRACLAVICULAR	ND
0226	2	5	SUPRACLAVICULAR	ND
0227	0	3	SUPRACLAVICULAR	ND
0228	1	2	SUPRACLAVICULAR	ND
0230	0	2	SUPRACLAVICULAR	ND
0231	4	6	SUPRACLAVICULAR	ND
0233	0	2	SUPRACLAVICULAR	ND
0234	8	13	SUPRACLAVICULAR	ND
0235	2	6	SUPRACLAVICULAR	ND
0236	0	1	SUPRACLAVICULAR	ND
0238	0	3	SUPRACLAVICULAR	ND
0239	1	5	SUPRACLAVICULAR	ND
0240	1	9	SUPRACLAVICULAR	ND
0242	0	7	SUPRACLAVICULAR	ND
0243	0	4	SUPRACLAVICULAR	ND
0245	0	4	SUPRACLAVICULAR	ND
0247	0	3	SUPRACLAVICULAR	ND
0248	0	4	SUPRACLAVICULAR	ND
0249	0	5	SUPRACLAVICULAR	ND
0250	0	6	SUPRACLAVICULAR	ND

## Sheet: Figure 6
Patient Number	Study Day	Days from onset of rash	PCR Blood	PCR Throat Swab	PCR Lesion Crust
0001	0	4	1351001
0001	2	6	184801
0001	4	8	3871
0001	8	12	646
0001	12	16	1
0001	16	20	172
0001	20	24	1
0002	0	2	16981
0002	2	4	7651
0002	4	6	2151
0002	8	10	776
0002	12	14	1
0002	16	18	208.5
0002	20	22	1
0003	0	5	2103.5
0003	4	9	3501
0004	0	4	3629
0004	1	5	8360001
0004	4	8	2397
0004	8	12	700
0004	16	20	1
0004	20	24	1
0004	75	79	310
0005	0	5	28751
0005	1	6	49451
0005	2	7	53051
0005	4	9	30801
0005	6	11	1141
0005	8	13	1261
0005	10	15	1752
0005	12	17	1611
0005	14	19	1
0005	16	21	720.5
0005	18	23	1
0005	20	25	1
0005	22	27	1
0005	75	80	1
0006	0	2	138601
0006	1	3	37301
0006	2	4	11411.4
0006	4	6	2116.4
0006	6	8	2100
0006	8	10	1
0006	10	12	1
0006	12	14	1541
0006	14	16	1
0006	16	18	2156.5
0006	18	20	52401
0006	20	22	1
0006	22	24	1
0006	75	77	1
0007	0	9	48291
0007	1	10	22621
0007	2	11	10121
0007	4	13	1
0007	6	15	1
0007	8	17	1
0007	10	19	1
0007	12	21	971
0007	14	23	29471
0007	16	25	1
0007	18	27	1
0007	20	29	1
0007	22	31	1
0007	75	84	1
0008	0	2	173711
0008	1	3	212001
0008	2	4	68201
0008	4	6	9336
0008	6	8	109
0008	8	10	5691
0008	10	12	1
0008	12	14	4260.5
0008	14	16	59701
0008	16	18	1358
0008	18	20	317
0008	20	22	1
0008	22	24	1527
0008	75	77	1
0009	0	4	51001
0009	1	5	20841
0009	2	6	31601
0009	4	8	1
0009	6	10	1689
0009	8	12	1
0009	10	14	590
0009	12	16	1
0009	14	18	1
0009	16	20	1
0009	18	22	440.4
0009	20	24	1
0009	22	26	1
0009	75	79	1
0010	0	4	450001
0010	1	5	1331001
0010	2	6	952001
0010	4	8	109501
0010	6	10	218901
0010	8	12	5231
0010	10	14	673
0010	12	16	1
0010	14	18	306
0010	16	20	154.2
0010	18	22	1
0010	20	24	1
0010	22	26	1
0010	75	79	1
0011	0	5	62951
0011	2	7	994
0011	4	9
0011	6	11	5427
0011	8	13	4101
0011	10	15	1
0011	12	17	1
0011	14	19	1
0011	16	21	1
0011	18	23	1
0011	20	25	1
0011	22	27	1
0011	75	80	13844.3
0014	0	2	94701
0014	2	4	1413
0014	6	8	1
0014	8	10	1
0014	10	12	1
0014	12	14	1
0014	14	16	13761
0014	16	18	1
0014	18	20	1
0014	20	22	1
0014	22	24	1
0014	75	77	1
0015	0	7	1
0015	2	9	1
0015	6	13	1
0015	8	15	1
0015	10	17	1
0015	12	19	1
0015	14	21	5481
0015	16	23	1
0015	18	25	1
0015	20	27	1
0015	22	29	1
0015	75	82	3201
0016	0	4	25121
0016	1	5	8476
0016	2	6	3251
0016	4	8	1
0016	6	10	479.15
0016	8	12	955
0016	12	16	1
0016	14	18	1
0016	16	20	1
0016	18	22	1
0016	20	24	1
0016	22	26	1
0016	75	79	4410001
0017	0	4	77501
0017	1	5	41451
0017	2	6
0017	4	8	271.1
0017	6	10	1
0017	8	12	10161
0017	10	14	24101
0017	12	16	1
0017	14	18	1
0017	16	20	174.5
0017	18	22	1
0017	20	24	1
0017	22	26	1
0017	75	79	1
0018	0	3	1
0018	1	4	1
0018	2	5	1
0018	4	7	137
0018	6	9	1
0018	8	11	1
0018	10	13	1
0018	12	15	1
0018	14	17	1
0018	16	19	1
0018	18	21	1
0018	20	23	1
0018	22	25	1
0018	75	78	1
0019	0	6	1
0019	1	7	1
0019	2	8	9521
0019	4	10	1
0019	6	12	1
0019	8	14	1
0019	10	16	1
0019	12	18	1
0019	14	20	1
0019	16	22	1
0019	18	24	1
0019	20	26	1
0019	22	28	1
0019	75	81	1
0020	0	9	11061
0020	1	10	1
0020	2	11	1
0020	4	13	1
0020	6	15	1
0020	8	17	1
0020	10	19	1
0020	12	21	1
0020	14	23	1
0020	16	25	1
0020	18	27	680
0020	20	29	1
0020	22	31	1
0020	75	84	1
0021	1	5	1
0021	2	6	1
0021	4	8	1445
0021	6	10	1
0021	8	12	1
0021	10	14	1
0021	12	16	1
0021	14	18	1131
0021	16	20	1
0021	18	22	1
0021	20	24	1
0021	22	26	1
0021	75	79	1
0022	0	3	2068
0022	1	4	1885
0022	2	5	1
0022	4	7	3524
0022	6	9	1
0022	8	11	1
0022	10	13	1
0022	12	15	1
0022	14	17	962
0022	16	19	1408
0022	18	21	1
0022	20	23	1
0022	22	25	723.5
0022	75	78	911
0023	0	5	1
0023	1	6	943.7
0023	2	7	1
0023	4	9	1
0023	6	11	1750
0023	8	13	1
0023	10	15	432
0023	12	17	1
0023	14	19	1
0023	16	21	1
0023	18	23	1
0023	20	25	1
0023	22	27	1
0023	75	80	1
0024	0	6	94.5
0024	1	7	151
0024	2	8	178
0024	4	10	83
0024	6	12	1
0024	8	14	159
0024	10	16	147
0024	12	18	1
0024	14	20	1
0024	16	22	1
0024	18	24	1
0024	20	26	1
0024	22	28	1
0024	75	81	1
0025	0	3	199
0025	1	4	1
0025	2	5	1
0025	4	7	1
0025	6	9	1
0025	8	11	1
0025	10	13	1
0025	12	15	1
0025	14	17	1
0025	16	19	1
0025	18	21	1
0025	20	23	1
0025	22	25	1
0025	75	78	1
0026	0	3	491.667
0026	1	4	627
0026	2	5	282
0026	4	7	1
0026	6	9	1
0026	8	11	1
0026	10	13	1
0026	12	15	1
0026	14	17	1
0026	16	19	1
0026	18	21	1
0026	20	23	1
0026	22	25	1
0026	75	78	1
0027	0	6	1
0027	1	7	1
0027	2	8	1
0027	4	10	1
0027	6	12	1
0027	8	14	1
0027	10	16	1
0027	12	18	806
0027	14	20	303.333
0027	16	22	3177.67
0027	20	26	47701
0027	75	81	1
0028	0	3	1
0028	1	4	2821
0028	2	5	3401
0028	4	7	1
0028	6	9	8647.67
0028	8	11	1
0028	10	13	10721
0028	12	15	13110001
0028	14	17	1
0028	16	19	1
0028	18	21	1
0028	20	23	1
0028	22	25	1
0028	75	78	1
0029	0	2	1
0029	1	3	27100001
0029	2	4	1541
0029	4	6	1
0029	6	8	734.333
0029	8	10	5521
0029	10	12	49901
0029	12	14	51201
0029	14	16	136001
0029	16	18	1
0029	18	20	1
0029	20	22	1
0029	22	24	1
0029	75	77	1
0030	0	4	1371
0030	1	5	2297.5
0030	2	6	2292
0030	4	8	11653
0030	6	10	2666
0030	8	12	71201
0030	10	14	19001
0030	12	16	1
0030	14	18	2911
0030	16	20	1
0030	18	22	1
0030	20	24	1
0030	22	26	1
0030	75	79	1
0031	0	5	3721
0031	1	6	2030.5
0031	2	7	1173
0031	4	9	11484.3
0031	8	13	39601
0031	12	17	1
0031	16	21	1
0031	20	25	1
0031	75	80	1
0032	0	6	10730001
0032	1	7	610001
0032	2	8	142781
0032	4	10	6971
0032	6	12	1
0032	8	14	7256
0032	10	16	2341
0032	12	18	2031
0032	14	20	2381
0032	16	22	1
0032	18	24	1
0032	20	26	1
0032	22	28	2031
0032	75	81	1
0033	0	3	112001
0033	2	5	3631
0033	4	7	4091
0033	6	9	4636
0033	8	11	1
0033	10	13	3581
0033	12	15	6760000001
0033	14	17	3121
0033	16	19	1
0033	18	21	1
0033	20	23	1
0033	22	25	6701
0033	75	78	1
0034	0	5	3314.33
0034	1	6	1262.5
0034	2	7	1001
0034	4	9	1
0034	6	11	1
0034	8	13	770
0034	10	15	13001
0034	12	17	1511
0034	14	19	1
0034	16	21	1
0034	18	23	1
0034	20	25	1471
0034	22	27	1
0034	75	80	1
0035	0	5	2934.33
0035	1	6	1118.5
0035	2	7	2071
0035	4	9	1
0035	6	11	1
0035	8	13	1
0035	10	15	7751
0035	12	17	1
0035	14	19	1
0035	16	21	1
0035	18	23	1
0035	20	25	1
0035	22	27	1
0035	75	80	1
0036	0	2	30376
0036	4	6	1191
0036	8	10	18821
0036	12	14	138	147801	320800001
0036	16	18	1
0036	20	22	618
0036	75	77	1
0037	0	5	108
0037	2	7	1	4530001	39300001
0037	4	9	1
0037	6	11	1
0037	8	13	1
0037	10	15	1
0037	12	17	1
0037	14	19	1
0037	16	21	1
0037	18	23	1
0037	20	25	1
0037	22	27	1
0037	75	80	1
0038	0	6	1557	18400001	241000001
0038	4	10	2431
0038	8	14	1
0038	12	18	1
0038	16	22	1
0038	20	26	1
0038	75	81	1
0039	0		312
0039	1		1336	1901
0039	4		1
0039	6		1
0039	8		1
0039	10		1
0039	12		181
0039	14		1
0039	16		1
0039	18		1
0039	20		1
0039	22		1
0039	75		1
0040	2	6	1
0040	4	8	1595
0040	8	12	1
0040	12	16	1
0040	16	20	1
0040	20	24	1
0040	75	79	1
0041	0	-1	1015
0041	1	0	9411	33800001
0041	2	1	12471
0041	4	3	6341
0041	6	5	3491
0041	8	7	3181
0041	9	8	286000001	290000001
0041	10	9	8051
0041	12	11	137
0041	14	13	401
0041	16	15	1
0041	18	17	1
0041	20	19	159
0041	22	21	1
0041	75	74	1
0042	0	5	1
0042	1	6	1	208001
0042	2	7	1	74300001
0042	4	9	1
0042	6	11	1
0042	8	13	1
0042	10	15	1
0042	12	17	1
0042	14	19	1
0042	16	21	1
0042	18	23	1
0042	20	25	1
0042	22	27	1
0042	75	80	105601
0043	0	6	222.5
0043	1	7	3231	33406501
0043	2	8	1740
0043	4	10	1103
0043	6	12	477
0043	8	14	1
0043	10	16	1
0043	12	18	1
0043	14	20	1
0043	16	22	1
0043	18	24	1
0043	20	26	1
0043	22	28	1
0043	75	81	1
0044	0	5	2941	277001
0044	4	9	1045
0044	8	13	1
0044	12	17	1
0044	16	21	1
0044	20	25	1
0044	75	80	1
0045	0	8	480
0045	2	10		98334251
0045	4	12	130
0045	8	16	1
0045	12	20	1
0045	16	24	1
0045	20	28	1
0045	75	83	1
0046	0	6	1
0046	1	7	375
0046	2	8	234	50890.5
0046	4	10	1
0046	6	12	1
0046	8	14	1
0046	10	16	1
0046	12	18	1
0046	14	20	1
0046	16	22	1
0046	18	24	1
0046	20	26	1
0046	22	28	1
0046	75	81	1
0047	0	4	2430001
0048	0	5	2250
0048	2	7	4411
0048	4	9	9351
0048	6	11	791
0048	8	13	657
0048	10	15	292
0048	12	17	1
0048	14	19	1
0048	16	21	1
0048	18	23	1
0048	20	25	1
0048	21	26	1	30301
0048	22	27	1
0048	75	80	1
0049	0	6	154
0049	1	7	224	401.667	30200001
0049	2	8	1		3671
0049	4	10	1
0049	6	12	1
0049	8	14	1
0049	10	16	1
0049	12	18	1
0049	14	20	1
0049	16	22	1
0049	18	24	1
0049	20	26	1
0049	22	28	1
0049	75	81	1
0050	0	4	196
0050	2	6	622
0050	4	8	170
0050	6	10	1
0050	7	11		1	42200001
0050	8	12	1
0050	10	14	1
0050	12	16	1
0050	14	18	1
0050	16	20	1
0050	18	22	1
0050	20	24	1
0050	22	26	1
0050	75	79	1
0051	0	4	5081
0051	4	8	755
0051	6	10		110	30800001
0051	8	12	1
0051	12	16	483
0051	18	22	1
0051	20	24	1
0051	75	79	1
0052	0	5	2541
0052	1	6		1172001	199800001
0052	4	9	729
0052	8	13	1
0052	12	17	1
0052	16	21	1
0052	75	80	1
0053	0	5	446	2581	64800001
0053	2	7	1
0053	4	9	1
0053	6	11	1
0053	8	13	1
0053	10	15	1
0053	12	17	1
0053	14	19	1
0053	16	21	1
0053	18	23	1
0053	20	25	1
0053	22	27	1
0053	75	80	387
0054	0	4	2071001
0054	5	9	379001	3580001	64200001
0054	8	12
0054	10	14	1218001
0054	12	16	809001
0055	0	4	1
0055	2	6	1	28501	29300001
0055	4	8	2641
0055	8	12	422
0055	10	14	2467
0055	12	16	3471
0055	14	18	1
0055	16	20	1101
0055	18	22	1
0055	20	24	1
0055	22	26	1
0055	75	79	1
0056	0	3	1
0056	4	7	1
0056	8	11	1
0056	12	15	1
0056	16	19	1
0056	20	23	1
0056	75	78	1
0057	0	5	5399
0057	4	9	1
0057	8	13	1441
0057	12	17	1
0057	16	21	1
0057	20	25	1
0057	75	80	1
0058	0	5	497.7	5816	16290001
0058	2	7	1
0058	4	9	1
0058	6	11	1001
0058	8	13	1061
0058	10	15	1
0058	12	17	1
0058	14	19	1
0058	16	21	1
0058	18	23	1
0058	20	25	1
0058	22	27	1
0058	75	80	1
0059	0	5	2012	456422	62000001
0059	4	9	1
0059	8	13	1081
0059	12	17	1
0059	16	21	1
0059	20	25	1
0059	75	80	1
0060	0	4	22626
0060	1	5		64000001	37500001
0060	4	8	9331
0060	6	10	3651
0060	8	12	1992
0060	12	16	462
0060	14	18	1
0060	16	20	1
0060	18	22	13610001
0060	20	24	358
0060	22	26	1
0060	75	79	1
0061	0	3	3281
0061	1	4	1		57700001
0061	2	5	1914
0061	4	7	1036
0061	6	9	327
0061	8	11	2481
0061	10	13	118.4
0061	12	15	1
0061	14	17	1
0061	16	19	1
0061	18	21	1
0061	20	23	1
0061	22	25	1
0061	75	78	1
0062	0	2	25501
0062	8	10	1345
0062	12	14	1
0062	16	18	1
0062	20	22	1
0062	75	77	1
0064	0	4	134
0064	1	5		5881	32700001
0064	4	8	2388
0064	6	10	556
0064	8	12	1
0064	10	14	1953
0064	12	16	817.5
0064	14	18	363
0064	16	20	1
0064	18	22	1
0064	20	24	1
0064	22	26	1542
0064	75	79	1
0065	0	4	1543000001
0065	1	5		10421	7481
0065	4	8	1	486
0065	8	12	897
0065	12	16	1
0065	16	20	612
0065	20	24	1
0065	75	79	1
0066	0	6	3051
0066	1	7		36051	611500001
0066	4	10	142
0066	8	14	782
0066	12	18	1
0066	16	22	1
0066	20	26	1
0066	75	81	1
0067	0	5	10091
0067	1	6		48300001	72400001
0067	2	7	5121
0067	4	9	573
0067	6	11	2701
0067	8	13	721
0067	10	15	1001
0067	12	17	16501
0067	14	19	1
0067	16	21	1
0067	18	23	1
0067	20	25	1
0067	22	27	611
0067	75	80	1
0068	0	4	2166
0068	1	5		31801	105300001
0068	2	6	614
0068	4	8	876
0068	6	10	1521
0068	8	12	1
0068	10	14	1
0068	12	16	322
0068	14	18	1
0068	16	20	1
0068	18	22	851
0068	20	24	1
0068	22	26	1
0068	75	79	1
0069	0	9	14241
0069	1	10		8851	206300001
0069	4	13	14821
0069	8	17	3246
0069	12	21	3001
0069	16	25	4031
0069	20	29	269
0070	0	3	2826
0070	1	4		4031	11700001
0070	2	5	635
0070	4	7	1
0070	6	9	1
0070	8	11	1
0070	12	15	1
0070	14	17	1
0070	16	19	1001
0070	18	21	1
0070	20	23	1
0070	22	25	1
0070	75	78	1
0071	0	9	202
0071	1	10		2311	3960001
0071	2	11	1
0071	4	13	1
0071	6	15	224.5
0071	8	17	1
0071	10	19	1
0071	12	21	1
0071	14	23	1
0071	16	25	1
0071	18	27	1
0071	20	29	1
0071	22	31	861
0071	75	84	287
0072	0	3	1941	401000001	210000001
0072	1	4	1	1	1
0072	2	5	1392
0072	4	7	1801
0072	6	9	1
0072	8	11	990
0072	10	13	1
0072	12	15	1
0072	14	17	1
0072	16	19	1
0072	18	21	1
0072	20	23	1
0072	22	25	1
0072	75	78	1
0073	0	4	70901
0073	4	8	19481	32301	722000001
0073	8	12	1
0073	12	16	388
0073	16	20	1
0073	20	24	1
0073	75	79	1
0074	0	2	49601
0074	4	6	2951
0074	6	8	1	4400001	56800001
0074	8	10	124
0074	12	14	380
0074	16	18	315
0074	20	22	538.5
0074	75	77	1
0075	0	6	60001
0075	1	7	1	190200001	1483000001
0075	4	10	1936
0075	8	14	3699
0075	12	18	1217
0075	16	22	1
0075	20	26	460
0075	75	81	1
0076	0	4	591
0076	1	5	1	248001	631000001
0076	2	6	302
0076	4	8	270.5
0076	6	10	1641
0076	8	12	1
0076	10	14	1
0076	12	16	1
0076	14	18	314
0076	16	20	1
0076	18	22	10271
0076	20	24	664001
0076	22	26	893001
0076	75	79	1
0077	0	4	14681
0077	1	5		65300001	1045000001
0077	2	6	5001
0077	4	8	1
0077	6	10	558
0077	8	12	731
0077	10	14	234
0077	12	16	311
0077	16	20	1
0077	18	22	1
0077	20	24	483
0077	22	26	1
0078	0	2	385
0078	1	3		1	39400001
0078	2	4	1
0078	4	6	1
0078	6	8	1
0078	8	10	1
0078	10	12	1
0078	12	14	1
0078	14	16	1
0078	16	18	1
0078	18	20	1
0078	20	22	1
0078	22	24	1
0079	0	3	32301
0079	1	4		479000001	7330001
0079	2	5	26101
0079	4	7	1020
0079	6	9	1487
0079	8	11	1348.6
0079	10	13	2045
0079	12	15	1447
0079	14	17	1166
0079	16	19	1
0079	18	21	123
0079	20	23	1
0079	22	25	1.15029e+06
0080	0	3	40401
0080	1	4		140651	4.75333e+07
0080	2	5			53000001
0080	4	7	24701
0080	8	11	959
0080	12	15	106
0080	16	19	1
0080	20	23	1
0081	0	1	5481
0081	2	3	14879.7	555000001	16150001
0081	4	5	1
0081	6	7	663.667
0081	8	9	1
0081	10	11	1
0081	12	13	1
0081	14	15	1
0081	16	17	1
0081	18	19	1
0081	20	21	1
0081	22	23	1
0082	0	1	182801
0082	2	3	16281	107500001	114700001
0082	4	5	3401
0082	6	7	1
0082	8	9	1
0082	10	11	1803.5
0082	12	13	359
0082	14	15	1771
0082	16	17	132
0082	18	19	1
0082	20	21	341
0082	22	23	1
0083	0	11	328001
0083	2	13		11200001	885000001
0083	4	15	16451
0083	8	19	4891
0083	12	23	976
0083	16	27	1
0083	20	31	1
0084	0	2	66101
0084	2	4	23924	3315001	15330951
0084	4	6	10271
0084	6	8	1852
0084	8	10	266.667
0084	10	12	285.333
0084	12	14	540
0084	14	16	376.5
0084	16	18	1
0084	18	20	1
0084	20	22	1
0084	22	24	184
0085	0	3	29201
0085	1	4		119800001	290000001
0085	2	5	8511
0085	4	7	2991
0085	6	9	1
0085	8	11	1
0085	10	13	38
0085	12	15	1
0085	14	17	1
0085	16	19	1
0085	18	21	1
0085	20	23	1
0085	22	25	706
0086	0	4	61501
0086	2	6		6820001	285000001
0086	4	8	606
0086	8	12	1017
0086	12	16	1583
0086	16	20	1
0086	20	24	506
0087	0	6	17381
0087	2	8		856001	495000001
0087	4	10	159
0087	8	14	105
0087	12	18	1
0087	16	22	503
0087	20	26	247
0090	0	5	639
0090	1	6		67801	407000001
0090	4	9	1
0090	8	13	1
0090	12	17	1
0090	16	21	1
0090	20	25	1
0090	75	80	1
0091	0	8	105201
0091	1	9		14880001	1273000001
0091	2	10	1
0091	4	12	1
0091	6	14	1
0091	8	16	1
0091	10	18	1
0091	12	20	1
0091	14	22	1
0091	16	24	1
0091	18	26	1
0091	20	28	1
0091	75	83	1
0092	0	5	32901
0092	1	6		2052001	823000001
0092	4	9	1
0092	8	13	1
0092	12	17	1
0092	16	21
0092	20	25	1
0092	75	80	1
0093	0	3	1
0093	1	4		15190001	372000001
0093	4	7	1
0093	8	11	1
0093	12	15	1
0093	16	19	1
0093	20	23
0093	75	78	1
0094	0	3	378
0094	1	4		147200001	40801
0094	2	5	1	158600001
0094	4	7	1
0094	6	9	1
0094	8	11	1
0094	10	13	1
0094	12	15	1
0094	14	17	1
0094	16	19	1
0094	18	21	1
0094	20	23	1
0094	22	25	1
0094	75	78	1
0095	0	6	1
0095	1	7		51901	22870001
0095	2	8	1
0095	4	10	1
0095	6	12	1
0095	8	14	1
0095	10	16	1
0095	12	18	1
0095	14	20	1
0095	16	22	1
0095	18	24	1
0095	20	26	1
0095	22	28	1
0095	75	81	1
0096	0	5	1
0096	1	6	1	1	15010001
0096	2	7	1
0096	4	9	1
0096	6	11	1
0096	8	13	1
0096	10	15	1
0096	12	17	1
0096	14	19	1
0096	16	21	1
0096	18	23	1
0096	20	25	1
0096	22	27	1
0096	75	80	1
0097	0	3	4231
0097	1	4		5860001	625000001
0097	4	7	1
0097	8	11	1
0097	12	15	1
0098	14	20	1
0098	16	22	1
0098	18	24	1
0098	20	26	1
0098	22	28	54701
0100	0	5	1
0100	4	9	1
0100	8	13	1
0100	12	17	108
0100	16	21	1
0100	20	25	1
0100	75	80	1
0101	0	3	1
0101	2	5	1
0101	4	7	1
0101	6	9	1
0101	8	11	1
0101	10	13	60601
0101	12	15	1
0101	16	19	1
0101	18	21	1
0101	22	25	1
0101	75	78	1
0102	0	7	1
0102	4	11	15621
0102	8	15	1
0102	12	19	1
0102	16	23	143
0102	20	27	1
0102	75	82	1
0103	0	3	1
0103	1	4		10810001	40900001
0103	4	7	19651
0103	8	11	1
0103	12	15	1
0103	16	19	3771
0103	20	23	1
0103	75	78	425
0104	0	3	12121	18030001	367000001
0104	4	7	1
0104	8	11	1
0104	12	15	299
0104	16	19	1
0104	20	23	1
0104	75	78	1
0105	0	3	13151
0105	4	7	1
0105	8	11	1
0105	12	15	869
0105	16	19	1
0105	20	23	1
0105	75	78	1
0106	0	3	1
0106	4	7	1
0106	8	11	406
0106	12	15	1
0106	16	19	1
0106	20	23	1
0106	75	78	1
0107	0	4	1
0107	4	8	1
0107	8	12	1
0107	12	16	1
0107	16	20	1
0107	20	24	1
0107	75	79	1
0108	0	5	1
0108	2	7		1	1
0108	4	9	1
0108	6	11	209
0108	8	13	1
0108	10	15	1
0108	12	17	1
0108	14	19	1
0108	16	21	1
0108	18	23	216
0108	20	25	1
0108	22	27	1
0108	75	80	1
0110	0	3	1
0110	1	4		7461	88500001
0110	2	5	1
0110	4	7	1
0110	6	9	1
0110	8	11	1
0110	10	13	1
0110	12	15	1
0110	14	17	1
0110	16	19	4521
0110	18	21	1
0110	20	23	1
0110	22	25	1
0110	75	78	1
0111	0	2	3756
0111	1	3		24801	14670001
0111	4	6	1
0111	6	8	1
0111	8	10	1
0111	10	12	1
0111	12	14	1
0111	14	16	1
0111	16	18	1
0111	18	20	1
0111	20	22	1
0111	22	24	1
0111	75	77	1
0112	0	18	1
0112	4	22	230001
0112	8	26	165401
0112	22	40	869.667
0113	0	4	1
0113	2	6	2451	215001	491000001
0113	4	8	1
0113	6	10	1
0113	8	12	1
0113	10	14	1
0113	12	16	1
0113	14	18	192
0113	16	20	177
0113	18	22	1
0113	20	24	1
0113	22	26	156
0113	75	79	1
0114	0	4	10351
0114	1	5		1	1
0114	4	8	1
0114	8	12	1
0114	12	16	1
0114	16	20	196
0114	20	24	654
0114	75	79	1
0115	0	3	10001	185401	674000001
0115	4	7	2186
0115	8	11	990
0115	12	15	1664
0115	16	19	103
0115	20	23	102001
0115	75	78	1
0116	0	1	10211
0116	1	2		71601	2820001
0116	2	3	1
0116	4	5	169601
0116	6	7	73243
0116	8	9	3791
0116	10	11	2711
0116	14	15	1
0116	16	17	1
0116	18	19	1
0116	20	21	1
0116	22	23	1
0116	75	76	1
0117	0	6	46001
0117	1	7		63300001	318000001
0117	2	8	151101
0117	4	10	404
0117	6	12	1228
0117	8	14	2681
0117	10	16	4411
0117	14	20	1
0117	16	22	1
0117	18	24	446
0117	20	26	1
0117	22	28	189
0117	75	81	1
0118	0	10	1	792001	112800001
0118	2	12	142201
0118	4	14	1
0118	6	16	1
0118	8	18	1
0118	10	20	283
0118	12	22
0118	14	24
0118	16	26	1
0118	18	28	1
0118	20	30	1
0118	22	32	1
0118	75	85	1
0119	0	5	1	39501	4350001
0119	2	7	1
0119	4	9	1
0119	6	11	1
0119	8	13	1
0119	10	15	1
0119	12	17
0119	14	19	1
0119	16	21	6331
0119	18	23	1
0119	20	25	1
0119	22	27	1
0119	75	80	1
0120	0	8	3231
0120	1	9		422001	289000001
0120	2	10	1
0120	4	12	167
0120	6	14	152
0120	8	16	1
0120	10	18	1
0120	12	20	1
0120	14	22	1
0120	16	24	2241
0120	18	26	1
0120	20	28	1
0120	22	30	930
0120	75	83	1
0121	0	3	13091
0121	1	4		756001	89800001
0121	4	7	497
0121	8	11	1
0121	12	15	1
0121	16	19	1
0121	20	23	988
0121	75	78	1
0122	0	5	1
0122	1	6		4020001	363000001
0122	2	7	1
0122	4	9	340
0122	6	11	1
0122	8	13	1371
0122	10	15	1301
0122	12	17	650
0122	14	19	601
0122	16	21	1
0122	18	23	1
0122	20	25	1
0122	22	27	1
0122	75	80	1
0123	0	9	2665	3451	559000001
0123	4	13	1
0123	8	17	1
0123	12	21	1
0123	16	25	4431
0123	20	29	1
0123	75	84	1
0124	0	2	4871
0124	1	3	1	1	1
0124	2	4	1
0124	4	6	893
0124	6	8	6491
0124	8	10	5651
0124	10	12	1302.33
0124	12	14	313
0124	14	16	266.667
0124	16	18	1
0124	18	20	1
0124	20	22	1
0124	22	24	1
0124	75	77	996
0125	0	5	5071	261901	38500001
0125	2	7	2401
0125	4	9	1351
0125	6	11	1051
0125	8	13	1
0125	10	15	1
0125	12	17	221
0125	14	19	1
0125	16	21	1
0125	18	23	1
0125	20	25	1
0125	22	27	1
0125	75	80	1
0126	0	8	19751
0126	1	9		9060001	1256000001
0126	4	12	1
0126	8	16	343
0126	12	20	1
0126	16	24	1
0126	20	28	1
0127	0	2	7891
0127	1	3		8751	125400001
0127	4	6	1
0127	8	10	1
0127	12	14	1
0127	16	18	1
0127	20	22	1
0129	0	1	27451
0129	2	3	4571	1402001	97100001
0129	4	5	1947
0129	6	7	931
0129	8	9	1
0129	10	11	1
0129	12	13	1
0129	14	15	1
0129	16	17	1
0129	18	19	1
0129	20	21	1
0129	22	23	1
0130	0	1	11366
0130	2	3		12960001	976000001
0130	4	5	1
0130	8	9	1
0130	12	13	1
0130	16	17	1
0130	20	21	1
0132	0	4	1
0132	1	5	1	1
0132	2	6	1
0132	4	8	1
0133	0	9	1	1	3143
0133	4	13	1
0133	8	17	1
0133	20	29	1
0134	0	13	125	1808	285000001
0134	2	15	1
0134	4	17	1
0134	6	19	1
0134	8	21	1
0134	10	23	1.87333e+06
0134	18	31	1
0134	20	33	1
0134	22	35	1
0135	-10	-10	1
0135	-9	-9		8481
0135	-8	-8	371
0135	-6	-6	1
0135	-4	-4	1
0135	-2	-2	1
0135	0	0	1084.33
0135	2	2	1
0135	4	4	1		2840000001
0135	6	6
0135	8	8	2847
0135	10	10	1
0135	12	12	1
0135	14	14	1
0135	16	16	1
0135	18	18	1
0138	0	8	1
0138	1	9		1
0138	2	10	1
0138	4	12	1
0138	8	16	1
0138	12	20	1
0138	14	22	538
0138	16	24	1
0138	18	26	1
0138	20	28	1
0138	22	30	1
0139	0	6	1271
0139	1	7		1
0139	2	8	3251
0139	4	10	1
0139	8	14	1
0139	12	18	1
0139	14	20	1
0139	16	22	1
0139	18	24	1
0139	20	26	1
0139	22	28	1
0140	0	6	9111
0140	1	7		1
0140	4	10	14101
0140	6	12	46551
0140	8	14	43801
0140	10	16	2476
0140	12	18	1
0140	14	20	1
0140	16	22	1
0140	18	24	1
0140	20	26	1
0140	22	28	1
0150	1	9	21201	25631	38250001
0150	2	10	1	15696
0150	3	11	1	377
0150	4	12	1	1
0150	5	13	1	5149
0150	6	14	1	2660
0150	8	16	1	1
0150	12	20	1	1
0150	14	22	1	8500.5
0150	75	83	1	14923121
0151	0	4	16229
0151	1	5	6835.8	27681	186530001
0151	2	6	1	1600000
0151	3	7	1	1800
0151	4	8	1	1040
0151	5	9	1	740
0151	6	10	8000.5	1
0151	8	12	1	1
0151	10	14	1	35971
0151	12	16	1	6292
0151	14	18	1	1
0151	75	79	1	12419
0152	0	12	674901	20805001	19575001
0152	1	13	3845	2167001
0152	2	14	21881	186550001
0152	3	15	3785.3	35260001
0152	4	16	238.4	7000
0152	5	17	5989	2592001
0152	6	18	9442	356401
0152	8	20	1205.5	2415001
0152	10	22	871.8	391101
0152	12	24	2087.5	36210001
0152	14	26	1453.8	2059001
0153	0	8	2825	26390001	1352500001
0153	1	9	4006	803901
0153	2	10	5332	45091
0153	3	11	665.5	10961
0153	4	12	2149.1	28131
0153	5	13	3941	7090
0153	6	14	2063.4	12304
0153	8	16	440.7	1
0153	10	18	344.8	1
0153	12	20	228	1
0153	14	22	2600	1
0155	0	2	143331	2448001
0155	1	3	38301	3600000
0155	2	4	3296001	27781
0155	3	5	31106	55221
0155	4	6	8983	751601	47520001
0155	5	7	1644.2	584901
0155	6	8	460.5	779
0155	8	10	1503.2	568
0155	10	12	81.24
0155	12	14	1	2756.3
0155	14	16	575.9	2955
0155	17	19	575	3000
0157	0	5	1	1	1
0157	1	6	1	1
0157	2	7	1	1
0158	0	6	10718	13292001
0158	1	7	2567.6	94000000
0158	2	8	303.3	13074001
0158	3	9	1	3916001	20820001
0158	4	10	1	1861601
0158	5	11	1	258401
0158	6	12	1050.2	1
0158	8	14	1	213801
0158	10	16	1	1
0158	12	18	332.4	2043.3
0158	14	20	222601	1
0159	0	2	1598.8	130590001
0159	1	3	658.1	160390001
0159	2	4	1	180910001
0159	3	5	130.1	6579001	119680001
0159	4	6	205.3	40561
0159	5	7	1	14687
0159	6	8	1	3184
0159	8	10	1	2097.6
0159	10	12	1
0160	0	2	24761	1295601
0160	1	3	14369	67540001
0160	2	4	4834	48930001
0160	3	5	4004	5458001	36770001
0160	4	6	2330.8	57000001
0160	5	7	6210	271101
0160	6	8	2014.5	88591
0160	8	10	1290	1925.7
0160	10	12	1550	1450
0161	0	6	4361	86000001
0161	1	7	1	1400801
0161	2	8	1	516401	375400001
0161	3	9	1	77591
0161	4	10	1	3371.4
0161	5	11	1	183.8
0161	6	12	1	697.5
0162	0	17	3756	25691
0162	1	18	140.4	2145.5	316000001
0162	2	19	761.3	6199
0162	3	20	1	1462.2
0162	4	21	1	233.5
0162	5	22	1	1
0162	6	23	1	1
0162	8	25	1	1
0163	0	14	10759	1439401
0163	1	15	1958.7	83461
0163	2	16	2177	40721
0163	3	17	1536.3
0163	4	18	295.2
0163	5	19	1
0163	6	20	174	1599601
0163	8	22	1	1
0164	0	12	18995	389401
0164	1	13	67731	954601
0164	2	14	10785	361801
0164	3	15	5678	72161
0164	4	16	815.8	33211
0164	5	17	2312.6	101251
0164	6	18	612.4	94111
0164	8	20	2159	1
0165	0	16	7783	4590
0165	1	17		3041
0165	2	18	569191	21843.3
0165	3	19		1518.2
0165	4	20	53101	11418
0165	5	21	1
0165	6	22	503.3	16357
0165	7	23	1
0166	0	15	973.5	12925
0166	1	16	1	1	2560000001
0166	2	17	1	21630001
0166	3	18	295.5	7300
0167	0	16	1	1
0167	1	17	1	1	83140001
0167	2	18	1	1
0167	3	19	1	1
0168	0	15	202.5	1
0168	1	16	1363	1289
0168	2	17	1	24702239
0168	3	18	1	452.6
0168	4	19	1	877.1
0168	5	20	1	1
0168	6	21	2370	1
0168	7	22	1	1
0169	0	5	50601	133810001	1126500001
0169	1	6	34311	918100001
0169	2	7	11191	779400001
0169	3	8	30301	435000001
0169	4	9	3761	51700001
0169	5	10	7091	30800001
0169	6	11	13071	3080001
0169	8	13	323	12360001
0169	10	15	1	16101
0169	12	17		901
0169	14	19	5381	400.5
0169	18	23	1	1
0171	0	3	16019	41131
0171	1	4	6619	2898001
0171	2	5	1103.1	3436001
0171	3	6	414.2	441831
0171	4	7	267.4	38811
0171	5	8	1	201601
0171	6	9	1173.2	1
0171	8	11	1	1
0171	10	13	900.5	265.5
0172	0	8	1	2928001
0172	1	9	1	42891
0172	2	10	1	1
0172	3	11	1	1	1027000001
0172	4	12	1	1
0172	5	13	1	1
0172	6	14	1	1
0172	8	16	114	1
0172	10	18	1	23901
0172	12	20	1	1
0172	14	22	1	800.5
0173	0	4	109.4	2711001
0173	1	5	1	56501
0173	2	6	1121	238001
0173	3	7	105	12941	10450000001
0173	4	8	1	25801
0173	5	9	3101	1771
0173	6	10	1	1
0173	8	12	1	880
0173	10	14	1	1
0173	12	16	1	1
0173	14	18	1	1
0173	19	23	1	1
0174	0	8	1	181470001
0174	1	9	1	35200001	66500001
0174	2	10	8171	29400001
0174	3	11	1	756001
0174	4	12	1	16301
0174	5	13	276
0174	6	14	276
0174	8	16	6331	117600000001
0174	10	18	5051
0174	12	20	7041
0175	0	7	19.5	262.3
0175	1	8	4046	1	435000001
0175	2	9	530.8	1
0175	3	10	1	1
0175	4	11	3881	8701
0175	5	12	1224.3	1
0175	6	13	1	1
0175	8	15	1	1
0175	10	17	156	1
0175	12	19	1.4	1.4
0175	14	21	1	1
0175	16	23	1	1
0175	75	82	1	1
0176	0	3	1	662.2
0176	1	4	3331	701	322000001
0176	2	5	1	1
0176	3	6	1	1
0176	4	7	1617	1
0176	5	8	1	951
0176	6	9	1	1
0176	8	11	1	1
0176	10	13	1	1
0176	75	78	1	1
0177	0	2	918.7	19818001
0177	1	3	7641	8890001
0177	2	4	3941	615000001
0177	3	5	1	30000001	558000001
0177	4	6	253	7720001
0177	5	7	344.65	643001
0177	6	8	1	157901
0177	8	10	32.5	60901
0177	10	12	1	455
0177	12	14	1	480
0177	14	16	1	75.5
0177	75	77	1	1552
0178	0	6	6041	7641	344000001
0178	1	7	998	1
0178	2	8	971	2371
0178	3	9	1	1
0178	4	10	1	1
0178	5	11	1	1
0178	6	12	1	1
0178	8	14	1	1
0178	10	16	1	1
0179	0	2	50201	64501
0179	1	3	15701	129601
0179	2	4	27901	47701
0179	3	5	1	16759
0179	4	6	4851	173001	867000001
0179	5	7	2687	707
0179	6	8	796	6321
0179	8	10	1	559
0179	10	12	1	1
0179	12	14	1	1
0179	14	16	1	1
0179	18	20	1	1
0179	75	77	1	1
0180	0	3	564001	447000001
0180	1	4	343001	541000001
0180	2	5	64701	1417000001
0180	3	6	11801	26900001	6220000001
0180	4	7	9931	160500001
0180	5	8	12861	161401
0180	6	9	6301	10811
0180	8	11	7911	3167
0180	10	13	52200518	1593
0180	12	15	1450.5	1
0180	14	17	1	917001
0180	17	20	1	1
0180	75	78	1	1
0183	0	3	30901	128801
0183	1	4	70401	1120000001
0183	2	5	54901	176600001	1715000001
0183	3	6	60601	174700001
0183	4	7	27901	328000001
0183	5	8	450.2	4474000001
0183	6	9	1679.3	12085000001
0183	8	11	3334	51290001
0183	10	13	5565	76551
0183	12	15	6870	836.6
0183	14	17	4879	136.9
0183	75	78	1	1
0184	0	2	21301	19541
0184	1	3	64771	1	55600001
0184	2	4	25631	1
0184	3	5	17347	4290
0184	4	6	6276	6730
0184	5	7	1327	10529
0184	6	8	1	1
0184	8	10	1	1
0184	10	12	1	1
0184	12	14	1	1
0184	14	16	1	1
0184	75	77	1	1
0185	0	2	1	1197001
0185	1	3	1	9654001
0185	2	4	1	12451001	110900001
0185	3	5	1	50581
0185	4	6	1	16201
0185	5	7	410.5	418001
0185	6	8	467	1756
0185	8	10	380	4671
0185	10	12	4411	1
0185	12	14	1	557
0185	14	16	1	1
0185	75	77	1	1
0186	0	1	57871	242400001
0186	1	2	36201	7960001
0186	2	3	154301	57300001
0186	3	4	76401	141700001
0186	4	5	57501	1318000001	413000001
0186	5	6	25101	146900001
0186	6	7	27901	156100001
0186	8	9	21131	13880001
0186	10	11	274	268001
0186	12	13	2141	24901
0186	14	15	1471	136301
0186	26	27	1	531
0187	0	2	439001	64500001
0187	1	3	140500001	139700001	130100001
0187	2	4	38701	61400001
0187	3	5	24101	10990001
0187	4	6	13981	14900001
0187	5	7	1595.5	939001
0187	6	8	946	18281
0187	8	10	4381	628
0187	10	12	1011	568
0187	12	14	1692	6441
0187	14	16	1981	12641
0187	18	20	1	1
0188	0	3	323001	127200001	755000001
0188	1	4	227001	34500001
0188	2	5	101001	15510001
0188	3	6	49801	17690001
0188	4	7	1945	3139
0188	5	8	3551	2507
0188	6	9	2789	53401
0188	8	11	5327	62700001
0188	10	13	1857	94600001
0188	12	15	1	1
0188	14	17	1	2241
0188	19	22	1	1
0189	0	1	219001	77300001
0189	1	2	395001	150700001
0189	2	3	1415	59500001
0189	3	4	23301	1240001
0189	4	5	1	1081
0189	5	6	1	1
0189	6	7	43601	332000001	420000001
0189	8	9	10301	141100001
0189	10	11	51001	15961
0189	12	13	70801	54821
0189	14	15	3631	1
0189	22	23	732	1
0191	0	6	724.5	65861	4491000001
0191	2	8	960.3	895.5
0191	4	10	187.2	4034
0191	8	14	2182.3	182431
0191	10	16	1	260.5
0194	0	6	58701	3669001
0194	1	7	75331	222501
0194	2	8	61091	267400001	4739000001
0194	3	9	112971	1778301
0194	4	10	47921	9467001
0194	5	11	15327	1091601
0194	6	12	10142	1100401
0194	8	14	5172	6479
0194	10	16	792.3	2958.1
0194	12	18	5449	29127
0194	14	20	2572	24150001
0194	19	25	1	646801
0195	0	3	15904	300600001
0195	1	4	4758	659000001
0195	2	5	6899	316700001
0195	3	6	2452	39020001
0195	4	7	1	9858001	1339800001
0195	5	8	969.3	11088001
0195	6	9	1867	223881
0195	8	11	805.5	14998
0195	10	13	1	1
0195	12	15	1	1
0196	0	3	1238801	1944100001
0196	1	4	549701	145000001
0196	2	5	461801	3725001
0196	3	6	85171	262801	3270000001
0196	4	7	49931	12383001
0196	5	8	45411	1309101
0196	6	9	26071	161121
0196	8	11	34041	39090001
0196	10	13	74761	417001
0196	12	15	31311	6748
0196	14	17	2209.1	1
0196	20	23	1	3042
0197	0	5	35531	21840001
0197	1	6	40001	27.45
0197	2	7	16993	2852000001
0197	3	8	3879	527500001
0197	4	9	6489	40810001	2572000001
0197	5	10	1180	1067401
0197	6	11	2096	106861
0197	8	13	2937	29861
0197	10	15	1	13144
0197	12	17	1	9211
0197	14	19	1	1653
0197	18	23	1	609.8
0198	0	4	24381	863801
0198	1	5	13017	21946
0198	2	6	969500001	8504	7990
0198	3	7	5592	424.1
0198	4	8	3368	1
0198	5	9	6998	1
0198	6	10	1	1
0198	8	12	1	1750
0199	0	2	1219901	89440001
0199	1	3	849501	28850001
0199	2	4	484701	15353001
0199	3	5	398201	2386001	1183500001
0199	4	6	319301	1800201
0199	5	7	154841	1724401
0199	6	8	74621	2486
0199	8	10	3997	1783.5
0199	10	12	789.2	1
0199	12	14	1	1
0199	14	16	1	1
0199	19	21	1	1
0200	0	1	240801	57810001
0200	1	2	108951	2052000001
0200	2	3	36931	6218000001
0200	3	4	8384	619900001
0200	4	5	23941	202040001	7783
0200	5	6	63280001	2213
0200	6	7	1295401	372800001
0200	8	9	1	178901
0200	10	11	3220	53421
0200	12	13	1	1
0200	14	15	1085	32221
0200	18	19	1	11282
0201	0	3	83141	5744001
0201	1	4	27538	1198501
0201	2	5	32641	15707
0201	3	6	4952	4797
0201	4	7	2433	9730
0201	5	8	950.9	1401.2
0201	6	9	958.3	9122.9
0201	8	11	1	5637
0201	10	13	1	2517.5
0201	12	15	1	1
0201	14	17	1	47500
0202	0	7	9313	1434201
0202	1	8	25201	498200001	935200001
0202	2	9	4088	23250001
0202	3	10	5156	223871
0202	4	11	3198	36571
0202	5	12	1076.7	11460
0202	6	13	495.8	1550
0202	8	15	1	1
0202	10	17	2718.9	1
0202	12	19	1050.5	1
0203	0	5	360.9	248301
0203	1	6	1	3511001
0203	2	7	1	1426801	265300001
0203	3	8	577.3	27831
0203	4	9	1	23031
0203	5	10	1	5794
0203	6	11	742.5	8821
0203	8	13	1	1219
0203	10	15	1	900.5
0204	0	3	30962	1545301
0204	1	4	2951.1	557301
0204	2	5	7504	434901	260100001
0204	3	6	7922	207431
0204	4	7	6782	106571
0204	5	8	3427	25206
0204	6	9	3533	9524
0204	8	11	1989.3	6915
0204	10	13	1
0204	12	15	1
0204	14	17	1199	11133
0204	16	19	7706	4015
0205	0	2	48311	16593001
0205	1	3	5367	22930001
0205	2	4	2963	246800001
0205	3	5	332	305700001
0205	4	6	1611.9	573400001
0205	5	7	1	6605001
0205	6	8	228.6	27720001
0205	8	10	1502	277601
0205	10	12	1	3996
0205	12	14	1	1
0205	14	16	1971.7	186741
0206	0	4	210401	27040001
0206	1	5	190711	63320001
0206	2	6	112281	630800001
0206	3	7	67891	352300001
0206	4	8	20041	111450001	297800001
0206	5	9	7583	4071001
0206	6	10	6541	4387001
0206	8	12	6217	106860001
0206	10	14	5145	20640
0206	12	16	9237	10404001
0206	14	18	742.5	395.9
0206	32	36	1	1
0207	0	2	1536201	51150001
0207	2	4	839001	39910001
0207	4	6	123581	11824001
0207	8	10	5167	2581
0207	10	12	9050	1
0208	0	1	9058001	308000001
0208	1	2	9748001	27210001
0208	2	3	4853001	53260001
0208	3	4	1292701	491000001
0208	4	5	388101	1338100001
0208	5	6	213501	786500001
0208	6	7	110901	171630001	2558000001
0208	8	9	49931	28710001
0208	10	11	17614	1884001
0208	12	13	23078	215501
0208	14	15	7193.2	918601
0208	22	23	1	1
0209	0	5	15877	2247001
0209	1	6	2138.8	1533501
0209	2	7	4339	1388201	1159100001
0209	3	8	720.4	104101
0209	4	9	122.3	30411
0209	5	10	1	14210.4
0209	6	11	1	18429.4
0209	8	13	1	101
0209	10	15	1	201
0209	12	17	1	201
0209	14	19	1	1
0210	0	12		28030001
0210	1	13	3407	13580001
0210	2	14	4208	255101
0210	3	15	3889	27431
0210	4	16	3511	228501
0210	5	17	1246	4509.6
0210	6	18	466.4	2873
0210	8	20	2722.7	2065.8
0210	10	22	233.7	2398
0210	12	24	3015	1
0210	14	26	1	1342.3
0210	18	30	1950.2	1
0211	0	6	1	942101
0211	1	7	1	3384
0211	2	8	1	1056
0211	3	9	3177	24331	2573000001
0211	4	10	1	4828.3
0211	5	11	1	8450
0211	6	12	1	4353
0211	8	14	822.6	42971
0211	10	16	1	8454
0211	12	18	1	2919
0211	14	20	1	35611
0211	22	28	1	10988
0212	0	5	113751	66760001
0212	1	6	79211	1308400001
0212	2	7	52441	691600001
0212	3	8	32931	183800001	1543000001
0212	4	9	11313	48390001
0212	5	10	8386	72890001
0212	6	11	5226	27260001
0212	8	13	1	287001
0212	10	15	1	878001
0212	12	17	1538	115301
0212	14	19	1	1949901
0212	16	21	926.8	807101
0213	0	6	10206	3437001	1559800001
0213	1	7	6659	11205001
0213	2	8	6048	6258001
0213	3	9	10385	9501001
0213	4	10	23292	245801
0213	5	11	11117	442401
0213	6	12	5958	309801
0213	8	14	7557	292501
0213	10	16	610	20664
0213	12	18	3780	13876
0213	14	20	1	8772
0213	24	30	1	5174
0214	0	3	4625001	452800001
0214	1	4	2377001	893600001
0214	2	5	2595001	488600001
0214	3	6	832001	739300001
0214	4	7	445801	1178700001
0214	5	8	104961	432300001	5642000001
0214	6	9	21800	41800001
0214	8	11	15339	2007701
0214	10	13	29541	478101
0214	12	15	15189	207901
0214	14	17	17104	158471
0215	0	1	1	201
0215	1	2	2401	6781.1
0215	2	3	4628	1667801
0215	3	4	1665.4	4918001
0215	4	5	4270	27161
0215	5	6	1888.3	50831
0215	6	7	1	967601
0216	0	-2	4754	1351901
0216	1	-1	4125	12841
0216	2	0	6002	720501
0216	3	1	14030	152310001
0216	4	2	47311	253400001
0216	5	3	128031	51350001
0216	6	4	102221	126680001
0216	8	6	18010	10804001
0216	10	8	7907	85040001
0216	12	10	2248.8	12049001
0216	14	12	1	863901
0216	18	16	1	226401
0217	0	3	142021	3155000001
0217	1	4	73141	1902800001
0217	2	5	19700	277400001
0217	3	6	15405	154570001	2639000001
0217	4	7	12011	39200001
[truncated: 234 more rows]

## Sheet: Figure 8
Figure 8 is a summary of the significant findings from Supplemental Figures S1A, S1B, and S1C.
