# Supplementary material for: Clinical characterization and placental pathology of mpox infection in hospitalized patients in the Democratic Republic of the Congo
Source: PLoS Negl Trop Dis. 2023 Apr 20;17(4):e0010384. doi: 10.1371/journal.pntd.0010384 (PMC10153724; doi:10.1371/journal.pntd.0010384)
Supplement: S3 Dataset — (XLS) [file pntd.0010384.s006.xls]

## Sheet: Figures 8 S1A S1B S1C
Patient Number	Age Category (1=<5; 2=5-11; 3>=12)	Days from onset of rash	Total Lesion Count	CDC Severity Score	Number of GI Symptoms	GI Symptom Severity (Grade 0 (0), Grade 1 (1-2), Grade 2 (3-4), Grade 3 (5-8))	Number of HEENT Symptoms	HEENT Symptom Severity (Grade 0 (0), Grade 1 (1-2), Grade 2 (3-5), Grade 3 (6-7), Grade 4 (8-9))	PCR Lesion Crust	PCR Throat Swab	PCR Blood	Conciousness (0 = 'Alert' 1 = 'Lethargic, Stuporous, Comatose')	Orientation ( 0 = 'Oriented' 1 = 'Mild Confusion, Confused, Disoriented,or Delerious')	Diminshed Activity ( 0 = 'Fully Active', 1 = 'Diminished Activity or Recumbent')	Incapacity ( 0 = 'No Incapacity, Capable of Self Care' 1 = 'Incapable of Most Phys Act, Req Nursing or Tot Incapacitated, Req Intensive Nursing')	Neurologic Signs (0=Absent, 1=Present)	TEMP©	FEVER AE SEVERITY*	FEVER (0=Absent, 1=Present)	HYPOTHERMIA (0=Absent, 1=Present)	PULSE (BPM)	TACHYCARDIA AE SEVERITY*	TACHYCARDIA (0=Absent, 1=Present)	Systolic BP (mmHg)	Systolic Hypotension AE SEVERITY*	Systolic Hypotension (0=Absent, 1=Present)	RESPIRATION (BPM)	RESPIRATION AE SEVERITY*	ABNORMAL RESPIRATION (0=Absent, 1=Present)		*AE SEVERITY SCORE (0=N/A, 1=MILD, 2=MODERATE, 3=SEVERE, 4=POTENTIALLY LIFE THREATENING)
0001	2	4	1191	4	2	1	0	0			1351001	0	0	0	1	0	37.6	0	0	0	120	2	1	76	3	1	25	2	0
0002	2	2	85	2	2	1	1	1			16981	0	0	0	1	0	37.2	0	0	0	98	0	0	78	3	1	24	2	0
0003	1	6	367	3	2	1	2	1			2103.5	0	0	0	1	0	36.7	0	0	0	130	2	0	80	2	1	48	3	0
0004	2	4	49	2	2	1	1	1			3629	0	0	0	1	0	38.1	1	1	0	110	1	0	78	3	1	29	3	1
0005	3	5	39	2	1	1	0	0			28751	0	0	0	0	0	39.8	3	1	0	97	0	0	108	0	0	19	1	1
0006	3	2	726	4	1	1	1	1			138601	0	0	0	1	0	38.5	2	1	0	115	1	1	106	0	0	25	2	1
0007	3	9	185	3	0	0	1	1			48291	0	0	0	1	0	37.1	0	0	0	75	0	0	100	0	0	28	3	1
0008	3	2	379	3	0	0	1	1			173711	0	0	0	1	0	38.2	1	1	0	90	0	0	100	0	0	25	2	1
0009	3	4	354	3	1	1	1	1			51001	0	0	0	1	0	38	1	1	0	129	2	1	80	2	1	22	2	1
0010	3	4	470	3	1	1	1	1			450001	0	0	0	1	0	38.4	1	1	0	91	0	0	110	0	0	22	2	1
0011	3	5	898	4	1	1	1	1			62951	0	0	0	1	0	38.5	2	1	0	110	1	1	90	0	0	34	3	1
0014	2	2	22	1	1	1	1	1			94701	0	0	0	1	0	38.5	2	1	0	118	2	0	92	0	0	35	3	1
0015	2	7	46	2	1	1	0	0			1	0	0	0	0	0	37.1	0	0	0	105	1	0	80	2	1	27	3	1
0016	2	4	47	2	1	1	0	0			25121	0	0	0	1	0	39.8	3	1	0	130	2	1	96	0	0	30	3	1
0017	3	4	108	3	1	1	0	0			77501	0	0	0	0	0	37	0	0	0	100	0	0	90	0	0	22	2	1
0018	3	3	26	2	1	1	0	0			1	0	0	0	1	0	37.2	0	0	0	86	0	0	110	0	0	22	2	1
0019	2	6	100	3	1	1	0	0			1	0	0	0	1	0	37.1	0	0	0	98	0	0	96	0	0	21	2	0
0020	3	9	134	3	1	1	0	0			11061	0	0	0	0	0	36.8	0	0	0	90	0	0	110	0	0	23	2	1
0021	2	4	516	4	1	1	3	2				0	0	0	0	0	37	0	0	0	85	0	0	106	0	0	20	1	0
0022	2	3	565	4	1	1	2	1			2068	0	0	1	1	0	37.2	0	0	0	110	1	0	90	0	0	33	3	1
0023	3	5	880	4	1	1	2	1			1	0	0	1	1	0	37.2	0	0	0	86	0	0	130	0	0	22	2	1
0024	2	6	135	3	1	1	1	1			94.5	0	0	0	0	0	37.7	0	0	0	100	0	0	90	0	0	22	2	0
0025	3	3	49	2	1	1	1	1			199	0	0	0	1	0	37.1	0	0	0	88	0	0	114	0	0	22	2	1
0026	3	3	622	4	1	1	1	1			491.667	0	0	1	1	0	37.9	0	0	0	90	0	0	100	0	0	24	2	1
0027	2	6	528	4	0	0	1	1			1	0	0	0	1	0	37.4	0	0	0	88	0	0	80	2	1	30	3	1
0028	3	3	258	3	0	0	2	1			1	0	0	1	1	0	38	1	1	0	120	2	1	110	0	0	23	2	1
0029	3	2	38	2	0	0	1	1			1	0	0	0	1	0	37	0	0	0	83	0	0	120	0	0	24	2	1
0030	3	4	359	3	0	0	2	1			1371	0	0	0	1	0	37.7	0	0	0	86	0	0	106	0	0	25	2	1
0031	2	5	491	3	1	1	1	1			3721	0	0	1	1	0	38.1	1	1	0	117	2	0	106	0	0	30	3	1
0032	3	6	267	3	1	1	1	1			10730001	0	0	1	1	0	37	0	0	0	88	0	0	110	0	0	26	3	1
0033	3	3	200	3	0	0	1	1			112001	0	0	0	1	0	36.7	0	0	0	90	0	0	94	0	0	23	2	1
0034	2	5	46	2	0	0	0	0			3314.33	0	0	0	0	0	37.3	0	0	0	92	0	0	110	0	0	25	2	0
0035	2	5	172	3	0	0	0	0			2934.33	0	0	0	0	0	37.1	0	0	0	98	0	0	100	0	0	23	2	0
0036	1	2	498	3	0	0	2	1			30376	0	1	1	1	1	38.2	1	1	0	125	2	0	90	0	0	32	3	0
0037	3	5	4	1	0	0	0	0			108	0	0	0	0	0	38	1	1	0	90	0	0	100	0	0	25	2	1
0038	2	6	389	3	0	0	1	1	241000001	18400001	1557	0	0	1	1	0	37.3	0	0	0	121	2	1	100	0	0	25	2	0
0039	3		0	1	0	0	0	0			312	0	0	0	0	0	37	0	0	0	68	0	0	100	0	0	28	3	1
0040	1	5	90	2	0	0	1	1				0	0	0	1	0	37	0	0	0	118	2	0	80	2	1	30	3	0
0041	3	-1	0	1	1	1	0	0			1015	0	0	0	0	0	38.4	1	1	0	100	0	0	110	0	0	25	2	1
0042	3	5	98	2	1	1	1	1			1	0	0	0	1	0	36.9	0	0	0	97	0	0	96	0	0	20	1	1
0043	3	6	143	3	1	1	1	1			222.5	0	0	0	1	0	37.4	0	0	0	97	0	0	104	0	0	24	2	1
0044	2	5	30	2	1	1	1	1		277001	2941	0	0	0	0	0	37.9	0	0	0	100	0	0	110	0	0	28	3	1
0045	2	8	305	3	0	0	2	1			480	0	0	1	1	0	37.4	0	0	0	107	1	0	100	0	0	22	2	0
0046	3	6	26	2	0	0	1	1			1	0	0	0	0	0	36.3	0	0	0	99	0	0	80	2	1	23	2	1
0047	1	4	2091	4	1	1	1	1			2430001	0	1	1	1	1	38.4	1	1	0	158	3	0				65	3	1
0048	3	5	1152	4	1	1	1	1			2250	0	0	1	1	0	37.3	0	0	0	95	0	0	120	0	0	21	2	1
0049	3	6	130	3	2	1	1	1			154	0	0	1	1	0	36.7	0	0	0	80	0	0	110	0	0	26	3	1
0050	2	4	70	2	2	1	1	1			196	0	0	1	1	0	36.8	0	0	0	97	0	0	100	0	0	28	3	1
0051	1	4	200	3	1	1	2	1			5081	0	0	1	1	0	39.5	3	1	0	127	2	0	80	2	1	33	3	0
0052	2	5	356	3	1	1	2	1			2541	0	0	1	1	0	37.6	0	0	0	112	1	0	100	0	0	25	2	0
0053	3	5	143	3	1	1	1	1	64800001	2581	446	0	0	1	1	0	36.6	0	0	0	82	0	0	106	0	0	23	2	1
0054	2	4	1201	4	1	1	1	1			2071001	0	0	1	1	0	38.2	1	1	0	125	2	1	100	0	0	30	3	1
0055	3	4	65	2	1	1	1	1			1	0	0	1	1	0	37.1	0	0	0	97	0	0	80	2	1	27	3	1
0056	2	3	15	1	1	1	1	1			1	0	0	1	1	0	36.1	0	0	0	92	0	0	86	1	1	24	2	0
0057	2	5	136	3	1	1	0	0			5399	0	0	0	1	0	39.7	3	1	1	124	2	1	80	2	1	26	3	0
0058	2	5	108	3	1	1	0	0	16290001	5816	497.7	0	0	0	1	0	36.7	0	0	0	86	0	0	86	1	1	27	3	1
0059	2	5	426	3	1	1	1	1	62000001	456422	2012	0	0	1	1	0	37.4	0	0	0	110	1	0	96	0	0	28	3	1
0060	3	4	113	3	1	1	1	1			22626	0	0	1	1	0	38.1	1	1	0	80	0	0	100	0	0	21	2	1
0061	3	3	296	3	0	0	1	1			3281	0	0	1	1	0	37.4	0	0	0	98	0	0	100	0	0	25	2	1
0062	2	2	88	2	0	0	1	1			25501	0	0	1	1	0	37.6	0	0	0	106	1	0	90	0	0	28	3	0
0064	3	4	90	2	1	1	1	1			134	0	0	1	1	0	36.6	0	0	0	80	0	0	108	0	0	19	1	1
0065	2	4	284	3	1	1	1	1			1543000001	0	0	1	1	0	37.2	0	0	0	106	1	0	94	0	0	24	2	0
0066	1	6	119	3	0	0	1	1			3051	0	0	1	1	0	36.3	0	0	0	131	3	1	90	0	0	26	3	0
0067	3	5	38	2	0	0	1	1			10091	0	0	1	1	0	37.9	0	0	0	98	0	0	100	0	0	23	2	1
0068	3	4	67	2	0	0	1	1			2166	0	0	0	1	0	37	0	0	0	122	2	1	110	0	0	22	2	1
0069	2	9	2515	4	0	0	2	1			14241	0	0	1	1	0	38.4	1	1	0	150	3	1	120	0	0	28	3	1
0070	3	3	9	1	2	1	1	1			2826	0	0	0	0	0	37.4	0	0	0	80	0	0	100	0	0	20	1	1
0071	3	9	21	1	2	1	0	0			202	0	0	0	0	0	36.5	0	0	0	80	0	0	96	0	0	18	1	1
0072	3	3	165	3	1	1	1	1	210000001	401000001	1941	0	0	1	1	0	37.7	0	0	0	62	0	0	120	0	0	20	1	1
0073	1	4	1541	4	1	1	2	1			70901	0	0	1	1	0	39	3	1	0	160	3	1	80	2	1	28	3	0
0074	1	2	184	3	1	1	2	1			49601	0	0	1	1	0	38.7	2	1	0	150	3	0	80	2	1	35	3	0
0075	2	6	916	4	1	1	2	1			60001	0	0	1	1	0	37.7	0	0	0	126	2	1	100	0	0	24	2	0
0076	3	4	113	3	0	0	1	1			591	0	0	1	1	0	36.7	0	0	0	100	0	0	100	0	0	22	2	1
0077	3	4	759	4	0	0	1	1			14681	0	0	1	1	0	37.2	0	0	0	80	0	0	104	0	0	25	2	1
0078	3	2	1	1	1	1	0	0			385	0	0	0	0	0	37.3	0	0	0	97	0	0	100	0	0	24	2	1
0079	3	3	763	4	1	1	1	1			32301	0	0	1	1	0	38	1	1	0	94	0	0	90	0	0	25	2	1
0080	1	3	125	3	0	0	1	1			40401	0	0	1	1	0	37.3	0	0	0	130	2	0	100	0	0	35	3	0
0081	3	1	29	2	0	0	1	1			5481	0	0	1	1	0	37.2	0	0	0	82	0	0	90	0	0	21	2	1
0082	3	1	51	2	0	0	1	1			182801	0	0	1	1	0	37.9	0	0	0	110	1	0	86	1	1	24	2	0
0083	1	11	2039	4	0	0	1	1			328001	0	0	1	1	0	36.8	0	0	0	115	1	0	96	0	0	32	3	0
0084	3	2	15	1	0	0	1	1			66101	0	0	1	1	0	39	3	1	0	100	0	0	110	0	0	25	2	1
0085	3	3	18	1	0	0	1	1			29201	0	0	1	1	0	36.1	0	0	0	77	0	0	100	0	0	21	2	1
0086	2	4	208	3	0	0	1	1			61501	0	0	1	1	0	37.1	0	0	0	110	1	0	80	2	1	24	2	0
0087	1	6	314	3	0	0	2	1			17381	0	0	1	1	0	38.5	2	1	0	130	2	0	80	2	1	28	3	0
0090	2	5	132	3	1	1	1	1			639	0	0	0	0	0	37.3	0	0	0	108	1	0	80	2	1	30	3	1
0091	3	8	92	2	1	1	1	1			105201	0	0	1	1	0	37.1	0	0	0	97	0	0	90	0	0	27	3	1
0092	1	5	703	4	1	1	1	1			32901	0	0	1	1	0	37.2	0	0	0	150	3	1	90	0	0	33	3	1
0093	2	3	47	2	1	1	1	1			1	0	0	0	1	0	37.4	0	0	0	104	1	0	90	0	0	28	3	1
0094	3	3	40	2	1	1	1	1			378	0	0	0	1	0	37.1	0	0	0	80	0	0	100	0	0	22	2	1
0095	3	6	30	2	1	1	1	1			1	0	0	0	1	0	37	0	0	0	72	0	0	80	2	1	24	2	1
0096	3	5	11	1	0	0	1	1			1	0	0	0	1	0	36.5	0	0	0	86	0	0	100	0	0	21	2	1
0097	1	3	336	3	0	0	2	1			4231	0	0	1	1	0	37	0	0	0	136	3	0	90	0	0	30	3	0
0098	3	6	128	3	1	1	1	1				0	0	1	1	0	36.4	0	0	0	90	0	0	90	0	0	20	1	1
0100	2	5	88	2	1	1	1	1			1	0	0	1	1	0	36.7	0	0	0	107	1	0	100	0	0	22	2	0
0101	3	3	82	2	0	0	1	1			1	0	0	1	1	0	36.2	0	0	0	83	0	0	100	0	0	20	1	1
0102	1	7	1762	4	0	0	2	1			1	0	0	1	1	0	39.3	3	1	0	184	3	1	86	1	1	38	3	1
0103	1	3	1808	4	1	1	2	1			1	0	0	1	1	0	37.9	0	0	0	172	3	0	80	2	1	40	3	0
0104	2	3	133	3	1	1	1	1	367000001	18030001	12121	0	0	1	1	0	38.4	1	1	0	138	3	1	90	0	0	34	3	1
0105	2	3	222	3	0	0	1	1			13151	0	0	1	1	0	37.7	0	0	0	130	2	1	100	0	0	34	3	1
0106	1	3	833	4	0	0	2	1			1	0	0	1	1	0	39.3	3	1	0	158	3	1	90	0	0	36	3	0
0107	1	4	221	3	0	0	1	1			1	0	0	1	1	0	36.1	0	0	0	130	2	0	80	2	1	31	3	0
0108	3	5	2682	4	0	0	1	1			1	0	0	1	1	0	37.6	0	0	0	89	0	0	130	0	0	19	1	1
0110	3	3	34	2	2	1	0	0			1	0	0	1	1	0	36.9	0	0	0	88	0	0	100	0	0	24	2	1
0111	3	2	27	2	2	1	0	0			3756	0	0	1	1	0	36.7	0	0	0	84	0	0	100	0	0	20	1	1
0112	1	18	118	3	0	0	1	1			1	0	0	1	1	0	37.4	0	0	0	172	3	0				75	3	1
0113	3	4	68	2	0	0	1	1			1	0	0	1	1	0	36.1	0	0	0	61	0	0	86	1	1	23	2	1
0114	2	4	125	3	1	1	1	1			10351	0	0	1	1	0	36.6	0	0	0	86	0	0	80	2	1	28	3	1
0115	1	3	88	2	1	1	2	1	674000001	185401	10001	0	0	1	1	0	37.3	0	0	0	145	3	0	90	0	0	44	3	0
0116	3	1	60	2	0	0	1	1			10211	0	0	1	1	0	38.5	2	1	0	90	0	0	110	0	0	19	1	1
0117	3	6	1221	4	0	0	2	1			46001	0	0	1	1	0	38	1	1	0	110	1	1	110	0	0	23	2	1
0118	3	10	356	3	0	0	1	1	112800001	792001	1	0	0	0	1	0	37.1	0	0	0	100	0	0	100	0	0	23	2	1
0119	3	5	6	1	0	0	1	1	4350001	39501	1	0	0	0	0	0	36.7	0	0	0	78	0	0	100	0	0	20	1	1
0120	3	8	140	3	0	0	1	1			3231	0	0	1	1	0	37.4	0	0	0	100	0	0	110	0	0	22	2	1
0121	2	3	167	3	0	0	1	1			13091	0	0	1	1	0	39.3	3	1	0	120	2	1	100	0	0	29	3	1
0122	3	5	142	3	1	1	1	1			1	0	0	1	1	0	37.1	0	0	0	64	0	0	120	0	0	22	2	1
0123	2	9	504	4	1	1	1	1	559000001	3451	2665	0	0	1	1	0	36.9	0	0	1	112	1	0	80	2	1	27	3	1
0124	3	2	10	1	0	0	0	0			4871	0	0	0	0	0	37.2	0	0	0	71	0	0	110	0	0	20	1	1
0125	3	5	626	4	0	0	0	0	38500001	261901	5071	0	0	1	1	0	37.1	0	0	0	86	0	0	120	0	0	26	3	1
0126	2	8	98	2	1	1	2	1			19751	0	0	1	1	0	36.7	0	0	1	96	0	0	86	1	1	25	2	0
0127	2	2	23	1	1	1	0	0			7891	0	0	1	1	0	36.6	0	0	0	124	2	1	80	2	1	27	3	1
0129	3	1	59	2	0	0	2	1			27451	0	0	1	1	0	36.9	0	0	0	84	0	0	100	0	0	26	3	1
0130	1	1	34	2	0	0	2	1			11366	0	0	1	1	0	38	1	1	0	140	3	0	80	2	1	36	3	0
0132	3	4	38	2	1	1	0	0			1	0	0	1	1	0	37.4	0	0	0	80	0	0	90	0	0	22	2	1
0133	1	9	72	2	1	1	2	1	3143	1	1	0	0	1	1	0	37.7	0	0	0	136	3	1	100	0	0	30	3	1
0134	3	13	817	4	0	0	2	1	285000001	1808	125	0	0	1	1	0	37.4	0	0	0	90	0	0	100	0	0	20	1	1
0135	3	0	52	2	0	0	1	1			1084.33	0	0	1	1	0	37.4	0	0	0	87	0	0	100	0	0	22	2	1
0138	2	8	69	2	0	0	1	1			1	0	0	1	1	0	37.1	0	0	0	98	0	0	90	0	0	22	2	0
0139	3	6	153	3	0	0	2	1			1271	0	0	1	1	0	37.1	0	0	0	62	0	0	130	0	0	17	1	1
0140	3	6	265	3	0	0	1	1			9111	0	0	1	1	0	36.9	0	0	0	88	0	0	110	0	0	20	1	1
0150	2	8	24	1	0	0	1	1				1	1	1	1	1	37.5	0	0	0	108	1	0	94	0	0	21	2	0
0151	2	4	223	3	1	1	3	2			16229	1	1	1	1	1	37.2	0	0	0	122	2	1	97	0	0	25	2	0
0152	3	12	3508	4	1	1	1	1	19575001	20805001	674901	1	0	1	1	1	36.9	0	0	0	120	2	1	99	0	0	26	3	1
0153	2	8	308	3	0	0	3	2	1352500001	26390001	2825	0	0	1	1	0	39.2	3	1	0	117	2	0	100	0	0	27	3	1
0155	2	2	153	3	0	0	1	1		2448001	143331	1	0	1	1	1	36.8	0	0	0	87	0	0	85	1	1	27	3	0
0157	3	5	106	3	0	0	6	3	1	1	1	0	0	1	1	0	36.7	0	0	0	80	0	0	106	0	0	17	1	1
0158	2	6	36	2	0	0	1	1		13292001	10718	0	0	1	1	0	36.6	0	0	0	99	0	0	80	2	1	23	2	0
0159	3	2	158	3	1	1	3	2		130590001	1598.8	1	0	1	1	1	37.6	0	0	0	93	0	0	104	0	0	21	2	1
0160	3	2	46	2	1	1	1	1		1295601	24761	0	0	1	1	0	37.9	0	0	0	89	0	0	96	0	0	22	2	1
0161	3	6	696	4	1	1	6	3		86000001	4361	1	0	1	1	1	37.2	0	0	0	72	0	0	110	0	0	21	2	1
0162	3	17	276	3	1	1	1	1		25691	3756	0	0	0	0	0	37.3	0	0	0	102	1	1	99	0	0	24	2	1
0163	3	14	364	3	1	1	1	1		1439401	10759	0	0	0	0	0	37.5	0	0	0	104	1	1	99	0	0	27	3	1
0164	3	12	1015	4	1	1	1	1		389401	18995	1	0	1	1	1	37.7	0	0	0	106	1	1	96	0	0	26	3	1
0165	3	16	110	3	1	1	3	2		4590	7783	0	0	0	0	0	36.7	0	0	0	112	1	1	99	0	0	24	2	1
0166	3	15	32	2	1	1	1	1		12925	973.5	0	0	0	0	0	36.5	0	0	0	62	0	0	100	0	0	20	1	1
0167	3	16	3	1	0	0	3	2		1	1	0	0	0	0	0	36	0	0	0	53		0	98	0	0	27	3	1
0168	3	15	69	2	0	0	1	1		1	202.5	0	0	1	0	0	36.7	0	0	0	60	0	0	97	0	0	22	2	1
0169	3	5	1956	4	1	1	5	2	1126500001	133810001	50601	1	0	1	1	1	36.7	0	0	0	70	0	0	91	0	0	21	2	1
0171	2	3	7	1	1	1	1	1		41131	16019	0	0	1	1	0	35.7	0	0	0	60	0	0	109	0	0	28	3	1
0172	3	8	134	3	0	0	4	2		2928001	1	0	0	1	1	0	36.3	0	0	0	85	0	0	108	0	0	18	1	1
0173	3	4	63	2	0	0	0	0		2711001	109.4	0	0	0	0	0	36.8	0	0	0	67	0	0	109	0	0	24	2	1
0174	3	8	137	3	1	1	0	0		181470001	1	0	0	0	0	0	36.7	0	0	0	83	0	0	115	0	0	20	1	1
0175	2	7	428	3	1	1	0	0		262.3	19.5	0	0	1	1	0	37.3	0	0	0	108	1	0	91	0	0	29	3	1
0176	1	3	125	3	1	1	0	0		662.2	1	0	0	1	1	0	36.5	0	0	0	110	1	0	108	0	0	28	3	0
0177	3	2	100	3	1	1	0	0		19818001	918.7	0	0	0	0	0	36.8	0	0	0	54		0	108	0	0	21	2	1
0178	3	6	122	3	0	0	0	0	344000001	7641	6041	0	0	0	0	0	36.7	0	0	0	62	0	0	101	0	0	26	3	1
0179	2	2	23	1	0	0	0	0		64501	50201	0	0	0	0	0	36.3	0	0	0	82	0	0	93	0	0	20	1	0
0180	3	3	327	3	1	1	1	1		447000001	564001	1	0	1	1	1	36.2	0	0	0	92	0	0	85	1	1	21	2	1
0183	3	3	136	3	1	1	6	3		128801	30901	0	0	0	0	0	37.3	0	0	0	87	0	0	95	0	0	25	2	1
0184	3	2	28	2	0	0	1	1		19541	21301	0	0	0	0	0	36.9	0	0	0	89	0	0	104	0	0	20	1	1
0185	1	2	104	3	0	0	4	2		1197001	1	0	0	0	0	0	37.4	0	0	0	118	2	0	82	2	1	26	3	0
0186	2	1	185	3	0	0	0	0		242400001	57871	0	0	1	0	0	36.8	0	0	0	89	0	0	104	0	0	23	2	0
0187	2	2	469	3	0	0	0	0		64500001	439001	0	0	1	1	0	38.5	2	1	0	108	1	0	102	0	0	24	2	0
0188	2	3	232	3	0	0	1	1	755000001	127200001	323001	0	0	1	1	0	37.8	0	0	0	120	2	1	110	0	0	27	3	1
0189	2	1	97	2	0	0	3	2		77300001	219001	0	0	1	1	0	39.2	3	1	0	141	3	1	96	0	0	28	3	0
0191	1	6	127	3	0	0	1	1	4491000001	65861	724.5	0	0	1	1	0	36.9	0	0	0	150	3	1	84	2	1	26	3	0
0194	3	6	261	3	0	0	2	1		3669001	58701	0	0	1	1	0	36.9	0	0	0	100	0	0	93	0	0	18	1	1
0195	2	3	62	2	0	0	1	1		300600001	15904	0	0	1	1	0	36.7	0	0	0	92	0	0	96	0	0	21	2	0
0196	2	3	994	4	0	0	2	1		1944100001	1238801	0	0	1	1	0	37.1	0	0	0	163	3	1	102	0	0	26	3	1
0197	3	5	217	3	0	0	1	1		21840001	35531	0	0	1	0	0	37.3	0	0	0	108	1	1	100	0	0	23	2	1
0198	3	4	13	1	0	0	4	2		863801	24381	0	0	0	0	0	36.9	0	0	0	86	0	0	88	1	1	26	3	1
0199	2	2	812	4	0	0	0	0		89440001	1219901	0	0	1	1	0	37.5	0	0	0	131	3	1	105	0	0	24	2	0
0200	3	1	177	3	0	0	0	0		57810001	240801	0	0	0	0	0	37.4	0	0	0	70	0	0	99	0	0	18	1	1
0201	3	3	34	2	1	1	1	1		5744001	83141	0	0	1	0	0	36.6	0	0	0	55	0	0	87	1	1	20	1	1
0202	3	7	149	3	1	1	4	2		1434201	9313	0	0	1	0	0	37	0	0	0	68	0	0	95	0	0	21	2	1
0203	3	5	180	3	0	0	1	1		248301	360.9	0	0	0	1	0	36.8	0	0	0	82	0	0	97	0	0	22	2	1
0204	3	3	106	3	0	0	3	2		1545301	30962	0	0	1	0	0	36.4	0	0	0	81	0	0	98	0	0	22	2	1
0205	3	2	35	2	0	0	0	0		16593001	48311	0	0	1	1	0	37	0	0	0	95	0	0	87	1	1	23	2	1
0206	3	4	503	4	0	0	1	1		27040001	210401	0	0	1	1	0	37.2	0	0	0	54		0	93	0	0	20	1	1
0207	2	2	58	2	0	0	2	1		51150001	1536201	0	0	0	0	0	39.3	3	1	0	150	3	1	88	1	1	28	3	1
0208	3	1	423	3	0	0	1	1		308000001	9058001	0	0	1	1	0	39.3	3	1	0	112	1	0	104	0	0	26	3	1
0209	3	5	159	3	0	0	1	1		2247001	15877	0	0	0	0	0	37.3	0	0	0	87	0	0	103	0	0	25	2	1
0210	2	12	558	4	0	0	1	1		28030001		0	0	1	1	0	38.1	1	1	0	123	2	1	108	0	0	27	3	1
0211	3	6	47	2	0	0	4	2		942101	1	0	0	1	1	0	37.8	0	0	0	87	0	0	96	0	0	25	2	1
0212	2	5	429	3	0	0	1	1		66760001	113751	0	0	1	0	0	37.1	0	0	0	100	0	0	101	0	0	20	1	0
0213	2	6	1627	4	0	0	4	2	1559800001	3437001	10206	0	0	1	1	0	36.6	0	0	0	90	0	0	131	0	0	21	2	0
0214	3	3	3752	4	0	0	1	1		452800001	4625001	0	0	1	1	0	37.6	0	0	0	110	1	1	96	0	0	21	2	1
0215	3	1	31	2	0	0	4	2		201	1	0	0	0	0	0	36.3	0	0	0	54		0	90	0	0	22	2	1
0216	3	-2	0	1	0	0	1	1		1351901	4754	0	0	0	0	0	37.1	0	0	0	77	0	0	79	3	1	22	2	1
0217	1	3	143	3	0	0	3	2		3155000001	142021	0	0	1	0	0	36.9	0	0	0	126	2	0	100	0	0	25	2	0
0218	3	5	82	2	0	0	1	1		1002301	4504	0	0	0	0	0	37	0	0	0	67	0	0	110	0	0	18	1	1
0219	2	4	103	3	1	1	4	2		1974400001	44791	0	0	1	0	0	37.1	0	0	0	115	1	0	108	0	0	26	3	1
0220	3	9	69	2	1	1	1	1		133470001	9636	0	0	0	0	0	36.3	0	0	0	58	0	0	99	0	0	20	1	1
0221	3	1	289	3	1	1	2	1		156930001	753501	0	0	1	1	0	36.9	0	0	0	62	0	0	99	0	0	20	1	1
0223	1	6	796	4	1	1	1	1	476500001	34170001	79351	0	0	1	1	0	39.4	3	1	0	142	3	1	88	1	1	32	3	0
0224	2	8	1071	4	1	1	5	2		1527901	79500	0	0	0	0	0	36.5	0	0	0	112	1	0	94	0	0	24	2	0
0225	1	1	100	3	1	1	1	1		61390001	231401	0	0	0	0	0	37.2	0	0	0	141	3	1	81	2	1	26	3	0
0226	2	3	614	4	0	0	3	2		315400001	758701	0	0	1	1	0	37.4	0	0	0	118	2	0	106	0	0	28	3	0
0227	1	3	613	4	0	0	1	1		1403101	752301	0	1	0	0	1	36.6	0	0	0	135	3	0	80	2	1	48	3	0
0228	3	1	338	3	1	1	1	1		26430001	1098101	0	0	0	0	0	39.2	3	1	0	100	0	0	95	0	0	27	3	1
0230	3	2	272	3	1	1	4	2		157020001	124131	0	0	1	0	0	36.3	0	0	0	98	0	0	81	2	1	20	1	1
0231	1	2	44	2	0	0	1	1		56940001	619601	0	0	1	1	0	36.7	0	0	0	126	2	0	81	2	1	29	3	0
0233	3	2	127	3	0	0	2	1		783101	13553	0	0	1	1	0	37.2	0	0	0	77	0	0	95	0	0	24	2	1
0234	3	5	1590	4	1	1	2	1		3821000001	197861	0	0	1	1	0	37.5	0	0	0	87	0	0	126	0	0	24	2	1
0235	3	4	57	2	1	1	3	2		1003000001	10706	0	0	1	0	0	36.7	0	0	0	52		0	98	0	0	18	1	1
0236	2	1	78	2	0	0	1	1				0	0	1	1	0	36.8	0	0	0	98	0	0	73	3	1	18	1	0
0237	2	3	571	4	0	0	4	2		681900001	154980001	1	0	1	1	1	36	0	0	0	135	3	1	67	3	1	28	3	1
0238	1	3	738	4	2	1	0	0		239700001	1329401	1	0	1	1	1	37.2	0	0	0	117	2	0	86	1	1	20	1	0
0239	2	4	420	3	2	1	1	1		25200001	878001	0	0	1	1	0	37.8	0	0	0	117	2	0	97	0	0	27	3	1
0240	3	8	141	3	1	1	3	2		645001	3020001	0	0	0	0	0	36.8	0	0	0	51		0	101	0	0	17	1	1
0242	3	7	445	3	1	1	1	1		146400001	21821	0	0	1	1	0	37	0	0	0	106	1	1	96	0	0	23	2	1
0243	3	4	926	4	0	0	5	2		544000001	5930001	0	0	1	1	0	37.5	0	0	0	80	0	0	100	0	0	23	2	1
0245	2	4	33	2	0	0	1	1		1714001	25301	0	0	0	0	0	36.9	0	0	0	102	1	0	82	2	1	28	3	0
0247	3	3	414	3	0	0	1	1		1434000001	36301	0	0	1	1	0	36.8	0	0	0	97	0	0	97	0	0	18	1	1
0248	2	4	611	4	0	0	3	2		109200001	7830001	0	0	1	1	0	36.8	0	0	0	110	1	0	107	0	0	21	2	0
0249	1	5	2520	4	2	1	0	0		27100001	2908001	0	0	1	1	0	37.3	0	0	0	163	3	1	96	0	0	34	3	0
0250	3	6	578	4	2	1	1	1	9510000001	494000001	72301	0	0	1	1	0	36.8	0	0	0	89	0	0	96	0	0	22	2	1
					2	1	1	1
					2	1	1	1
					1	1	3	2
					1	1	1	1
					3	2	1	1
					3	2	1	1
					0	0	1	1
					0	0	1	1
					1	1	6	3
					1	1	2	1
					1	1	0	0
					1	1	1	1
					0	0	3	2
					0	0	1	1
					0	0	2	1
					0	0	1	1
					1	1	3	2
					1	1	1	1
					0	0	3	2
					0	0	1	1
					1	1	4	2
					1	1	1	1
					0	0	3	2
					0	0	1	1
					1	1	3	2
					1	1	0	0
					1	1	1	1
					1	1	3	2
					0	0	0	0
					0	0	1	1
					0	0	3	2
					0	0	1	1
					2	1	3	2
					2	1	1	1
					1	1	1	1
					1	1	1	1
					0	0	4	2
					0	0	1	1
					1	1	1	1
					1	1	1	1
					1	1	3	2
					1	1	1	1
					2	1	5	2
					2	1	1	1
					2	1	5	2
					2	1	1	1
					1	1	6	3
					1	1	1	1
					3	2	4	2
					3	2	1	1
					3	2	2	1
					3	2	1	1
					1	1	2	1
					1	1	1	1
					1	1	3	2
					1	1	0	0
					1	1	1	1
					2	1	5	2
					1	1	1	1
					1	1	3	2
					3	2	1	1
					3	2	4	2
					0	0	0	0
					0	0
					0	0
					0	0
					0	0
					0	0
					0	0
					0	0
					0	0
					0	0
					2	1
					0	0
					0	0
					4	2
					1	1
					1	1
					0	0
					0	0
					0	0
					0	0
					0	0
					0	0
					0	0
					0	0
					0	0
					0	0
					3	2
					0	0
					0	0
					1	1
					1	1
					2	1
					2	1
					1	1
					1	1
					0	0
					0	0
					0	0
					0	0
					1	1
					1	1
					1	1
					2	1
					2	1
					2	1
					3	2
					3	2
					2	1
					2	1
					3	2
					0	0
					0	0
					2	1
					2	1
					1	1
					1	1
					1	1
					1	1
					2	1
					2	1
					1	1
					1	1
					3	2
					3	2
					1	1
					1	1
					1	1
					1	1
					1	1
					1	1
					1	1
					2	1
					1	1
					1	1
					1	1
					1	1
					3	2
					3	2
					1	1
					1	1
					0	0
					0	0
					0	0
					0	0
					0	0
					0	0
					0	0
					0	0
					2	1
					2	1
					0	0
					0	0
					0	0
					0	0
					0	0
					0	0
					0	0
					0	0
					1	1
					1	1
					1	1
					1	1
					3	2
					3	2
					0	0
					0	0
					1	1
					2	1
					0	0
					0	0
					2	1
					2	1
					0	0
					0	0
					1	1
					1	1
					1	1
					1	1
					1	1
					1	1
					1	1
					1	1
					2	1
					1	1
					1	1
					1	1
					2	1
					4	2
					4	2
					3	2
					3	2
					2	1
					2	1
					0	0
					0	0
					0	0
					0	0
					1	1
					1	1
					0	0
					0	0
					1	1
					2	1
					1	1
					1	1
					1	1
					2	1
					0	0
					0	0
